# Supplementary material for: High-content imaging-based pooled CRISPR screens in mammalian cells
Source: J Cell Biol. 2021 Jan 19;220(2):e202008158. doi: 10.1083/jcb.202008158 (PMC7821101; doi:10.1083/jcb.202008158)
Supplement: Data S6 — lists raw counts and calculated phenotypic scores for mIFP proof-of-principle screen described in this study. [file JCB_202008158_DataS6.txt]

#Count and Phenotypic Score of mIFP Proof-of-principle Screen
#sgRNA	gene_strand targeted_PAM coordinate.sgRNA length-transcript (two CRISPRa sgRNA libraries were used in our CRISPRi cell line to avoid unnecessary interaction)
#sublibrary	library that sgRNA belongs
sgRNA	sublibrary	NegCounts_rep1	PosCounts_rep1	UnanalyzeCounts_rep1	NegCounts_rep2	PosCounts_rep2	UnanalyzeCounts_rep2	phenotypicScoreComparedWithNeg_rep1	phenotypicScoreComparedWithNeg_rep2	phenotypicScoreComparedWithUnanalyzed_rep1	phenotypicScoreComparedWithUnanalyzed_rep2
AARS2_+_44281112.23-P1P2	control sgRNA library	2067	4341	2453	2667	2289	4415	0.4673856842474754	-0.3037963130722823	0.5587538599179143	-0.7946642320758779
AARS2_+_44281168.23-P1P2	control sgRNA library	2775	776	2696	3247	5133	3269	-2.441462563517661	0.5773989248474385	-2.061418267772096	0.8039846263475671
AARS2_-_44281104.23-P1P2	control sgRNA library	2585	2943	3880	3477	2494	3794	-0.4159800878418601	-0.5626775529750007	-0.6634954389114597	-0.4522264706775421
AARS2_-_44281108.23-P1P2	control sgRNA library	2136	2947	2575	2751	1019	2950	-0.13876793614351188	-1.5160980392274397	-0.07005170061130743	-1.3805291600664884
AARS2_-_44281145.23-P1P2	control sgRNA library	2147	4829	3237	3998	3329	3658	0.5662989227339242	-0.3474855526814073	0.31234076918611786	0.017065538295810232
AARS2_-_44281158.23-P1P2	control sgRNA library	3966	2314	4041	4571	1401	6076	-1.380399162701316	-1.7893488142502596	-1.0690498158533341	-1.9636331711670016
AARS2_-_44281161.23-P1P2	control sgRNA library	1992	566	2953	3491	978	4482	-2.4184470388161565	-1.9190299376775624	-2.6480337270794365	-2.043204535653896
AARS2_-_44281194.23-P1P2	control sgRNA library	3000	503	4812	2836	10496	4068	-3.1794355451576743	1.8046142363015247	-3.5227326661479132	1.5204797836648472
AARS2_-_44281201.23-P1P2	control sgRNA library	3918	1185	3849	5902	3294	4916	-2.328333688061924	-0.9246593167826952	-1.9643229408025815	-0.42461261774204334
AARS2_-_44281250.23-P1P2	control sgRNA library	86	57	911	368	483	689	-1.1964780901173142	0.3090214717017175	-4.263143558414674	-0.3594490509642547
AASDH_+_57253649.23-P1P2	control sgRNA library	2301	3909	3522	3350	753	4580	0.16143525148524296	-2.236735276637612	-0.11432165331928225	-2.4515940854081144
AASDH_+_57253696.23-P1P2	control sgRNA library	2177	1352	6000	4162	1926	5055	-1.2903496054859804	-1.194965212968918	-2.414593677878424	-1.2390716460426543
AASDH_+_57253702.23-P1P2	control sgRNA library	612	98	1045	1304	170	1609	-3.2457813481574016	-3.0226331691704185	-3.679303711630401	-3.089525931681482
AASDH_+_57253725.23-P1P2	control sgRNA library	3178	11022	4163	4212	1983	6371	1.1910916529040287	-1.1701167098739118	1.1399642399149228	-1.5308034169730902
AASDH_+_57253803.23-P1P2	control sgRNA library	3165	719	4354	3889	3340	4593	-2.741245173456364	-0.3028470831498366	-2.863004060526273	-0.30655693795526584
AASDH_+_57253866.23-P1P2	control sgRNA library	4078	4583	3578	3783	1169	4176	-0.43467283922224187	-1.7775517975947623	0.09241256954503982	-1.6838150391339646
AASDH_-_57253705.23-P1P2	control sgRNA library	1905	1118	1514	1747	773	2697	-1.3719741591174524	-1.2596352400689552	-0.7021713459199059	-1.6497834594064926
AASDH_-_57253762.23-P1P2	control sgRNA library	4240	2947	2663	2333	814	3238	-1.1279205539065196	-1.6023815587949952	-0.11853169686397855	-1.8389705431320555
AASDH_-_57253832.23-P1P2	control sgRNA library	3016	7650	3372	4134	1792	4669	0.7397199696187541	-1.2892637024448863	0.9171288827479296	-1.2285112082803211
AASDH_-_57253967.23-P1P2	control sgRNA library	3854	1470	2680	3785	1956	3741	-1.9936437661519524	-1.0356828809979028	-1.1311431743987723	-0.7824858526943288
ABCA8_+_66951555.23-P1P2	control sgRNA library	2670	1711	3650	3775	3797	5321	-1.2451033316654612	-0.0749125965577572	-1.3577830329426932	-0.3338056616596052
ABCA8_+_66951692.23-P1P2	control sgRNA library	2439	436	1968	2114	449	2342	-3.086993067599216	-2.318483977718579	-2.4390565093396783	-2.2299219828558052
ABCA8_+_66951786.23-P1P2	control sgRNA library	929	3742	494	1832	444	1420	1.4069557072781729	-2.128083872823881	2.6565002828787416	-1.524227605137675
ABCA8_-_66951525.23-P1P2	control sgRNA library	2418	3061	3572	4805	1393	4149	-0.2629145493020902	-1.8696371241369023	-0.4874553643715958	-1.4215366563661338
ABCA8_-_66951528.23-P1P2	control sgRNA library	2261	675	3904	3449	975	4638	-2.3471049343932937	-1.9059999559009235	-2.7967199744020568	-2.096996953104767
ABCA8_-_66951585.23-P1P2	control sgRNA library	2260	546	2064	1795	3345	1832	-2.652453265962656	0.8147264157413666	-2.1831964432807665	1.0216184503361427
ABCA8_-_66951646.23-P1P2	control sgRNA library	3428	2238	3559	6826	4419	6771	-1.218260422716064	-0.7106164344189029	-0.933988225310756	-0.4626172452517233
ABCA8_-_66951654.23-P1P2	control sgRNA library	3241	3654	4371	4118	1739	3443	-0.43006573627031	-1.3269818484027098	-0.5232130729355445	-0.8323765053590649
ABCA8_-_66951671.23-P1P2	control sgRNA library	6420	2198	3886	4523	1813	5679	-2.1494852606403927	-1.4021970219642959	-1.0868208434134778	-1.4942262437764398
ABCA8_-_66951706.23-P1P2	control sgRNA library	1091	163	971	1453	613	2419	-3.345810581672488	-1.3283716750191026	-2.8393256599654797	-1.8274200473848798
ABCC3_+_48711832.23-P1P2	control sgRNA library	719	242	1177	1373	343	965	-2.1740880727446608	-2.084347095051331	-2.546761696541214	-1.3392886230783667
ABCC3_+_48711927.23-P1P2	control sgRNA library	1329	401	2570	1867	1031	1667	-2.3317703124012117	-0.9399735459351366	-2.9448205464036845	-0.5401780287140449
ABCC3_+_48712094.23-P1P2	control sgRNA library	1621	452	2930	2664	888	3287	-2.445592762682312	-1.668258451798199	-2.9612323156717872	-1.7351081318259405
ABCC3_+_48712104.23-P1P2	control sgRNA library	2005	3440	3890	3112	705	3787	0.17570297866721962	-2.225442848777079	-0.4420879190614583	-2.2723285156940003
ABCC3_+_48712108.23-P1P2	control sgRNA library	3366	6122	3195	4929	1042	4367	0.2598645186170845	-2.325235654469765	0.6734607849152703	-1.9142555105974837
ABCC3_-_48711944.23-P1P2	control sgRNA library	4366	5817	5342	4575	3722	6037	-0.18914017574280054	-0.3809896390766585	-0.1418310005845258	-0.5447220028493095
ABCC3_-_48712061.23-P1P2	control sgRNA library	11	1	565	727	281	516	na	-1.454681184775711	-9.406833386079915	-0.7237691922980644
ABCC3_-_48712135.23-P1P2	control sgRNA library	4913	6402	5738	5815	2629	6404	-0.22118491178539515	-1.2285610008195778	-0.10675162000044773	-1.1314274229939476
ABCC3_-_48712142.23-P1P2	control sgRNA library	903	1991	868	1635	288	1351	0.5375919786596863	-2.588445870020176	0.9329999444986588	-2.0768552149791093
ABCC3_-_48712176.23-P1P2	control sgRNA library	2856	3842	2955	3758	1665	3999	-0.17524180994353067	-1.2577388405384742	0.11397305982326768	-1.111085360947241
ABCC5_+_183735769.23-P1P2	control sgRNA library	1655	3398	2525	4881	11363	3831	0.4347512859096824	1.13579917003163	0.16367613588033644	1.7215825899827404
ABCC5_+_183735772.23-P1P2	control sgRNA library	5524	7812	6773	5503	4557	7061	-0.10312471995121722	-0.3554299091831641	-0.05882937531017325	-0.4787564032996892
ABCC5_+_183735827.23-P1P2	control sgRNA library	2920	855	3293	3977	3833	6106	-2.3750753935740776	-0.1365025150817363	-2.210132515599452	-0.5187218485019987
ABCC5_+_183735858.23-P1P2	control sgRNA library	1429	1517	2021	1424	1013	4424	-0.5168881804287411	-0.5746109232423023	-0.6785745649100662	-1.9736854685293053
ABCC5_+_183735865.23-P1P2	control sgRNA library	3884	2430	4078	6542	2089	6208	-1.279690236506007	-1.7302152180927128	-1.0116317903008176	-1.4182843222157555
ABCC5_+_183735877.23-P1P2	control sgRNA library	1768	1995	1512	2688	955	2448	-0.4288328778616815	-1.576256450932692	0.13520427811127114	-1.2049991768652772
ABCC5_+_183735892.23-P1P2	control sgRNA library	2146	8541	3458	5002	7580	4741	1.3896515681269417	0.5163968398004412	1.0397407960437757	0.8300381982363223
ABCC5_-_183735789.23-P1P2	control sgRNA library	3059	1899	4061	5269	4374	5048	-1.2909235509886632	-0.3518719104024269	-1.361321450552193	-0.05372694703019212
ABCC5_-_183735801.23-P1P2	control sgRNA library	2902	1578	3228	4001	1162	4859	-1.4820536636332442	-1.867046511018116	-1.2972697020416863	-1.9110176208084932
ABCC5_-_183735843.23-P1P2	control sgRNA library	2430	2670	2210	4544	1105	4165	-0.4672199214981849	-2.123212416302931	0.008067043518757849	-1.7612383830698526
ABTB1_+_127391465.23-P1P2	control sgRNA library	3013	804	3253	1610	541	2502	-2.5090366159954924	-1.6566561402522069	-2.2812297446395684	-2.056349547434741
ABTB1_+_127391507.23-P1P2	control sgRNA library	3764	937	4722	2892	1395	4572	-2.609249024649308	-1.135098381311611	-2.59800341734682	-1.5595285385936648
ABTB1_+_127391554.23-P1P2	control sgRNA library	3357	2307	3177	2625	677	4610	-1.1442578825945255	-2.0383856349428933	-0.7263734148078745	-2.61450726883744
ABTB1_+_127391592.23-P1P2	control sgRNA library	1298	1558	1910	1860	751	4046	-0.3396984995174274	-1.3917137595581648	-0.5586037336388063	-2.276579764139748
ABTB1_+_127391600.23-P1P2	control sgRNA library	2706	2277	2792	4669	1634	2824	-0.8521308974198729	-1.5980015561735486	-0.5588909788503941	-0.6363003622212334
ABTB1_+_127391620.23-P1P2	control sgRNA library	2271	4743	2069	3422	1002	3890	0.4593688127926812	-1.855253202371248	0.932139894442153	-1.8038559037740824
ABTB1_+_127391638.23-P1P2	control sgRNA library	1196	4944	1775	1273	628	3111	1.444358004126311	-1.1026919060867737	1.2131333898476029	-2.1555101877384915
ABTB1_+_127391759.23-P1P2	control sgRNA library	4504	4467	4817	4910	4224	6070	-0.6150039223569316	-0.30040914092064475	-0.3735549980610857	-0.37005493888032737
ABTB1_-_127391603.23-P1P2	control sgRNA library	3236	6188	4248	4890	1670	5887	0.3321582394391001	-1.6332823135552244	0.2779631018675174	-1.6646527820470702
ABTB1_-_127391678.23-P1P2	control sgRNA library	1425	400	1501	2742	756	3831	-2.4359933637446995	-1.942066382635196	-2.172578400623328	-2.188231143298544
ACAD10_+_112123731.23-P1P2	control sgRNA library	1517	1976	1412	1761	324	2656	-0.22174148824231385	-2.5256251420236264	0.22011652953613306	-2.8821576855580364
ACAD10_+_112123741.23-P1P2	control sgRNA library	959	193	2742	3080	1098	4934	-2.9160333173300086	-1.571348247654108	-4.09328214728851	-2.014847918390661
ACAD10_+_112123750.23-P1P2	control sgRNA library	2031	1952	3289	3934	8288	4102	-0.6603405363132246	0.9917310943309808	-1.0174222840498806	1.1677282541109657
ACAD10_+_112123782.23-P1P2	control sgRNA library	2796	913	3698	4120	1226	4256	-2.2177809449711723	-1.831981309456842	-2.2827847881973384	-1.6425074289061443
ACAD10_-_112123488.23-P1P2	control sgRNA library	2156	302	3204	2697	772	3298	-3.4388400730073845	-1.887978720044566	-3.671980021860996	-1.9418869032651231
ACAD10_-_112123648.23-P1P2	control sgRNA library	5577	1287	7276	4745	7124	7042	-2.718580566999894	0.5029834781161043	-2.763859818208149	0.16973403214275126
ACAD10_-_112123798.23-P1P2	control sgRNA library	3246	6085	4631	5558	3748	6863	0.3034909134731613	-0.651740832618418	0.1292071771200327	-0.7196866587801339
ACAD10_-_112123835.23-P1P2	control sgRNA library	1895	787	2393	3059	1731	3050	-1.870865657130926	-0.9047503332686068	-1.869111184808377	-0.6641717750667088
ACAD10_-_112123838.23-P1P2	control sgRNA library	2898	5749	4853	5285	2594	7444	0.3851500862766162	-1.1100209430953891	-0.020292158128058947	-1.3678678329031884
ACAD10_-_112123868.23-P1P2	control sgRNA library	550	136	411	417	1	517	-2.6189283167416413	-8.787199524521707	-1.860258071208708	-8.860988727410671
ACPL2_+_140950502.23-P1P2	control sgRNA library	1637	327	2936	1363	414	2264	-2.926795130556029	-1.8023788403829268	-3.4312157561224947	-2.2981395424282933
ACPL2_+_140950517.23-P1P2	control sgRNA library	1986	460	2284	3018	1897	3601	-2.713263206163957	-0.7531690781922505	-2.576583213195832	-0.7716461778745414
ACPL2_+_140950525.23-P1P2	control sgRNA library	3388	5054	2452	1914	1450	3251	-0.026111559967381667	-0.4838338806607716	0.7787403564766292	-1.0117989128837954
ACPL2_+_140950530.23-P1P2	control sgRNA library	4008	3857	3667	5896	9254	6018	-0.6585067121464047	0.5670446233931834	-0.19184744886026855	0.7738247351362226
ACPL2_+_140950544.23-P1P2	control sgRNA library	2414	3444	2816	3552	2508	4212	-0.09044388293813548	-0.5853901846251099	0.025711479982182282	-0.5949363453194143
ACPL2_+_140950581.23-P1P2	control sgRNA library	3391	3980	4079	5727	5996	4400	-0.37204570317437774	-0.017075171254277047	-0.3001734051388762	0.5995286024401011
ACPL2_-_140950461.23-P1P2	control sgRNA library	1071	284	1505	2148	535	1901	-2.518098994825532	-2.088679147773946	-2.670526980919747	-1.6761159924557791
ACPL2_-_140950562.23-P1P2	control sgRNA library	2117	510	2335	2737	1510	3121	-2.656555466728689	-0.9413428362295578	-2.4595797265155306	-0.8944280648025055
ACPL2_-_140950596.23-P1P2	control sgRNA library	4003	1689	4997	6193	6204	4749	-1.848015637166111	-0.0807357107584788	-1.8296192187118667	0.5386066730820172
ACPL2_-_140950615.23-P1P2	control sgRNA library	2048	1062	3340	3905	887	4819	-1.5505352987758043	-2.2216124898053207	-1.9177906653346253	-2.288696048534661
ACSF3_+_89160147.23-P1P2	control sgRNA library	3358	950	4420	4905	5703	6025	-2.424706161298678	0.1341719451860643	-2.4827732798378483	0.07379153426928563
ACSF3_+_89160150.23-P1P2	control sgRNA library	3629	931	3028	3315	1916	4119	-2.5658223335004986	-0.8742072603408128	-1.9662384612043025	-0.9511648222278132
ACSF3_+_89160187.23-P1P2	control sgRNA library	2253	8194	2182	3181	1742	5045	1.259617229664915	-0.9520316990176916	1.6441904623793293	-1.3810779024905917
ACSF3_+_89160200.23-P1P2	control sgRNA library	4617	2182	6360	4748	1734	6764	-1.6844079803057177	-1.5365119874971145	-1.8081019926254753	-1.8107410182838848
ACSF3_-_89160046.23-P1P2	control sgRNA library	1593	565	2014	2868	2834	1435	-2.098526843802718	-0.10050121686092914	-2.098467239481599	1.1348207642592318
ACSF3_-_89160138.23-P1P2	control sgRNA library	4136	1249	3683	4550	7968	4115	-2.3305660582869354	0.7250551510176172	-1.824834249069145	1.1063569596633565
ACSF3_-_89160158.23-P1P2	control sgRNA library	1994	2461	2174	4174	675	5052	-0.29952410151999403	-2.7117671442986846	-0.08583361134651367	-2.750863488945096
ACSF3_-_89160163.23-P1P2	control sgRNA library	2444	339	1746	2786	2178	3471	-3.452990456262344	-0.4384872549613889	-2.6294227092704605	-0.5193156682074758
ACSF3_-_89160264.23-P1P2	control sgRNA library	1176	379	1898	2016	944	1685	-2.2367216562452312	-1.177932825215118	-2.588936567627382	-0.6828580838031159
ACSF3_-_89160270.23-P1P2	control sgRNA library	2042	470	2927	2943	510	3282	-2.7223535538927597	-2.6120143411585803	-2.9034164126211155	-2.5329743437505914
ADAM23_+_207307673.23-P1P2	control sgRNA library	1977	1047	2950	4873	1442	4347	-1.5201547783783576	-1.840035009028536	-1.7591798409831216	-1.4389171881329994
ADAM23_+_207307982.23-P1P2	control sgRNA library	1628	416	1407	1376	587	3173	-2.5715486157051135	-1.3123440126690888	-2.022693223872805	-2.2813833699033217
ADAM23_+_207307998.23-P1P2	control sgRNA library	534	117	1367	2046	1507	2169	-2.793434561684108	-0.5244226792245474	-3.81115913680002	-0.3723188931701864
ADAM23_+_207308008.23-P1P2	control sgRNA library	3550	4535	3314	4183	2409	4396	-0.24981982344348014	-0.8793995554826071	0.18780261941706852	-0.7147252498064971
ADAM23_+_207308011.23-P1P2	control sgRNA library	391	55	566	237	156	483	-3.4327684333626505	-0.6866369811130536	-3.6280248580845873	-1.4774454170692617
ADAM23_+_207308063.23-P1P2	control sgRNA library	2943	1001	3187	2963	1083	3965	-2.15894891768436	-1.535321334429998	-1.935483373719224	-1.7192558800787499
ADAM23_-_207308025.23-P1P2	control sgRNA library	2686	626	2332	2164	3096	2686	-2.7043280920747823	0.433409021240552	-2.1620595550452433	0.35797790962123144
ADAM23_-_207308155.23-P1P2	control sgRNA library	1568	323	1974	1827	1203	3176	-2.8824228390012414	-0.6861359425284551	-2.876242248539837	-1.2475425270626177
ADAM23_-_207308168.23-P1P2	control sgRNA library	2567	3677	1988	2129	755	3436	-0.08465746895208011	-1.5789233513168957	0.6224850908636457	-2.0331497440217587
ADAM23_-_207308263.23-P1P2	control sgRNA library	940	434	1005	965	1495	2153	-1.7180690637004783	0.5482486858529818	-1.4761548823991761	-0.3731710921775028
ADCK3_+_227127817.23-P1P2	control sgRNA library	5087	1722	4929	4870	1763	4871	-2.1658333010457427	-1.5491852487265656	-1.7819361670517508	-1.3131537656160028
ADCK3_+_227127827.23-P1P2	control sgRNA library	3296	6806	3161	4971	3502	4382	0.4429875592018318	-0.5886529705860931	0.8416997872831457	-0.17037865765240112
ADCK3_+_227127836.23-P1P2	control sgRNA library	2038	6538	2901	4784	4411	4418	1.078591976021494	-0.2004075801829305	0.9075727527919044	0.15074408464120634
ADCK3_+_227127863.23-P1P2	control sgRNA library	793	2748	1216	1723	425	1728	1.1898858835341637	-2.1026839062769267	0.91151244659715	-1.8705367282341407
ADCK3_-_227127783.23-P1P2	control sgRNA library	741	133	1048	1582	628	1844	-3.0811506463846023	-1.4162090866582075	-3.242866894813625	-1.400970448633447
ADCK3_-_227127810.23-P1P2	control sgRNA library	1861	5726	2041	3255	1671	4473	1.0183462653602435	-1.0452417610688527	1.2235251591892695	-1.267499282039147
ADCK3_-_227127845.23-P1P2	control sgRNA library	1240	131	1548	2415	2632	1973	-3.845804753316745	0.040840348935063074	-3.827493083384325	0.5688002759159464
ADCK3_-_227127862.23-P1P2	control sgRNA library	1323	1077	689	988	919	1392	-0.8998981613144275	-0.187742131372686	0.3797160330625517	-0.4459907016554303
ADCK3_-_227127875.23-P1P2	control sgRNA library	2883	850	3252	4140	2941	4583	-2.3651394400498007	-0.5766199345766664	-2.2005188398273283	-0.48695375858298495
ADCK3_-_227127913.23-P1P2	control sgRNA library	1776	3347	2013	3510	1402	2934	0.31113361975646564	-1.4072806322583429	0.4687950499878255	-0.9123507787585029
ADCY7_+_50300070.23-P1P2	control sgRNA library	5734	9163	6216	6812	4379	7799	0.07317476518236311	-0.7207729363029343	0.2951071868177705	-0.6796559585198987
ADCY7_+_50300269.23-P1P2	control sgRNA library	3719	7296	3732	5389	4001	5444	0.36908763197279604	-0.5129529091211875	0.7024304145356186	-0.2912746952541294
ADCY7_+_50300361.23-P1P2	control sgRNA library	1874	2670	1090	1569	325	3309	-0.09238456066422852	-2.354629680129324	1.0277852781332633	-3.1948519254924577
ADCY7_+_50300426.23-P1P2	control sgRNA library	102	14	17	230	42	846	-3.4681737694938497	-2.5364685792426576	na	-4.179164687436926
ADCY7_-_50300088.23-P1P2	control sgRNA library	1755	6425	2327	2027	669	2907	1.2691220741967215	-1.682563923902481	1.2004989147858898	-1.9664212125905127
ADCY7_-_50300194.23-P1P2	control sgRNA library	267	14	260	1228	340	1424	-4.856444359209909	-1.9359998603095203	-4.479739219748215	-1.9133107519244328
ADCY7_-_50300207.23-P1P2	control sgRNA library	2467	4631	4778	4053	3369	4554	0.305462691823612	-0.3499656980021263	-0.3098094255300034	-0.2817821201106016
ADCY7_-_50300301.23-P1P2	control sgRNA library	3188	2199	3998	5612	8457	3809	-1.1389073747154617	0.5083350185946359	-1.1271571966670242	1.3037654336325013
ADCY7_-_50300345.23-P1P2	control sgRNA library	3573	4724	5505	4713	2007	5546	-0.20023029876807094	-1.3149010157297785	-0.4854599278319385	-1.3133752567725978
ADCY7_-_50300370.23-P1P2	control sgRNA library	5195	3223	4656	6483	2017	6466	-1.2918229103119871	-1.767746440044745	-0.7954131986261032	-1.5276306806088604
AFF3_+_100759145.23-P1P2	control sgRNA library	1614	5847	3250	1475	2361	2470	1.2539526631213078	0.5953871360150338	0.5825305443985025	0.08791874266086598
AFF3_+_100759152.23-P1P2	control sgRNA library	2075	658	3424	4175	1136	4161	-2.2600551969663663	-1.9611093138211375	-2.64424954144327	-1.7199357106358133
AFF3_+_100759157.23-P1P2	control sgRNA library	2348	657	1600	2032	3003	2787	-2.4405704823676806	0.480208121707941	-1.5488329582297595	0.2607232153576042
AFF3_+_100759161.23-P1P2	control sgRNA library	646	163	1289	2576	763	3218	-2.5897655500428054	-1.8386735823571292	-3.2480347229079376	-1.9233776209846525
AFF3_+_100759213.23-P1P2	control sgRNA library	2251	586	2277	4487	1194	3866	-2.5446968366118656	-1.993244298488583	-2.2228880504917394	-1.5420070580421672
AFF3_+_100759271.23-P1P2	control sgRNA library	1692	461	3051	1040	1026	2176	-2.47899426227057	-0.10284874849844323	-2.991169852926683	-0.931616082739022
AFF3_+_100759320.23-P1P2	control sgRNA library	6237	2287	5621	4768	1685	6891	-2.0504992427478115	-1.5839315954699835	-1.5620967779406103	-1.8789330231255956
AFF3_-_100759103.23-P1P2	control sgRNA library	1228	443	523	750	1122	1828	-2.07403530639512	0.4978142241485067	-0.5042305764692875	-0.5511616515450134
AFF3_-_100759115.23-P1P2	control sgRNA library	2950	766	2832	4010	3264	4210	-2.5484020067915667	-0.3802571304478299	-2.1511312969354046	-0.2141474330779992
AFF3_-_100759540.23-P1P2	control sgRNA library	2735	4478	2781	3799	412	4122	0.10821034559272047	-3.2881994205588465	0.4225244547285461	-3.1695965194517743
AGAP1_+_236402438.23-P1P2	control sgRNA library	2690	702	4130	2949	1711	4261	-2.5411665867193842	-0.8686820136493661	-2.8213251747796115	-1.1633205487845424
AGAP1_+_236402444.23-P1P2	control sgRNA library	2982	3512	4615	2891	1771	4955	-0.3670907623280422	-0.7903003478021781	-0.6587641317751428	-1.3312891024176727
AGAP1_+_236402514.23-P1P2	control sgRNA library	2388	6187	2793	4122	932	5405	0.7703338477688739	-2.228238595962019	0.8826981315563227	-2.3828610150634693
AGAP1_+_236402551.23-P1P2	control sgRNA library	3614	7582	4959	4052	2364	5623	0.4658786007260864	-0.8607000897006488	0.34780290237980965	-1.097078268459008
AGAP1_+_236402559.23-P1P2	control sgRNA library	3097	2014	4705	5454	6173	5297	-1.2239110492478364	0.09536114003068384	-1.488857368386479	0.3738280256298681
AGAP1_-_236402291.23-P1P2	control sgRNA library	1561	6373	2839	5145	3266	5747	1.4263987738542767	-0.7389422372966791	0.901863482910388	-0.6622525153694505
AGAP1_-_236402531.23-P1P2	control sgRNA library	1166	2622	1473	1654	3708	2578	0.5659965474413001	1.0813860583772137	0.5671839264085407	0.6774207231681434
AGAP1_-_236402556.23-P1P2	control sgRNA library	3951	10265	3862	7109	3455	5935	0.7743405264383356	-1.1242568753425528	1.1455872292679494	-0.6275305763493846
AGAP1_-_236402571.23-P1P2	control sgRNA library	2940	591	3259	2634	2245	3765	-2.9176894691261523	-0.3138358517050481	-2.7279256453383964	-0.5929026770265177
AGAP1_-_236402623.23-P1P2	control sgRNA library	2170	4607	2509	2629	1196	2277	0.4830292056924114	-1.2195927034969836	0.6119887984176738	-0.7758851590342538
AKAP1_+_55162317.23-P1P2	control sgRNA library	3033	3628	4478	5738	2742	6927	-0.3446743916756066	-1.1486153480664814	-0.5684064011014396	-1.183970359811782
AKAP1_+_55162345.23-P1P2	control sgRNA library	4	3	116	464	1	694	na	-8.941276946204615	-5.537744823183781	-9.285760109673998
AKAP1_+_55162429.23-P1P2	control sgRNA library	2801	7149	3158	3140	2079	4236	0.7486961192569627	-0.6781707519976623	0.9140039522738256	-0.8737810882297028
AKAP1_+_55162449.23-P1P2	control sgRNA library	4873	5936	5296	6037	4812	4848	-0.3184224801514704	-0.410491109713691	-0.10013835896377883	0.14227868660738918
AKAP1_-_55162314.23-P1P2	control sgRNA library	1101	2349	1588	3567	1130	4113	0.49012889486787	-1.7416843942413047	0.3001094720918745	-1.7108365562935686
AKAP1_-_55162404.23-P1P2	control sgRNA library	3143	3367	3374	2705	1115	4883	-0.5037819005510631	-1.3618808349835534	-0.2677225812372842	-1.9776923249255327
AKAP1_-_55162410.23-P1P2	control sgRNA library	2604	6079	2282	2745	932	2343	0.6200012207010477	-1.6417002403153238	1.148808898380595	-1.1769233513045918
AKAP1_-_55162527.23-P1P2	control sgRNA library	2371	1802	3721	2185	4593	3999	-0.9990000012484276	0.9885075527559404	-1.3108177080895986	0.3528292453150783
AKAP1_-_55162556.23-P1P2	control sgRNA library	3336	3151	3010	2424	1667	3672	-0.6854128840070821	-0.6234315455635769	-0.19868006140688926	-0.9862802115231276
AKAP1_-_55162562.23-P1P2	control sgRNA library	4446	9695	6431	5001	1853	5460	0.5216296003872065	-1.51564967475735	0.3274714800780228	-1.4060063268756855
AKNA_+_117150287.23-P1	control sgRNA library	1854	552	2502	2812	1151	2489	-2.35100442142732	-1.3720047120173475	-2.4450679461650155	-0.959646653944542
AKNA_+_117150313.23-P1	control sgRNA library	3298	10879	3764	3475	6765	4621	1.1187792963789829	0.8777810052886246	1.2664810878905068	0.7029165876016287
AKNA_+_117150432.23-P1	control sgRNA library	1948	688	3234	3144	1891	4277	-2.1046165569602024	-0.8167478053858879	-2.4975655375489283	-1.0244181010223088
AKNA_+_117150443.23-P1	control sgRNA library	1808	498	3264	2716	1673	3659	-2.463280379927065	-0.782341985283422	-2.9771497386807786	-0.975980227396471
AKNA_+_117150489.23-P1	control sgRNA library	693	260	1529	1469	606	1074	-2.017447078688717	-1.360740648160372	-2.8207312071097146	-0.672572551608198
AKNA_+_117150607.23-P1	control sgRNA library	713	3466	1344	2262	2288	2020	1.6781943231363234	-0.06680782828847386	1.1020121876040447	0.3327635020434959
AKNA_+_117150616.23-P1	control sgRNA library	3229	3770	4442	4534	1319	5445	-0.37962626703791225	-1.8646357775662843	-0.5013711981683187	-1.8924557414484608
AKNA_+_117150655.23-P1	control sgRNA library	2857	537	3838	4937	954	5424	-3.0146103925309173	-2.454869424812628	-3.1020870469873323	-2.3542642642265688
AKNA_+_117160807.23-P2	control sgRNA library	1835	2063	2626	3306	1634	3917	-0.4341395914240486	-1.0999746922236733	-0.6128494237837666	-1.1083094019007995
AKNA_+_117160819.23-P2	control sgRNA library	2052	2504	3853	4889	3352	3621	-0.31589951825439383	-0.6278132073858287	-0.8864739525042962	0.041665715127437435
AKNA_+_117160832.23-P2	control sgRNA library	1778	324	2645	3256	1429	2339	-3.059292955525103	-1.2713907342474735	-3.293928332894128	-0.5578542023523475
AKNA_+_117160881.23-P2	control sgRNA library	2533	3388	3204	3679	4439	3999	-0.18351655196026065	0.18762508127507568	-0.184166601853876	0.3036271704192275
AKNA_+_117160915.23-P2	control sgRNA library	341	19	727	877	177	1279	-4.768803765160545	-2.3921234334387784	-5.522610369253373	-2.700163255894376
AKNA_-_117150424.23-P1	control sgRNA library	3808	9259	3977	3190	1439	2915	0.6787195582461121	-1.231785782988977	0.9544494955514378	-0.8653975484432973
AKNA_-_117150472.23-P1	control sgRNA library	3126	870	3215	3118	1529	3374	-2.448333821843532	-1.1113284724140229	-2.1504577602565838	-0.9888398240224976
AKNA_-_117160845.23-P2	control sgRNA library	3532	5519	5110	4917	1191	4857	0.04081819296327165	-2.128900893033544	-0.15364273441065224	-1.8748603302553444
AKNA_-_117160907.23-P2	control sgRNA library	3163	2210	4480	6695	4987	5834	-1.120350535818558	-0.5082078036236015	-1.2841786914435371	-0.07328144032879988
AKNA_-_117160926.23-P2	control sgRNA library	3229	8779	3684	2341	3340	2869	0.8398658238067818	0.4294272171723589	0.9880572241320204	0.3723318774970136
AKNA_-_117160934.23-P2	control sgRNA library	2885	5027	3915	3278	2781	3314	0.198023020582564	-0.3205080608298147	0.09595905273959957	-0.0999381149705014
AKNA_-_117160954.23-P2	control sgRNA library	2426	6054	2172	3609	1486	4437	0.7162057751270451	-1.3634609784356793	1.2141382432457872	-1.4251186943773642
AKT2_+_40791360.23-P1P2	mIFP sgRNA library	168	1304	404	19	3057	605	2.353307381872359	7.246677372366341	1.4257903427019183	2.490141247629277
AKT2_+_40791548.23-P1P2	mIFP sgRNA library	94	14478	1119	160	8002	1850	6.663882499679313	5.5609208673811965	3.428854051183149	2.265867100846191
AKT2_-_40791342.23-P1P2	mIFP sgRNA library	272	14700	1242	248	25362	2203	5.152962343780792	6.5928886362880315	3.3003527476132435	3.6781588609553295
AKT2_-_40791400.23-P1P2	mIFP sgRNA library	135	4295	903	220	3037	1343	4.388523469395038	3.7037755285657568	1.985133909767603	1.330219346644281
AKT2_-_40791454.23-P1P2	mIFP sgRNA library	131	9023	559	149	18006	1135	5.502865119301847	6.833725632780241	3.747960668798701	4.140745265045431
AKT2_-_40791476.23-P1P2	mIFP sgRNA library	430	13838	706	47	6169	960	4.405051626347168	6.952936128175844	4.028097123468042	2.836962078226269
AKT2_-_40791502.23-P1P2	mIFP sgRNA library	82	8859	671	113	12062	1120	6.1522727876570675	6.654706606367798	3.4580328568775625	3.5819302458193243
AKT2_-_40791510.23-P1P2	mIFP sgRNA library	601	10635	934	251	1778	866	3.5422078825568915	2.741200103801955	3.2445273443610083	1.1908481370073083
AKT2_-_40791521.23-P1P2	mIFP sgRNA library	417	6102	607	84	4220	1192	3.2680595415540346	5.567413909738744	3.0647874295456097	1.9768905060366493
AKT2_-_40791555.23-P1P2	mIFP sgRNA library	306	7744	770	116	8868	1088	4.058372045001985	6.1731161086626924	3.0654222729149665	3.1799619565212316
AKT3_+_244013711.23-P1P2	mIFP sgRNA library	781	8229	888	83	12589	859	2.794219319847496	7.161540685080014	2.9473592124419628	4.02639348926978
AKT3_+_244013736.23-P1P2	mIFP sgRNA library	750	10308	1880	428	25631	1747	3.1776266868964185	5.820839208913664	2.1902335465172555	4.027969996379357
AKT3_+_244013881.23-P1P2	mIFP sgRNA library	141	5182	1352	113	10760	1014	4.596638598201341	6.489915543951756	1.6736875351205456	3.5605802633449093
AKT3_+_244013884.23-P1P2	mIFP sgRNA library	94	6468	933	280	10585	1768	5.501411762216066	5.157154680872941	2.5286443638445384	2.734862832407784
AKT3_-_244013682.23-P1P2	mIFP sgRNA library	80	5070	386	138	5102	472	5.382738587423383	5.12502677574726	3.4505866658452584	3.5872358771448947
AKT3_-_244013689.23-P1P2	mIFP sgRNA library	124	4327	706	141	4543	1715	4.5218517454550575	4.926582286580906	2.3509007033733464	1.5584684719008317
AKT3_-_244013696.23-P1P2	mIFP sgRNA library	70	7315	915	78	6596	867	6.104255782500925	6.3186775134981765	2.73428788707708	3.080519243119896
AKT3_-_244013729.23-P1P2	mIFP sgRNA library	983	20919	1431	180	10133	1352	3.808375311087416	5.731624697236162	3.6049919815039217	3.058926051264959
AKT3_-_244013752.23-P1P2	mIFP sgRNA library	440	10952	726	78	13467	827	4.034443668153282	7.348442711697411	3.6503546644847833	4.17842910536969
AKT3_-_244013832.23-P1P2	mIFP sgRNA library	219	9294	1906	252	9839	1535	4.8041935203295925	5.203720102849487	2.0210251968234183	2.8333047800731683
ALPK1_+_113218090.23-P1P2	control sgRNA library	1449	498	1868	2374	815	3457	-2.1439432970688066	-1.6257439216005096	-2.172003136418945	-1.9316168962396951
ALPK1_+_113218367.23-P1P2	control sgRNA library	2265	1546	1973	3068	2160	2890	-1.1540740805887082	-0.5895631215291454	-0.6165769655760759	-0.2670064374329468
ALPK1_+_113218376.23-P1P2	control sgRNA library	1627	649	2492	1942	1028	3007	-1.9290272172533476	-1.0009988873023572	-2.205740013802228	-1.3954528604758611
ALPK1_+_113218383.23-P1P2	control sgRNA library	2660	436	3029	4384	639	2426	-3.2121295551915843	-2.8616559130905754	-3.0611678667958104	-1.7716599712692522
ALPK1_+_113218435.23-P1P2	control sgRNA library	2536	2297	2577	2422	3701	3484	-0.7459072383414415	0.5284203195288489	-0.4306680092590603	0.2402022546056192
ALPK1_-_113218287.23-P1P2	control sgRNA library	656	228	304	857	1537	833	-2.1277653400333	0.7594541045012285	-0.6797638280562083	1.0367605072294872
ALPK1_-_113218402.23-P1P2	control sgRNA library	4353	3213	6113	4195	4955	5670	-1.0411923888964467	0.15691829566962198	-1.1926859150707982	-0.04143193485147709
ALPK1_-_113218415.23-P1P2	control sgRNA library	1699	366	1809	2726	1482	2645	-2.8178736484801363	-0.9625360655764186	-2.570003183114563	-0.6826905317912908
ALPK1_-_113218438.23-P1P2	control sgRNA library	918	3436	1602	2473	2737	1797	1.3010606281446977	0.06303724389797585	0.836129559952389	0.7600367687592781
ALPK1_-_113218481.23-P1P2	control sgRNA library	1861	485	2168	3217	936	2308	-2.5431247525646192	-1.8644314521463767	-2.425034433056746	-1.1490310461578144
ANKRD32_+_93954105.23-P1P2	control sgRNA library	1143	404	1940	2214	897	2535	-2.1035015550426417	-1.3867712829393335	-2.52835578310006	-1.3457741140671782
ANKRD32_+_93954111.23-P1P2	control sgRNA library	3827	8519	4605	5882	6465	4469	0.5513668395228787	0.053047634733509534	0.6227566050152701	0.6857300682068702
ANKRD32_+_93954203.23-P1P2	control sgRNA library	695	1969	2042	3398	3486	3728	0.8992748787107259	-0.04640923413557832	-0.31724608375361235	0.05620245237566834
ANKRD32_+_93954238.23-P1P2	control sgRNA library	4159	680	4217	4886	5695	5152	-3.215733383088613	0.13774602725117507	-2.8973366989187963	0.2975949913851207
ANKRD32_+_93954251.23-P1P2	control sgRNA library	2383	3808	2342	2088	3532	3304	0.07315117753771455	0.6750676800015387	0.4365660740293639	0.2493033991332843
ANKRD32_+_93954269.23-P1P2	control sgRNA library	809	3476	2207	1712	867	1945	1.5001131248044646	-1.0648747542563548	0.39061512375742186	-1.0126345137474555
ANKRD32_+_93954283.23-P1P2	control sgRNA library	3572	6823	2947	2577	848	3569	0.3305707862597455	-1.6868523183734634	0.9464328270595618	-1.92035198858156
ANKRD32_-_93954173.23-P1P2	control sgRNA library	3212	1390	4140	2805	2283	2376	-1.8114903594864027	-0.3803658623484962	-1.8392722135531825	0.09542776632819944
ANKRD32_-_93954250.23-P1P2	control sgRNA library	1524	390	1611	2389	1733	2764	-2.5694202233236694	-0.5464311503732056	-2.3111367937343226	-0.5204542183238252
ANKRD32_-_93954299.23-P1P2	control sgRNA library	1552	445	1573	969	1138	1492	-2.4053546659133263	0.14863603581445795	-2.086367758339291	-0.23771523504439246
ANKRD44_+_198051969.23-ENST00000450567.1	control sgRNA library	1836	460	1666	4369	1094	3371	-2.599963642049391	-2.080986318728704	-2.1214089631985367	-1.4705321462873902
ANKRD44_+_198051973.23-ENST00000450567.1	control sgRNA library	1932	310	1888	3731	950	3696	-3.2428583231414936	-2.0568588926755127	-2.8712449728649685	-1.806933595293484
ANKRD44_+_198052043.23-ENST00000450567.1	control sgRNA library	4482	5695	4487	4429	2111	4136	-0.2575501564948773	-1.152350369615203	0.07921832914176474	-0.8172778640635149
ANKRD44_+_198052058.23-ENST00000450567.1	control sgRNA library	878	152	983	3030	1124	2888	-3.1332529656717307	-1.51397170921643	-2.95784642167436	-1.2083969637619811
ANKRD44_+_198052085.23-ENST00000450567.1	control sgRNA library	3606	4130	3677	6007	1265	4387	-0.4073609647054921	-2.3308032300218398	-0.09711372367385307	-1.6410655785332948
ANKRD44_+_198052094.23-ENST00000450567.1	control sgRNA library	4247	5828	4592	3820	966	4254	-0.1465465808628474	-2.0667734951643806	0.07915190661146017	-1.985693196220636
ANKRD44_+_198052197.23-ENST00000450567.1	control sgRNA library	3380	4216	5478	5980	1213	6946	-0.28425172911229024	-2.384861885042	-0.6425007278455279	-2.3645711173573183
ANKRD44_+_198052349.23-ENST00000450567.1	control sgRNA library	525	2468	1264	1009	233	1858	1.6298497170159751	-2.19782026552912	0.7006196021949506	-2.8423168988241088
ANKRD44_-_198051943.23-ENST00000450567.1	control sgRNA library	1050	278	1038	1962	550	2586	-2.520335889409936	-1.91811746888426	-2.165375984411738	-2.0801870084939686
ANKRD44_-_198052139.23-ENST00000450567.1	control sgRNA library	1394	702	905	2199	492	1852	-1.5927909751438205	-2.243413334592771	-0.6311730904433716	-1.7593221350167332
ANKRD44_-_198062864.23-ENST00000328737.2	control sgRNA library	2326	7126	3864	2741	1932	4487	1.012138037080123	-0.587903185067045	0.6182710605201617	-1.0626243469363086
ANKRD44_-_198062882.23-ENST00000328737.2	control sgRNA library	2069	2740	3831	3557	2957	3751	-0.19786110159207845	-0.3498226820185689	-0.7482714613533553	-0.19010927663688204
ANKRD44_-_198062898.23-ENST00000328737.2	control sgRNA library	1715	2019	2666	3936	5562	2676	-0.3676710153086596	0.4155775729304042	-0.6657621985348644	1.2085573716094895
ANKRD44_-_198062905.23-ENST00000328737.2	control sgRNA library	1657	2987	2719	2151	1475	2745	0.2470202855093805	-0.6275885213635377	-0.12910524249133407	-0.7430594518517316
ANKRD44_-_198062941.23-ENST00000328737.2	control sgRNA library	4600	1261	5050	4534	2479	5509	-2.470168935083476	-0.9543220707311064	-2.266441440975664	-0.9990004485741047
ANKRD44_-_198062953.23-ENST00000328737.2	control sgRNA library	4038	838	2985	3036	754	3666	-2.87172211121208	-2.092831313223845	-2.09743511123018	-2.128538614366958
ANKRD44_-_198062957.23-ENST00000328737.2	control sgRNA library	2848	977	2766	3018	2401	5924	-2.146622028577971	-0.4132533533733096	-1.7660970179594735	-1.1499044941541678
ANKRD44_-_198063005.23-ENST00000328737.2	control sgRNA library	1025	243	808	521	246	911	-2.6796990403669856	-1.1659210080163112	-1.9981253079233785	-1.7357609955585476
ANKRD44_-_198063032.23-ENST00000328737.2	control sgRNA library	6053	3695	4277	5437	1429	5113	-1.3151793362566426	-2.0111008627793283	-0.4757511716201848	-1.686132366686863
ANKRD44_-_198063126.23-ENST00000328737.2	control sgRNA library	1902	656	1510	2124	283	1736	-2.1388528758224377	-2.9912057590493144	-1.4675071583717219	-2.4638612467083334
ANKZF1_+_220094473.23-P1P2	control sgRNA library	5134	6307	5123	6068	1553	6509	-0.30623271228423365	-2.0494592069367754	0.03523871263921464	-1.9143463415973303
ANKZF1_+_220094518.23-P1P2	control sgRNA library	4427	1249	5648	8165	3955	6368	-2.4286592460698664	-1.129071142165946	-2.4416929404405874	-0.5341308982792311
ANKZF1_-_220094287.23-P1P2	control sgRNA library	4602	11842	3059	3468	11688	2671	0.7604765206185763	1.6695563285046204	1.688054418087057	2.282607945072652
ANKZF1_-_220094394.23-P1P2	control sgRNA library	1201	333	989	1748	1098	1406	-2.45374541821433	-0.7541230815724428	-1.8351746724652132	-0.20368679716307295
ANKZF1_-_220094397.23-P1P2	control sgRNA library	1590	406	3201	2895	1902	4965	-2.5725784825665	-0.6893420530930784	-3.2436973731377683	-1.2312447286509092
ANKZF1_-_220094411.23-P1P2	control sgRNA library	2934	896	2732	3630	1818	4404	-2.3144015831957443	-1.0809132997660489	-1.8731131750098509	-1.1234305264659985
ANKZF1_-_220094422.23-P1P2	control sgRNA library	2360	5084	2374	3265	1156	2768	0.5040738211757971	-1.581237545010157	0.8339177665856877	-1.1066708022317824
ANKZF1_-_220094430.23-P1P2	control sgRNA library	4092	3744	5289	5270	3165	7373	-0.7313290597418822	-0.8188934132859161	-0.7631408692352977	-1.0670145144118448
ANKZF1_-_220094450.23-P1P2	control sgRNA library	5162	9123	7225	6231	2428	7209	0.21847482607802596	-1.4429912463871648	0.07178440069918599	-1.4169989846910769
ANKZF1_-_220094454.23-P1P2	control sgRNA library	3250	6434	2051	3209	1485	3074	0.3821728682696011	-1.1949568096707224	1.384662115395522	-0.8966224910983797
ANLN_+_36429241.23-P1P2	control sgRNA library	2105	4016	2979	3073	461	2596	0.3288356864170553	-2.8201050622406667	0.16620481692387742	-2.3404199846655374
ANLN_+_36429249.23-P1P2	control sgRNA library	1610	413	2177	1557	1276	2320	-2.5659503511624924	-0.3704365663912104	-2.6628540495461257	-0.7094647333458015
ANLN_+_36429255.23-P1P2	control sgRNA library	1381	573	3219	3269	1476	4192	-1.872209625081104	-1.2304526067839128	-2.7547318614981378	-1.3529142525727906
ANLN_+_36429335.23-P1P2	control sgRNA library	2408	353	2731	3331	915	4366	-3.37319865306848	-1.9474076565799887	-3.2164155542714705	-2.1014367389151225
ANLN_+_36429338.23-P1P2	control sgRNA library	1970	357	1602	2095	550	3318	-3.067302999894597	-2.012742671251735	-2.430604497156975	-2.4397786196395783
ANLN_-_36429187.23-P1P2	control sgRNA library	2453	5505	2044	2853	1092	2393	0.5630919803141712	-1.4688028417389098	1.1646210387367455	-0.978815797714383
ANLN_-_36429261.23-P1P2	control sgRNA library	2957	7321	3755	3787	6503	4340	0.7048031314964122	0.6967540514787949	0.6985014880176958	0.7364421240126788
ANLN_-_36429311.23-P1P2	control sgRNA library	2255	4369	3335	3992	1083	5171	0.3510723227215162	-1.965374428805976	0.12489001559490567	-2.102378318970798
ANLN_-_36429386.23-P1P2	control sgRNA library	2348	4303	3281	4866	2176	4462	0.2708070822582996	-1.244353714765133	0.12648091765252564	-0.8829802140895376
ANLN_-_36429391.23-P1P2	control sgRNA library	2872	7834	4227	4029	1312	5940	0.8445900295477371	-1.7019500366075575	0.6253886871425891	-2.025663468165781
AP4M1_+_99699046.23-P1P2	control sgRNA library	6416	2405	6815	6485	3045	7514	-2.0187405973774744	-1.17396029742241	-1.7674030918125319	-1.1501071449438127
AP4M1_+_99699110.23-P1P2	control sgRNA library	3638	7610	3691	4860	1556	5403	0.4616475611594634	-1.7264102045839942	0.7791583873679345	-1.6428868787369768
AP4M1_+_99699126.23-P1P2	control sgRNA library	2965	5656	4912	5075	4996	4084	0.3286466657960748	-0.10593029642898638	-0.06125476933814485	0.4438223536344196
AP4M1_-_99699079.23-P1P2	control sgRNA library	3157	5021	3716	5864	1731	4363	0.06631711477492128	-1.843575329844216	0.16949789450784689	-1.1806830061055975
AP4M1_-_99699125.23-P1P2	control sgRNA library	1985	470	2493	2418	562	2356	-2.6815096950452784	-2.1884681601052405	-2.671876549703865	-1.914665760705271
AP4M1_-_99699143.23-P1P2	control sgRNA library	3657	2297	3666	3785	2414	4536	-1.2740131195434024	-0.7321635751951154	-0.9391822579393262	-0.7569632212829437
AP4M1_-_99699162.23-P1P2	control sgRNA library	2337	3263	2472	2911	6037	3640	-0.1215620962709194	0.969021010612916	0.13579391541012506	0.8829250936309296
AP4M1_-_99699166.23-P1P2	control sgRNA library	2220	2713	2580	2984	4995	4719	-0.3137739785355602	0.6599411913475002	-0.1922083468061149	0.23503524944720156
AP4M1_-_99699176.23-P1P2	control sgRNA library	2302	3512	3127	3759	3908	3061	0.006301661823169693	-0.027214399151674225	-0.09721270316704664	0.5054591653456573
AP4M1_-_99699180.23-P1P2	control sgRNA library	3222	8596	3688	3900	1384	3529	0.8126056391412566	-1.5779261320772913	0.9561004982210812	-1.1973837442387358
APBB2_+_41216573.23-P1P2	control sgRNA library	4179	4203	5409	4452	7984	6585	-0.5948416517503929	0.7593621769182582	-0.6286687697788881	0.4309600230976475
APBB2_+_41216680.23-P1P2	control sgRNA library	4116	7840	4600	5430	1890	5054	0.3265073225286438	-1.6058619146603317	0.5044934643934684	-1.2660076869320764
APBB2_+_41216715.23-P1P2	control sgRNA library	2012	4737	2329	5035	2021	5853	0.6322400171959079	-1.4002184075914546	0.7595367035931625	-1.3810752140461835
APBB2_-_41216650.23-P1P2	control sgRNA library	2119	526	2306	3956	658	3576	-2.613352232659825	-2.671178888100912	-2.396984137136834	-2.289155504543813
APBB2_-_41216654.23-P1P2	control sgRNA library	3861	3600	3219	3009	5870	4117	-0.7040809973047788	0.8807804455870349	-0.10334199903800563	0.6647987975804089
APBB2_-_41216661.23-P1P2	control sgRNA library	3043	6718	3129	3038	6107	4556	0.5394341121399445	0.9240460242641252	0.8376038082162122	0.5757278410394032
APBB2_-_41216695.23-P1P2	control sgRNA library	2670	5999	2751	3593	2632	3639	0.5647789400152297	-0.5323253973439656	0.8600395630765291	-0.3143508192021614
APBB2_-_41216760.23-P1P2	control sgRNA library	1423	1199	1351	534	785	2068	-0.8502073526922169	0.4725569610143925	-0.4369223446888255	-1.2444398836316817
APBB2_-_41216806.23-P1P2	control sgRNA library	1496	360	1675	2333	623	1985	-2.65814471313792	-1.9881781900372404	-2.482818612680187	-1.5188031961020547
APBB2_-_41216871.23-P1P2	control sgRNA library	2285	889	3666	4214	6826	4608	-1.9650421906956204	0.6125541492045165	-2.30867779048748	0.7199314405608167
APEX2_+_55026595.23-P1P2	control sgRNA library	3144	3368	4161	3600	2345	4846	-0.5038124287721683	-0.701704934891341	-0.5697644787557274	-0.8941747391443442
APEX2_+_55026626.23-P1P2	control sgRNA library	1572	9376	2287	4628	1628	4203	1.9732680025836835	-1.590584115918286	1.7707898752332107	-1.2152870139814638
APEX2_+_55026637.23-P1P2	control sgRNA library	3357	1161	5074	3744	3309	5079	-2.134907914411942	-0.2614810943479086	-2.3924818759757374	-0.4651174393999956
APEX2_+_55026648.23-P1P2	control sgRNA library	1750	13365	1208	3584	3067	2413	2.329929660830792	-0.30803842186762737	3.2030411490279973	0.4990319939555318
APEX2_+_55026703.23-P1P2	control sgRNA library	4284	8979	6403	4441	2397	6308	0.4644929498890431	-0.9729506133950226	0.22308044081644865	-1.2429210082371136
APEX2_+_55026706.23-P1P2	control sgRNA library	880	6806	1560	3164	2636	3955	2.3481283728603906	-0.34669518054178305	1.8605347934380332	-0.432295581447839
APEX2_+_55026709.23-P1P2	control sgRNA library	874	351	956	1213	449	1368	-1.919265598775996	-1.5170881514564063	-1.7102659164535523	-1.454249137240487
APEX2_-_55026592.23-P1P2	control sgRNA library	440	75	785	1541	1241	2222	-3.155644372608737	-0.3956596974614714	-3.652456482060473	-0.6873239583544717
APEX2_-_55026603.23-P1P2	control sgRNA library	95	20	412	782	2	354	-2.8510308630235435	-8.694320748384397	-4.629298761073222	-7.314573807178733
APEX2_-_55026735.23-P1P2	control sgRNA library	1332	5319	1804	1604	810	2727	1.3944576049686246	-1.0689762797599762	1.295229369587099	-1.5982891442390126
APOLD1_+_12938378.23-P1P2	control sgRNA library	2678	1186	3730	2719	1210	3413	-1.7781553003582646	-1.2513650549398465	-1.9177979493739608	-1.343001624032645
APOLD1_+_12938416.23-P1P2	control sgRNA library	4120	1193	4086	4941	6077	6381	-2.3911536439553114	0.21526028502050595	-2.040821489815364	0.0826085007674948
APOLD1_+_12938453.23-P1P2	control sgRNA library	4072	5395	4564	5346	1948	4778	-0.1972179512802741	-1.5397621112377788	-0.02340216069066697	-1.1413814334697263
APOLD1_+_12938456.23-P1P2	control sgRNA library	3468	4506	3566	4785	1708	5956	-0.22535993456636516	-1.5695069008299405	0.07281428183306861	-1.649004036057346
APOLD1_+_12938467.23-P1P2	control sgRNA library	3810	2365	4488	5897	2108	7344	-1.2910541637338848	-1.5674022782617438	-1.1889588211593998	-1.6476594488723295
APOLD1_+_12938544.23-P1P2	control sgRNA library	1794	525	2314	2103	1518	2836	-2.3758939119457345	-0.5535730103933558	-2.4047258653313697	-0.7486539989197863
APOLD1_-_12938179.23-P1P2	control sgRNA library	3379	3234	3226	3664	661	5462	-0.666380021270098	-2.553993277666295	-0.26115308845934543	-2.8936753943533313
APOLD1_-_12938273.23-P1P2	control sgRNA library	4526	2391	4413	4955	3128	6129	-1.5237258041352226	-0.7469404958435413	-1.1488719460417227	-0.8173794492427676
APOLD1_-_12938326.23-P1P2	control sgRNA library	1895	4979	3056	3113	1069	4025	0.7905548174276371	-1.6253396748257318	0.4394851432529361	-1.7596951872645874
APOLD1_-_12938391.23-P1P2	control sgRNA library	1243	236	1295	811	228	2358	-3.0000708812706023	-1.9139640411295744	-2.72081966198944	-3.2174262459107568
ARHGAP11A_+_32907264.23-P1P2	control sgRNA library	366	62	71	1175	3	613	-3.1646068774771248	-8.69677849180825	-0.4602771378951714	-7.5217490200653625
ARHGAP11A_+_32907340.23-P1P2	control sgRNA library	1028	3786	806	1338	279	2167	1.2777307969298692	-2.3450370398893163	1.9670963383983733	-2.8043303833602224
ARHGAP11A_+_32907574.23-P1P2	control sgRNA library	3347	6442	2741	3588	1328	2513	0.3415367601163269	-1.5172206946493791	0.9680800037796752	-0.7671237816294674
ARHGAP11A_-_32907351.23-P1P2	control sgRNA library	2083	2623	1863	1994	505	2668	-0.2705483813556208	-2.0646060678360816	0.22886380454598199	-2.2483716306411643
ARHGAP11A_-_32907735.23-P1P2	control sgRNA library	1133	2116	1273	1952	1617	2413	0.2980884167135519	-0.3549293251662674	0.4683808794353033	-0.4244764938378263
ARHGAP11A_-_32907738.23-P1P2	control sgRNA library	1759	384	1830	2044	5072	2622	-2.798680616330763	1.2278635981247432	-2.5173917612276133	1.1049188028219163
ARHGAP11A_-_32907745.23-P1P2	control sgRNA library	4053	5006	3830	4377	740	3820	-0.2984352339384668	-2.647641159199777	0.12158757009864797	-2.214943719502535
ARHGAP11A_-_32908020.23-P1P2	control sgRNA library	1480	4112	1940	2364	195	3422	0.8711397390976079	-3.6829799575049647	0.8190572833420235	-3.9802619878355383
ARHGAP11A_-_32908029.23-P1P2	control sgRNA library	851	3410	1167	3249	741	4047	1.399437352645614	-2.215746247100693	1.2822408494268225	-2.2962756584593262
ARHGAP11A_-_32908034.23-P1P2	control sgRNA library	2303	6969	4209	4805	2886	4775	0.9943338941571602	-0.8187610822469575	0.4627478164115438	-0.5733976904150117
ARHGAP24_+_86396155.23-P1P2	control sgRNA library	1478	2126	3079	3963	1477	5109	-0.0786080221950043	-1.5072190922802375	-0.7990465992910769	-1.637339366730646
ARHGAP24_+_86396159.23-P1P2	control sgRNA library	4523	3180	6327	3462	2453	4492	-1.1113565800396514	-0.5803544418860795	-1.2572211591204945	-0.7197789509387357
ARHGAP24_+_86396162.23-P1P2	control sgRNA library	2102	2664	4474	2214	1236	2952	-0.2612719364708743	-0.9242724299542208	-1.0126975027652212	-1.1029822352517578
ARHGAP24_+_86396183.23-P1P2	control sgRNA library	480	1309	599	321	228	1356	0.8442554367567642	-0.5768354240346043	0.8631108603790906	-2.4192197060673384
ARHGAP24_+_86396202.23-P1P2	control sgRNA library	2830	585	3289	4273	1861	5262	-2.8773968728284363	-1.2824672126990029	-2.755866807142	-1.346501450202474
ARHGAP24_+_86396219.23-P1P2	control sgRNA library	504	275	1052	1453	695	1638	-1.4770954646678525	-1.1472457710990145	-2.200357509657645	-1.0838187311258751
ARHGAP24_+_86396244.23-P1P2	control sgRNA library	2359	1283	3704	3454	1236	3967	-1.4817575977297384	-1.5658852907015923	-1.7942892569479183	-1.5293379113366423
ARHGAP24_+_86396262.23-P1P2	control sgRNA library	2548	944	1657	2232	1254	2481	-2.035609862474417	-0.9150956301041916	-1.0764411666369749	-0.8313526441861283
ARHGAP24_-_86396094.23-P1P2	control sgRNA library	3549	1030	5150	6673	4426	7539	-2.3878715865703217	-0.6756280037890486	-2.586654423664726	-0.6153379778965364
ARHGAP24_-_86396175.23-P1P2	control sgRNA library	2382	702	3286	3143	1440	3786	-2.365733827139512	-1.209369411546119	-2.4915158734228777	-1.2415738564697671
ARHGAP26_+_142149705.23-P1P2	control sgRNA library	2351	1761	3779	5983	2251	4131	-1.0199829794017712	-1.4935989572778428	-1.3663359382061178	-0.7228932604977012
ARHGAP26_+_142149765.23-P1P2	control sgRNA library	1369	2453	2501	2820	502	3492	0.2383214377197444	-2.5732318444124265	-0.2926841524007325	-2.6452625467744046
ARHGAP26_+_142149791.23-P1P2	control sgRNA library	1110	4339	1595	1496	501	1276	1.363699559999316	-1.6615236177694708	1.1790798333871464	-1.1957140776653972
ARHGAP26_+_142149815.23-P1P2	control sgRNA library	1057	262	2208	3064	691	4038	-2.615440009425191	-2.2319546326137414	-3.339827784018083	-2.393851552038951
ARHGAP26_+_142149835.23-P1P2	control sgRNA library	2439	3346	3431	4643	1463	6109	-0.14695566233778953	-1.7494234625052174	-0.3009180092966665	-1.908974728037495
ARHGAP26_-_142149682.23-P1P2	control sgRNA library	2178	461	1677	2707	5301	2469	-2.8432686478675278	0.8862737019807665	-2.127770361912373	1.255369447034255
ARHGAP26_-_142149782.23-P1P2	control sgRNA library	3817	2589	3696	2218	892	4305	-1.1631475708954049	-1.3974397013184479	-0.7782961202933109	-2.117865879459638
ARHGAP26_-_142149863.23-P1P2	control sgRNA library	3364	698	2496	4442	1103	3792	-2.87198211362545	-2.0930725530326413	-2.1030453214299607	-1.628494430402613
ARHGAP26_-_142149876.23-P1P2	control sgRNA library	794	188	340	1627	3	884	-2.6815096950452784	-9.166331986028414	-1.1195284132374288	-8.049908315766011
ARHGAP26_-_142149898.23-P1P2	control sgRNA library	2013	1303	3006	1332	1081	2562	-1.2306134379331637	-0.3845235104136549	-1.4707342541255946	-1.091872209702733
ARHGAP29_+_94703085.23-P1P2	control sgRNA library	2739	3912	4530	4672	5964	5741	-0.0888462453331026	0.2689440323263822	-0.4763310087587281	0.2080099449164356
ARHGAP29_+_94703155.23-P1P2	control sgRNA library	59	98	964	1738	844	1587	0.12896344517340896	-1.125409129184258	-3.562905820892118	-0.7579554812237331
ARHGAP29_+_94703250.23-P1P2	control sgRNA library	2150	546	1793	2022	883	2898	-2.5804671531369285	-1.2785936053315914	-1.9801289607258867	-1.5615405090041996
ARHGAP29_+_94703294.23-P1P2	control sgRNA library	2946	1772	3622	4468	5154	3863	-1.3364821760607892	0.12276740029926198	-1.2961342711725141	0.569002602531952
ARHGAP29_-_94703236.23-P1P2	control sgRNA library	862	127	902	1172	357	891	-3.3659627218968904	-1.7982725414701908	-3.09302526526058	-1.1664696145885591
ARHGAP29_-_94703264.23-P1P2	control sgRNA library	2132	464	3375	4910	1584	5616	-2.803114077211562	-1.7154466401994886	-3.1274171204753483	-1.6729388573206878
ARHGAP29_-_94703268.23-P1P2	control sgRNA library	4449	6868	5426	6415	8977	7319	0.02330559124638942	0.4014881786592984	0.07527466294290336	0.44761859239632795
ARHGAP29_-_94703334.23-P1P2	control sgRNA library	1453	475	3041	2866	6620	3587	-2.2161386339944893	1.1244966563553918	-2.943272726589852	1.037085214641319
ARHGAP29_-_94703344.23-P1P2	control sgRNA library	3358	786	4919	2970	3217	3670	-2.698104362258382	0.031957053887567526	-2.910490166242086	-0.03703238417357308
ARHGAP29_-_94703412.23-P1P2	control sgRNA library	5568	9393	4573	8702	3739	9112	0.15132344843113965	-1.3019904967594034	0.7737187612754981	-1.132083532945679
ARHGEF10L_+_17865977.23-P1P2	control sgRNA library	6343	3260	6822	5785	4425	6924	-1.5633967272943885	-0.4699354552141732	-1.3300491192723287	-0.492896526604653
ARHGEF10L_+_17866001.23-P1P2	control sgRNA library	1582	770	2964	3435	1131	4444	-1.6419225984704862	-1.6860071207926852	-2.2093414255009347	-1.821228144495008
ARHGEF10L_+_17866037.23-P1P2	control sgRNA library	1717	271	3602	3787	586	3408	-3.2666286322282208	-2.7753788025392145	-3.9971597533297687	-2.3869210228993265
ARHGEF10L_+_17866076.23-P1P2	control sgRNA library	1016	449	1962	2391	590	3542	-1.7812164016109768	-2.1021232215394665	-2.3922640202554564	-2.432745609598447
ARHGEF10L_+_17866148.23-P1P2	control sgRNA library	3659	8832	3230	3492	8934	4238	0.6681874068591239	1.2719567445967732	1.186479678419517	1.22895440983535
ARHGEF10L_-_17865937.23-P1P2	control sgRNA library	8	0	396	385	286	590	na	-0.5121392498809172	-8.894082948856974	-0.8916680645665505
ARHGEF10L_-_17866046.23-P1P2	control sgRNA library	2487	3471	2009	2864	1134	4683	-0.12215849196821875	-1.4199068033990705	0.5241474723179899	-1.8929806548525727
ARHGEF10L_-_17866057.23-P1P2	control sgRNA library	3826	4040	3299	4947	1007	4694	-0.5245849302869132	-2.3797861672288816	0.027600186296861725	-2.067722415612122
ARHGEF10L_-_17866084.23-P1P2	control sgRNA library	3694	4092	4601	5099	1640	4976	-0.4554810708170675	-1.7198144742001562	-0.4338676401352808	-1.4482589277208928
ARHGEF10L_-_17866144.23-P1P2	control sgRNA library	3285	3847	3493	3521	352	3980	-0.37526289049303496	-3.4056338443028773	-0.12545914187561416	-3.3460893538894503
ARHGEF28_+_72921784.23-P1P2	control sgRNA library	4090	896	6103	5794	1893	6454	-2.7936335553514646	-1.697181224643741	-3.0326742817931516	-1.616487423878973
ARHGEF28_+_72921794.23-P1P2	control sgRNA library	4605	10327	5802	6002	10177	7600	0.5620448002395039	0.6785011679201873	0.5670726818227979	0.5742727622814718
ARHGEF28_+_72921827.23-P1P2	control sgRNA library	1915	476	2668	2949	2950	3828	-2.6114142630843338	-0.08280681900221365	-2.7514515166540057	-0.22284413244519607
ARHGEF28_+_72921978.23-P1P2	control sgRNA library	1815	296	1866	2068	585	2427	-3.219403816834121	-1.9050236069212108	-2.921006234000173	-1.8996338357761031
ARHGEF28_-_72921533.23-P1P2	control sgRNA library	1641	2014	2586	2517	6096	3816	-0.3076149050868862	1.1928617352553001	-0.6253849205808342	0.828833474392074
ARHGEF28_-_72921712.23-P1P2	control sgRNA library	563	153	1467	2994	933	2901	-2.482706618967536	-1.7654211862837008	-3.5259916417581025	-1.4835695664419752
ARHGEF28_-_72921739.23-P1P2	control sgRNA library	1718	472	2689	5582	2139	4322	-2.4669746213565804	-1.467141592978066	-2.774937319288396	-0.8617308467901994
ARHGEF28_-_72921768.23-P1P2	control sgRNA library	897	317	1213	2374	3907	2443	-2.103728494359812	0.6354453694647234	-2.2007511337584678	0.8304391348206803
ARHGEF28_-_72921839.23-P1P2	control sgRNA library	1127	3310	2475	2241	2213	1142	0.951240351942401	-0.10143514878642466	0.1546763630628814	1.1074725433424324
ARHGEF28_-_72921884.23-P1P2	control sgRNA library	245	39	569	1389	411	329	-3.2543390697202805	-1.8401322513767528	-4.131608952221698	0.474082552850705
ARHGEF39_+_35665218.23-P1P2	control sgRNA library	1173	173	536	1942	400	1284	-3.3644624199717414	-2.3627672467215106	-1.896187291598412	-1.5295415544433149
ARHGEF39_+_35665302.23-P1P2	control sgRNA library	2403	415	1593	2457	927	2509	-3.136756756475537	-1.4895525648136767	-2.2052893540683867	-1.283439483879378
ARHGEF39_+_35665327.23-P1P2	control sgRNA library	3436	9963	4634	5767	5078	5785	0.932746837505443	-0.2668565784866574	0.8395958505816783	-0.03502482144308307
ARHGEF39_+_35665331.23-P1P2	control sgRNA library	785	142	1343	1383	1108	2233	-3.0699050738542653	-0.4031392261783487	-3.5062227987001253	-0.8579936268690217
ARHGEF39_+_35665334.23-P1P2	control sgRNA library	61	2	458	94	153	194	-5.5338406871428445	0.6195030399379716	-8.103930116874308	-0.18949325659021232
ARHGEF39_+_35665551.23-P1P2	control sgRNA library	4295	7947	6626	5085	1485	5081	0.2846488634849944	-1.8590807941337768	-0.0024541877676005877	-1.621617790205321
ARHGEF39_-_35665206.23-P1P2	control sgRNA library	2586	697	3049	4465	1233	3907	-2.494595063521789	-1.9397833266827889	-2.393831917918689	-1.5108567128765704
ARHGEF39_-_35665278.23-P1P2	control sgRNA library	1878	444	2418	3281	1936	3159	-2.6836688308836267	-0.8443525923208681	-2.709908991676382	-0.5533572415680149
ARHGEF39_-_35665311.23-P1P2	control sgRNA library	5552	4297	7277	5553	2975	6417	-0.9727811403842804	-0.9836736785861048	-1.0247403623719684	-0.9559775718992688
ARHGEF39_-_35665397.23-P1P2	control sgRNA library	872	232	1611	1947	817	2059	-2.5133066792293124	-1.3361408516516542	-3.060486112356361	-1.1805041035823072
ARL6IP1_+_18809413.23-P2	control sgRNA library	1627	4485	1851	1063	510	1508	0.8597903845541378	-1.1428683957492896	1.0120767611586852	-1.4110355335055431
ARL6IP1_+_18809459.23-P2	control sgRNA library	909	268	1486	1632	727	2044	-2.365150643316293	-1.2499097391289442	-2.7358555388581878	-1.3383361841137635
ARL6IP1_+_18809476.23-P2	control sgRNA library	3483	1978	3345	4081	1127	6112	-1.41939139640757	-1.9397311461629223	-1.022690113547077	-2.286125284959264
ARL6IP1_+_18812909.23-P1	control sgRNA library	2108	428	3191	4068	1696	3640	-2.9032955148160258	-1.3454794603713438	-3.1630522356555297	-0.948770537618596
ARL6IP1_+_18813076.23-P1	control sgRNA library	586	128	1138	3268	5090	2833	-2.7978602040022063	0.5559617217403313	-3.4170111710839466	0.9983667974892226
ARL6IP1_+_18813100.23-P1	control sgRNA library	11	3	891	577	357	354	na	-0.7759431956934255	-8.47904544957813	0.16520645685036564
ARL6IP1_+_18813146.23-P1	control sgRNA library	5558	10653	5693	5425	4955	6001	0.3355186769616077	-0.2140340312223964	0.6392724325736171	-0.12328612954340562
ARL6IP1_+_18813170.23-P1	control sgRNA library	5797	1612	6248	7304	1714	5490	-2.449558091326503	-2.1746156069487648	-2.2192690383913765	-1.5264072968757976
ARL6IP1_-_18809516.23-P2	control sgRNA library	746	692	1463	1265	553	1573	-0.7115069421984712	-1.2770819504240083	-1.3448121552791268	-1.355135542276716
ARL6IP1_-_18809549.23-P2	control sgRNA library	3875	1115	3452	2933	874	3045	-2.400255949821253	-1.8299678373333998	-1.8951150831486523	-1.647705300388833
ARL6IP1_-_18809567.23-P2	control sgRNA library	3790	633	4383	3985	755	4530	-3.1850237932100707	-2.483327125742436	-3.056367602873677	-2.4319307578168927
ARL6IP1_-_18809612.23-P2	control sgRNA library	1972	1786	2207	3998	514	4784	-0.7460308208366468	-3.0427341586277925	-0.5700808779357556	-3.0653453820999634
ARL6IP1_-_18809615.23-P2	control sgRNA library	3321	327	3133	3993	1633	3775	-3.947358531584584	-1.373244232148396	-3.524908557650336	-1.0559201106338452
ARL6IP1_-_18809790.23-P2	control sgRNA library	1914	341	2838	4337	1353	3491	-3.0918505350418117	-1.7638315549636088	-3.3217572738137435	-1.214446774671953
ARL6IP1_-_18809868.23-P2	control sgRNA library	815	392	1659	3303	992	1918	-1.6590497545831897	-1.8186608949756928	-2.3461146556180195	-0.7981589517269922
ARL6IP1_-_18812921.23-P1	control sgRNA library	1877	2607	2009	3314	1329	4227	-0.12914141687527594	-1.4015284490223203	0.11118669002489996	-1.5162612648503546
ARL6IP1_-_18813021.23-P1	control sgRNA library	1492	281	1925	3538	1115	3023	-3.0117088496142697	-1.7491862889598342	-3.0409427390260637	-1.2859055259157766
ARL6IP1_-_18813047.23-P1	control sgRNA library	1860	702	2512	4635	1740	4699	-2.008863035270791	-1.4967779838538453	-2.10401985736443	-1.2802347187607614
ARL6IP1_-_18813082.23-P1	control sgRNA library	2891	667	3883	2796	7686	3945	-2.7189132918724233	1.3755726646103237	-2.806139369501257	1.1152394190662454
ARL6IP1_-_18813112.23-P1	control sgRNA library	809	180	1726	2649	280	3712	-2.771246145680261	-3.3252450625016987	-3.5260899816266447	-3.5756662352783417
ARPC1A_+_98923353.23-P1P2	mIFP sgRNA library	432	9732	973	358	19441	1703	3.8905297531950014	5.679703080951011	3.057498281379953	3.665983832518031
ARPC1A_+_98923413.23-P1P2	mIFP sgRNA library	130	9977	389	230	905	877	5.658919196557408	1.8929879799491496	4.416037685402263	0.19837269243009809
ARPC1A_+_98923417.23-P1P2	mIFP sgRNA library	140	8985	605	106	9722	1201	5.400916421872378	6.435821013148339	3.627785127457983	3.1700487259872117
ARPC1A_+_98923436.23-P1P2	mIFP sgRNA library	201	15373	1478	279	18138	1449	5.65395606938776	5.939310501442633	3.1139542272231315	3.7989176276961976
ARPC1A_+_98923463.23-P1P2	mIFP sgRNA library	232	18125	1120	359	20694	1952	5.684609029969491	5.765788929281915	3.75168402895469	3.559219319523387
ARPC1A_+_98923499.23-P1P2	mIFP sgRNA library	59	4316	764	190	7599	676	5.589732750546218	5.238442303025666	2.233323992674904	3.643746169055736
ARPC1A_-_98923343.23-P1P2	mIFP sgRNA library	687	10174	1188	292	11113	1915	3.2853297404645705	5.166840200349808	2.8335539292844985	2.6898637763988136
ARPC1A_-_98923363.23-P1P2	mIFP sgRNA library	175	10739	668	294	6120	995	5.336257576059219	4.296347641666607	3.742141416220089	2.7737949650532667
ARPC1A_-_98923427.23-P1P2	mIFP sgRNA library	229	7744	1410	274	13494	2123	4.476556099597691	5.538702412461404	2.192657461211074	2.8211735334978587
ARPC1A_-_98923502.23-P1P2	mIFP sgRNA library	137	16164	590	88	16641	1644	6.279361203642974	7.479726941132167	4.511199163156891	3.492491670069089
ARSJ_+_114900842.23-P1P2	control sgRNA library	2259	1665	2403	4034	2260	3341	-1.043265443014418	-0.9191842623874544	-0.7940407999486063	-0.41092546712815664
ARSJ_+_114900910.23-P1P2	control sgRNA library	2606	280	2867	3289	1202	3357	-3.8214417012031263	-1.53550806320126	-3.620769501072922	-1.328703898082101
ARSJ_+_114901037.23-P1P2	control sgRNA library	705	119	842	1383	377	1399	-3.1697650335581704	-1.9584606789588728	-3.0875849885358173	-1.7387277909918255
ARSJ_+_114901048.23-P1P2	control sgRNA library	110	23	133	252	168	213	-2.8609011070476047	-0.6682584517981989	-2.796446808221541	-0.1893604545428145
ARSJ_+_114901069.23-P1P2	control sgRNA library	2949	615	3533	3755	1654	4602	-2.8646708564150933	-1.2661496243074022	-2.7869617624414147	-1.3232700061485514
ARSJ_+_114901075.23-P1P2	control sgRNA library	1343	376	2563	2137	861	1877	-2.4397580873297633	-1.3947977163400098	-3.0337552403913044	-0.9713117645297668
ARSJ_-_114900950.23-P1P2	control sgRNA library	1399	403	2709	3534	711	3229	-2.3986475682167443	-2.3966765260092444	-3.013634978451412	-2.0301342330903016
ARSJ_-_114900999.23-P1P2	control sgRNA library	1860	2908	3767	3054	1295	3146	0.04162129834424248	-1.3210439152999782	-0.6381150928051628	-1.1275348299375068
ARSJ_-_114901053.23-P1P2	control sgRNA library	2346	683	2776	4177	1376	4307	-2.3833488793183757	-1.6852826245377377	-2.2877764130655347	-1.493171110635497
ARSJ_-_114901142.23-P1P2	control sgRNA library	2873	9731	4814	2983	1183	3594	1.1569267278087705	-1.4176098550724667	0.7506255996693907	-1.4501085922658898
AR_+_66763428.23-P1P2	mIFP sgRNA library	220	4258	405	156	4825	808	3.6714971713476765	4.867615057103514	3.1294558079029424	2.7311334871952737
AR_+_66763495.23-P1P2	mIFP sgRNA library	199	4372	363	138	12555	586	3.8543497155482975	6.42415400030365	3.3255256188987894	4.574249296640878
AR_+_66763652.23-P1P2	mIFP sgRNA library	69	3976	798	98	4351	1023	5.245474235204159	5.389125506348279	2.052130776562576	2.2415726146994643
AR_+_66763681.23-P1P2	mIFP sgRNA library	671	16640	1963	355	17576	1932	4.029095507248313	5.546347988954189	2.8187970267849187	3.338471518491767
AR_+_66763686.23-P1P2	mIFP sgRNA library	235	8092	1488	514	12870	1482	4.502660308413325	4.562803932837143	2.178395464672888	3.2714264437064937
AR_+_66763712.23-P1P2	mIFP sgRNA library	129	18308	993	127	16211	1335	6.54585597159745	6.9127048301215535	3.9398103402949234	3.755093184300109
AR_+_66763718.23-P1P2	mIFP sgRNA library	662	12479	1853	158	10974	2299	3.6334239521665808	6.034725161215727	2.4868412137491265	2.408042852655956
AR_-_66763616.23-P1P2	mIFP sgRNA library	329	8109	888	313	10864	564	4.020261173940652	5.033952966235072	2.92616610212838	4.4207481547502026
AR_-_66763753.23-P1P2	mIFP sgRNA library	4	1	26	162	0	178	na	-7.423145953961668	na	-7.322701688062134
AR_-_66763816.23-P1P2	mIFP sgRNA library	876	14288	1578	355	20322	1771	3.424625955940092	5.755783606746227	2.9139085463304	3.6734380183676634
ASB13_+_5708615.23-P1P2	control sgRNA library	2035	2689	2616	3931	1649	4684	-0.2010623888606943	-1.3366009160636698	-0.2250191144025741	-1.3531179341594846
ASB13_+_5708625.23-P1P2	control sgRNA library	1072	227	2035	3310	2551	4039	-2.842644052746816	-0.4590642691691506	-3.4289909206400586	-0.5099035041963508
ASB13_+_5708646.23-P1P2	control sgRNA library	3322	658	3803	3471	906	4140	-2.9389959338070937	-2.021064360859454	-2.7957047786727136	-2.039016069436189
ASB13_+_5708649.23-P1P2	control sgRNA library	830	702	1838	1096	719	2887	-0.8447436555096846	-0.6914800735982719	-1.6533201597618383	-1.8524756888924203
ASB13_+_5708721.23-P1P2	control sgRNA library	1241	307	1675	1961	3023	1728	-2.6182959043401355	0.5410954923585155	-2.7125768636396823	0.9599095043685024
ASB13_-_5708621.23-P1P2	control sgRNA library	3097	887	4903	3072	1405	3755	-2.406968722953557	-1.2119040366899108	-2.731385080761986	-1.265211034389082
ASB13_-_5708633.23-P1P2	control sgRNA library	1886	1739	2653	968	552	1785	-0.7201750929484674	-0.8936347315734682	-0.8740930716994729	-1.5401521592340293
ASB13_-_5708685.23-P1P2	control sgRNA library	2001	584	2414	4476	1525	5709	-2.3797842426056817	-1.6366967447158258	-2.3121117306523686	-1.7513970767533036
ASB13_-_5708690.23-P1P2	control sgRNA library	360	103	276	1486	258	1754	-2.4084559187264145	-2.609287096192385	-1.6867502583723153	-2.6121740341172157
ASB13_-_5708788.23-P1P2	control sgRNA library	3074	986	3575	4314	2394	4827	-2.2435609628928184	-0.9328989752939948	-2.123010018952567	-0.8586719315968371
ASPM_+_197115816.23-P1P2	control sgRNA library	2751	475	3211	3593	989	3402	-3.137060070677858	-1.944442460320096	-3.0217495752848236	-1.6293089720000105
ASPM_+_197115877.23-P1P2	control sgRNA library	2553	3950	2541	2467	1359	3606	0.026555765964750625	-0.9435082106097744	0.3717299491211083	-1.2548221977606868
ASPM_+_197115928.23-P1P2	control sgRNA library	1292	246	1130	1659	286	1117	-2.995979198934643	-2.6195227852545164	-2.464318880740674	-1.8125103908006617
ASPM_+_197115974.23-P1P2	control sgRNA library	4276	798	3948	3443	3026	5069	-3.024904551078103	-0.2695501444302213	-2.5713876670114164	-0.5912574334684757
ASPM_-_197115857.23-P1P2	control sgRNA library	1459	1706	1408	2042	911	2001	-0.3774655861795587	-1.2477558581527934	0.012243983903628415	-0.982166465199427
ASPM_-_197115866.23-P1P2	control sgRNA library	1665	752	2288	1716	1457	2508	-1.749820959860945	-0.319344626512076	-1.8700088138781168	-0.6305047278332627
ASPM_-_197115944.23-P1P2	control sgRNA library	1607	4630	2384	2562	1286	2712	0.9235389148925468	-1.0776757840907425	0.6929016289080726	-0.9234347929041332
ASPM_-_197115947.23-P1P2	control sgRNA library	1465	4945	1958	1825	563	3165	1.151966506756905	-1.7799855876515551	1.071863427265414	-2.337966929331211
ASPM_-_197115965.23-P1P2	control sgRNA library	4386	8177	4103	5266	3075	4783	0.2955624787668296	-0.859417062009141	0.7301661573504817	-0.4842976379680775
ASPM_-_197115993.23-P1P2	control sgRNA library	3389	2702	4537	5366	2061	5250	-0.9299353117382678	-1.4637985007983076	-1.0124373138024243	-1.1959411749973274
ATAD5_+_29158849.23-P1P2	control sgRNA library	1364	6124	2192	3977	1128	4034	1.5635272888956573	-1.9012094454834607	1.2175001557618967	-1.6854122733099044
ATAD5_+_29158875.23-P1P2	control sgRNA library	4198	2951	4627	4339	1632	4987	-1.1116015954401053	-1.4940174799222898	-0.9135995069106532	-1.458499402789355
ATAD5_+_29158897.23-P1P2	control sgRNA library	885	300	1926	1123	778	1992	-2.1638183040544368	-0.612811818491452	-2.9472996261249436	-1.2033438441776254
ATAD5_+_29158909.23-P1P2	control sgRNA library	3152	764	3089	3948	4655	5568	-2.647726341000586	0.1543632269127156	-2.2802216563692537	-0.1053463004983088
ATAD5_+_29158927.23-P1P2	control sgRNA library	2067	4980	4706	4488	6498	6144	0.6655040039500377	0.4506271166436474	-0.1830819070462185	0.2338492705125907
ATAD5_+_29158965.23-P1P2	control sgRNA library	1177	3136	2499	2521	2553	4295	0.810707889496806	-0.06509853152846364	0.06284832925114	-0.5974328507144435
ATAD5_-_29158749.23-P1P2	control sgRNA library	3546	938	5633	4110	3663	4853	-2.5216360579632697	-0.2494086439375288	-2.850969972501536	-0.25281941615137515
ATAD5_-_29158904.23-P1P2	control sgRNA library	1723	439	3170	5233	3473	4590	-2.575733206269548	-0.6747517993096663	-3.116916324268776	-0.24928000001481496
ATAD5_-_29158915.23-P1P2	control sgRNA library	4585	1369	3921	5838	1646	5089	-2.3469026368044754	-1.909805826157685	-1.7828255240360542	-1.4753861126513093
ATAD5_-_29158926.23-P1P2	control sgRNA library	2286	6537	4661	3235	2407	4872	0.9126999440426268	-0.5098255214824159	0.22326285552075445	-0.8642462485275718
ATF7IP_+_14518306.23-P1	control sgRNA library	3397	3134	4400	2959	2128	5203	-0.7193593879865787	-0.5589074967697746	-0.7542246727168059	-1.1368138135712391
ATF7IP_+_14518403.23-P1	control sgRNA library	2187	1939	2987	3304	1234	5019	-0.7767437665212589	-1.5041672433470703	-0.8881107629813624	-1.871025808705828
ATF7IP_+_14518413.23-P1	control sgRNA library	2366	411	3881	3169	1552	3422	-3.1283431242380635	-1.113195053272149	-3.5039444628811296	-0.987679459398022
ATF7IP_+_14518424.23-P1	control sgRNA library	2650	1475	2593	2712	4283	3832	-1.448380754781316	0.5759685476776557	-1.0786335804940932	0.31355585905912564
ATF7IP_+_14518543.23-P1	control sgRNA library	1724	169	3054	3327	1006	4766	-3.9537679723868724	-1.808887512154382	-4.440331239292031	-2.09111690348048
ATF7IP_+_14537822.23-P2	control sgRNA library	1150	2731	1303	1137	509	1199	0.6446921033535905	-1.2427906438935954	0.8028659014197874	-1.0830623544342646
ATF7IP_+_14538203.23-P2	control sgRNA library	5837	1075	4024	3890	1390	5239	-3.0439937579853744	-1.5679812233397272	-2.169019974106069	-1.7611748361539263
ATF7IP_-_14518408.23-P1	control sgRNA library	4699	2254	4633	4980	7790	6412	-1.6629696018088524	0.5621816349165454	-1.3041854956384151	0.4338806456987471
ATF7IP_-_14518508.23-P1	control sgRNA library	4184	4284	4445	2978	2518	4469	-0.5690277210766433	-0.3253614219401262	-0.3179512677442408	-0.6746420187717298
ATF7IP_-_14518529.23-P1	control sgRNA library	2415	2962	2067	4664	1440	3975	-0.3085548980142459	-1.7787949279478643	0.2543069230860357	-1.3118543058251422
ATF7IP_-_14518549.23-P1	control sgRNA library	4660	9260	6495	5157	4792	5289	0.3875788890259979	-0.18920008848747455	0.2469563390349908	0.010664675651711421
ATF7IP_-_14518596.23-P1	control sgRNA library	2796	2516	3813	3055	1590	4293	-0.7553357880761051	-1.0254415656114169	-0.8645209376241904	-1.279927664371843
ATF7IP_-_14537916.23-P2	control sgRNA library	1534	440	525	1937	2247	1190	-2.404826403558232	0.1308802194996105	-0.5195402278061899	1.0700702938888649
ATF7IP_-_14537944.23-P2	control sgRNA library	2	0	1	1	1	105	na	na	na	-6.561213774761858
ATF7IP_-_14537949.23-P2	control sgRNA library	2728	1437	3726	3698	1602	3109	-1.5278869321467945	-1.2901670280725286	-1.6392939412616656	-0.8035447260280905
ATF7IP_-_14537965.23-P2	control sgRNA library	3227	2946	4990	3417	4258	5187	-0.7345394970310509	0.23414975094598325	-1.025008713966138	-0.13169267700688034
ATF7IP_-_14537972.23-P2	control sgRNA library	243	11	597	373	101	605	-5.068484234548441	-1.9681162885804864	-6.0268818314048715	-2.429548106505899
ATF7IP_-_14538002.23-P2	control sgRNA library	4028	3108	4550	2468	4249	2626	-0.9771805291790324	0.7004849980868254	-0.8146063703430754	0.8472881703246629
ATF7IP_-_14538011.23-P2	control sgRNA library	2585	2655	3026	2540	1582	2317	-0.5645557690907392	-0.7663748482637792	-0.4534264553025858	-0.39747670148776654
ATF7IP_-_14538145.23-P2	control sgRNA library	1902	3471	4316	4094	1433	4016	0.26473076938812445	-1.5977684438383082	-0.5790698284367349	-1.3336889167843629
ATG14_+_55878584.23-P1P2	control sgRNA library	4082	7367	4424	5535	2544	5763	0.2486977106740295	-1.2047805974616022	0.4709995282746351	-1.0266896061980644
ATG14_+_55878657.23-P1P2	control sgRNA library	3409	3623	4138	3151	1504	4218	-0.5152671432666169	-1.1503011384169448	-0.4564751681840865	-1.3347227852117909
ATG14_+_55878663.23-P1P2	control sgRNA library	1406	386	2766	5119	2815	3818	-2.468027191384413	-0.946023035100832	-3.1058547326597785	-0.2866504375320822
ATG14_+_55878677.23-P1P2	control sgRNA library	3053	792	4117	4747	4896	2431	-2.5497586037071285	-0.03870844281382313	-2.642747442019024	1.163085407568187
ATG14_+_55878760.23-P1P2	control sgRNA library	2621	4498	4372	4245	3665	4256	0.1760629578694411	-0.29524730649626946	-0.22373606867145224	-0.06265320957575182
ATG14_-_55878730.23-P1P2	control sgRNA library	719	4980	724	683	721	793	2.1889787169361874	-0.005182270126310797	2.5173578110948736	0.015710136441107674
ATG14_-_55878733.23-P1P2	control sgRNA library	2058	507	3584	3655	2241	5012	-2.624288679470586	-0.7890247084064491	-3.0862393138316278	-1.0082120229072036
ATG14_-_55878751.23-P1P2	control sgRNA library	2194	3479	2353	2843	904	4727	0.062005803636739236	-1.7363153723393825	0.29944502961822833	-2.2334984440391983
ATG14_-_55878869.23-P1P2	control sgRNA library	4379	2260	4408	3055	3416	6144	-1.557382026730059	0.07783964383735546	-1.228527780045972	-0.6938384981964022
ATG14_-_55878882.23-P1P2	control sgRNA library	3686	1329	4488	3611	1477	3971	-2.074818315934497	-1.3730245452608936	-2.0204579001099825	-1.2738007918554155
ATG16L2_+_72525176.23-P1P2	control sgRNA library	1420	264	2497	3128	458	4200	-3.0303844446135493	-2.855116960287451	-3.5063123153471234	-3.0439380815522776
ATG16L2_+_72525325.23-P1P2	control sgRNA library	1352	2559	1261	1985	888	3069	0.31738164617730397	-1.2438033767572572	0.7562855429338623	-1.6361053212121153
ATG16L2_+_72525336.23-P1P2	control sgRNA library	2398	6967	1857	2846	547	2818	0.9356025549597792	-2.4626188748109694	1.6428374192411757	-2.2120271306128165
ATG16L2_+_72525373.23-P1P2	control sgRNA library	980	126	741	1354	245	1504	-3.562461365082612	-2.549670035649469	-2.8207761375832816	-2.4649191697708033
ATG16L2_-_72525105.23-P1P2	control sgRNA library	1936	2304	1916	3972	5740	4202	-0.3520415854122403	0.44788916295763337	0.0013168269287676994	0.6030063177942678
ATG16L2_-_72525188.23-P1P2	control sgRNA library	1969	2191	3260	3483	1722	2223	-0.4489769764912893	-1.0995412812669216	-0.8380088089055822	-0.2153910627258826
ATG16L2_-_72525202.23-P1P2	control sgRNA library	514	80	1043	1791	646	2209	-3.2867998038864736	-1.5544552183690792	-3.969321676409768	-1.6207556057570862
ATG16L2_-_72525205.23-P1P2	control sgRNA library	1758	1611	2297	2952	2591	2069	-0.7290819260167933	-0.2714796569573445	-0.7765206914487195	0.4776071132243484
ATG16L2_-_72525297.23-P1P2	control sgRNA library	6555	2952	6426	7541	1263	7152	-1.7540064086286788	-2.6611971616232246	-1.386954588188381	-2.3484603544915017
ATG16L2_-_72525367.23-P1P2	control sgRNA library	242	89	651	653	209	1330	-2.0462331558881552	-1.726876000542591	-3.1355066309766024	-2.5168196554034057
ATM_+_108093582.23-P1P2	control sgRNA library	5474	4631	5164	4861	2055	7326	-0.8443750272412213	-1.3254106912965793	-0.4218915723808617	-1.6808555642352505
ATM_+_108093603.23-P1P2	control sgRNA library	2066	1532	2672	1970	546	2081	-1.0345273065200606	-1.9345187245009288	-1.0672300393264595	-1.7772723659112186
ATM_+_108093739.23-P1P2	control sgRNA library	8384	7190	7573	4724	3251	7754	-0.8247502957907482	-0.6224213597838442	-0.33959948682268104	-1.1010254361565612
ATM_-_108093536.23-P1P2	control sgRNA library	228	61	51	828	2892	829	-2.5052560261818133	1.7210689283747498	-0.006414333185973887	1.9556552883596312
ATM_-_108093545.23-P1P2	control sgRNA library	4092	4183	4843	4579	1720	4835	-0.5713714966812518	-1.4959199511611296	-0.4760893337349536	-1.3380755818704797
ATM_-_108093577.23-P1P2	control sgRNA library	5674	2751	7129	7856	1866	7354	-1.6475133605381065	-2.1571418945399765	-1.6384699100811688	-1.825548447447274
ATM_-_108093602.23-P1P2	control sgRNA library	1574	4827	2643	2311	708	1440	1.013587936357158	-1.7899919454616762	0.6042240730256682	-0.8712158033424137
ATM_-_108093609.23-P1P2	control sgRNA library	4474	6596	5605	4979	6758	5861	-0.04307720720160977	0.3574443840207095	-0.02984930303268667	0.3584812560693689
ATM_-_108093656.23-P1P2	control sgRNA library	4347	4087	4605	5772	1054	5771	-0.6920812018373849	-2.5364923839310265	-0.4368852417354037	-2.2999147211297433
ATM_-_108093772.23-P1P2	control sgRNA library	5707	6065	6753	10157	4529	8773	-0.5153282672485358	-1.2485058531512796	-0.4197472409448037	-0.8008459862643822
ATXN1_+_16761861.23-P1P2	control sgRNA library	3994	2363	3565	4381	1503	4347	-1.3603180530500838	-1.6267111564836287	-0.858008776134768	-1.3791433434574574
ATXN1_+_16761883.23-P1P2	control sgRNA library	4023	6652	3221	3621	1688	3719	0.12241308108168085	-1.1843692238460355	0.7815531791270897	-0.9865681010005388
ATXN1_+_16761889.23-P1P2	control sgRNA library	5095	3747	4413	4874	4705	5594	-1.0464495183040208	-0.1342074791844844	-0.5007500984242372	-0.09665378795602912
ATXN1_+_16761928.23-P1P2	control sgRNA library	5239	1469	5460	3818	2767	5399	-2.437560415692737	-0.5477904098710258	-2.1587928840282995	-0.8113378299350384
ATXN1_+_16761952.23-P1P2	control sgRNA library	2205	5496	2112	1887	3978	3043	0.7144999987932591	0.9926529021562558	1.115045840682282	0.5395806852234116
ATXN1_+_16761996.23-P1P2	control sgRNA library	3660	5820	3758	5754	4491	7082	0.06607215504428324	-0.44082445003675697	0.3663277575982262	-0.5040883787070797
ATXN1_+_16762181.23-P1P2	control sgRNA library	2049	598	2234	2208	593	2275	-2.3798059443931003	-1.9799321133092085	-2.1661381250625737	-1.7867307925231537
ATXN1_-_16761879.23-P1P2	control sgRNA library	2987	796	4390	4978	8201	7559	-2.5109602513471003	0.63693765602727	-2.728106932656436	0.2706361911808656
ATXN1_-_16761916.23-P1P2	control sgRNA library	911	168	1950	1131	1377	1823	-3.0420931706032484	0.2006336790681008	-3.801667314635577	-0.2517542589999066
ATXN1_-_16762063.23-P1P2	control sgRNA library	3679	698	5511	4220	2535	5685	-3.0011180843432803	-0.8185532027808876	-3.245741514400218	-1.0121428589846442
ATXN2_+_112037281.23-P1P2	control sgRNA library	3679	5631	3955	5545	751	5064	0.01097412499909806	-2.9675985986118434	0.244987127414512	-2.6003608490098062
ATXN2_-_112037242.23-P1P2	control sgRNA library	3642	2331	5482	5205	7185	5379	-1.24688526742793	0.3817940420808765	-1.4984796524742734	0.5706819106594314
ATXN2_-_112037274.23-P1P2	control sgRNA library	4673	7382	7576	5677	7227	5061	0.056559350800851074	0.26497220160770696	-0.3021509220001408	0.6670061628551686
ATXN2_-_112037277.23-P1P2	control sgRNA library	1413	1136	2491	3928	1599	3622	-0.9179019804092152	-1.3799209419114038	-1.397488515513519	-1.0265848645655724
ATXN2_-_112037367.23-P1P2	control sgRNA library	2120	736	3041	2020	2576	2534	-2.1293899429735066	0.2674813493984171	-2.3114944737511496	0.1767478118780712
ATXN2_-_112037415.23-P1P2	control sgRNA library	4182	1329	5065	6933	1728	5552	-2.2569553068933628	-2.0876724941023617	-2.1949474931896904	-1.5308726075105288
ATXN2_-_112037445.23-P1P2	control sgRNA library	829	363	858	1670	569	1649	-1.7945059030799575	-1.6366434961318757	-1.505734428281159	-1.3820590982266217
ATXN2_-_112037454.23-P1P2	control sgRNA library	3896	8061	4065	3386	1321	4813	0.445861795072022	-1.4412474577258572	0.7229771409945677	-1.7122742138137812
ATXN2_-_112037550.23-P1P2	control sgRNA library	1514	4155	1543	2038	1691	2680	0.8533799220920171	-0.3525733428328734	1.1643840863096075	-0.5113245980308879
ATXN2_-_112037582.23-P1P2	control sgRNA library	5467	5095	4540	4633	4372	5140	-0.7047705787263654	-0.16694923243840953	-0.09833647990246557	-0.08044321550507234
AUNIP_+_26185921.23-P1P2	control sgRNA library	1296	9041	1997	3742	2088	3618	2.1993132861711198	-0.9249837977479424	1.9139216924143652	-0.6400389531470928
AUNIP_+_26186013.23-P1P2	control sgRNA library	3339	1938	4063	3440	1483	3134	-1.3879508722279923	-1.2971859182118726	-1.3327031225933712	-0.9264548391136864
AUNIP_+_26186026.23-P1P2	control sgRNA library	3229	3943	3480	4212	6995	4327	-0.3148970800861225	0.6485226699493559	-0.0845199244056388	0.8459886795344882
AUNIP_+_26186029.23-P1P2	control sgRNA library	2428	5659	2350	2518	1745	3423	0.6176753662471275	-0.6123471976990448	1.0031600518530408	-0.8190025130085598
AUNIP_+_26186050.23-P1P2	control sgRNA library	3588	9450	4963	6104	3286	5357	0.794031089496578	-0.9767184329614989	0.6643755459213126	-0.5520610728653016
AUNIP_+_26186080.23-P1P2	control sgRNA library	3877	2124	3258	4022	3289	5160	-1.471260318526985	-0.3735600245469925	-0.8819291664987288	-0.4966903145709506
AUNIP_+_26186297.23-P1P2	control sgRNA library	3278	1040	2823	3107	323	3312	-2.2593356756509624	-3.3492121225049587	-1.7053719291986031	-3.2050648599011367
AUNIP_-_26185934.23-P1P2	control sgRNA library	1820	353	2605	3097	3979	3911	-2.969301711394837	0.27823856494203153	-3.1482696126720553	0.17790010586505572
AUNIP_-_26185981.23-P1P2	control sgRNA library	4382	1995	6866	5753	2188	6990	-1.7383040874604725	-1.4779976831687252	-2.047807439624913	-1.5226479745659784
AUNIP_-_26186317.23-P1P2	control sgRNA library	3975	975	3276	5479	6792	5602	-2.630584086002065	0.2266279041700161	-2.0131875617814003	0.4309262183827957
AURKA_+_54967194.23-P1P2	mIFP sgRNA library	40	14	172	643	1874	1104	na	1.459934359254197	-3.883636161421858	0.9164125237852814
AURKA_+_54967194.23-P1P2	control sgRNA library	40	14	172	643	1874	1104	na	1.459934359254197	-3.883636161421858	0.9164125237852814
AURKA_+_54967368.23-P1P2	control sgRNA library	3288	18805	3308	4270	24752	4516	1.9127307526660275	2.4519411758641403	2.2423588379790296	2.607459453580298
AURKA_+_54967368.23-P1P2	mIFP sgRNA library	3288	18805	3308	4270	24752	4516	1.9127307526660275	2.4519411758641403	2.2423588379790296	2.607459453580298
AURKA_+_54967375.23-P1P2	mIFP sgRNA library	14	6	212	348	940	607	na	1.3502774996392286	-5.4076842826194085	0.7839959832135813
AURKA_+_54967375.23-P1P2	control sgRNA library	14	6	212	348	940	607	na	1.3502774996392286	-5.4076842826194085	0.7839959832135813
AURKA_+_54967401.23-P1P2	mIFP sgRNA library	3623	24080	3903	5394	25179	6327	2.129475331613819	2.1394976088803377	2.360453695430748	2.1456592285824
AURKA_+_54967401.23-P1P2	control sgRNA library	3623	24080	3903	5394	25179	6327	2.129475331613819	2.1394976088803377	2.360453695430748	2.1456592285824
AURKA_+_54967423.23-P1P2	control sgRNA library	2886	5269	3736	2086	15615	6105	0.2653545303023213	2.8208255553111266	0.2313083958864511	1.5079011119374337
AURKA_+_54967423.23-P1P2	mIFP sgRNA library	2886	5269	3736	2086	15615	6105	0.2653545303023213	2.8208255553111266	0.2313083958864511	1.5079011119374337
AURKA_+_54967458.23-P1P2	mIFP sgRNA library	36	1045	789	874	5449	1215	4.256258875945973	2.5569903549988857	0.14067940817742206	2.318066919987648
AURKA_+_54967458.23-P1P2	control sgRNA library	36	1045	789	874	5449	1215	4.256258875945973	2.5569903549988857	0.14067940817742206	2.318066919987648
AURKA_+_54967481.23-P1P2	mIFP sgRNA library	3949	8695	3969	3336	6533	5531	0.5355953101536428	0.8863303998794384	0.8666841364167521	0.3932370405894831
AURKA_+_54967481.23-P1P2	control sgRNA library	3949	8695	3969	3336	6533	5531	0.5355953101536428	0.8863303998794384	0.8666841364167521	0.3932370405894831
AURKA_+_54967526.23-P1P2	mIFP sgRNA library	2541	7960	2656	1465	8185	3655	1.0442687057976985	2.3987858009748626	1.318786955306722	1.3161427534259795
AURKA_+_54967526.23-P1P2	control sgRNA library	2541	7960	2656	1465	8185	3655	1.0442687057976985	2.3987858009748626	1.318786955306722	1.3161427534259795
AURKA_-_54967356.23-P1P2	mIFP sgRNA library	1749	4809	3381	2802	25417	4174	0.8561032873740935	3.0979689453499506	0.24356058120496235	2.75932299460224
AURKA_-_54967356.23-P1P2	control sgRNA library	1749	4809	3381	2802	25417	4174	0.8561032873740935	3.0979689453499506	0.24356058120496235	2.75932299460224
AURKA_-_54967498.23-P1P2	mIFP sgRNA library	3210	15423	4588	4589	14421	6106	1.6613348658818596	1.5686235463697369	1.4844197926782936	1.392903457556535
AURKA_-_54967498.23-P1P2	control sgRNA library	3210	15423	4588	4589	14421	6106	1.6613348658818596	1.5686235463697369	1.4844197926782936	1.392903457556535
AURKB_+_8113794.23-P1P2	control sgRNA library	0	0	0	145	0	65	na	-7.263205041091977	na	-5.8693360701241915
AURKB_+_8113936.23-P1P2	control sgRNA library	497	49	508	101	410	417	-3.945495547027036	1.9379726656766083	-3.638701171434322	0.12860826896504607
AURKB_+_8113966.23-P1P2	control sgRNA library	909	1278	1584	767	6569	998	-0.11156771282707073	3.0150793316302984	-0.5744108279099795	2.8715937877772766
AURKB_+_8113972.23-P1P2	control sgRNA library	2835	1256	4844	2792	6009	3128	-1.7776156205179223	1.0225300292471688	-2.2120887295800657	1.0949161521307753
AURKB_-_8113834.23-P1P2	control sgRNA library	138	89	616	358	640	928	-1.2358943753917293	0.7548163665460632	-3.0557794385058683	-0.38302115733594616
AURKB_-_8113954.23-P1P2	control sgRNA library	5	2	97	212	598	138	na	1.412785268557863	-5.864639170964493	2.2685089603241995
AURKB_-_8114014.23-P1P2	control sgRNA library	2758	7728	3273	3962	1073	4593	0.8833692877418347	-1.9678747552100075	0.9747551630136452	-1.9447549645601585
AURKB_-_8114024.23-P1P2	control sgRNA library	2	0	0	203	0	106	na	-7.748631868262218	na	-6.574888711658937
AURKB_-_8114044.23-P1P2	control sgRNA library	11	5	445	541	530	412	na	-0.11293218545329654	-6.7404597597437625	0.5163797651716069
AURKB_-_8114055.23-P1P2	control sgRNA library	1504	622	2050	2254	1086	3029	-1.8769214311269933	-1.1367593634449027	-1.9853637530395705	-1.326785732086747
AUTS2_+_69062984.23-P1P2	control sgRNA library	2608	4928	3524	2428	1488	4469	0.3149550368838657	-0.7896898462246934	0.2190620029971233	-1.4335457753827152
AUTS2_+_69063073.23-P1P2	control sgRNA library	2237	2148	3959	5670	868	4909	-0.6616746126536643	-2.7908777384621546	-1.1468684028220486	-2.3466304760173053
AUTS2_+_69063101.23-P1P2	control sgRNA library	1713	517	2734	3568	799	2426	-2.3313923153490226	-2.2421441580693706	-2.66750338606849	-1.44928039928827
AUTS2_+_69063113.23-P1P2	control sgRNA library	3589	3274	4493	5301	2530	6825	-0.7356309509218822	-1.1504231067681432	-0.7213510688266493	-1.2786599182086409
AUTS2_+_69063197.23-P1P2	control sgRNA library	2917	979	3781	4505	1803	5664	-2.178207970874441	-1.4044236603456022	-2.2141134131609035	-1.4983901257463923
AUTS2_+_69063202.23-P1P2	control sgRNA library	5488	6535	4453	6409	3412	5155	-0.3511965950699749	-0.9927775742777564	0.2886832954625277	-0.4423230380329169
AUTS2_-_69063119.23-P1P2	control sgRNA library	2802	6686	5777	6464	3452	7347	0.6515830496066272	-0.9882906846498826	-0.053903468500086565	-0.9366910672019158
AUTS2_-_69063175.23-P1P2	control sgRNA library	1445	1490	2441	1785	299	2835	-0.5588605116184753	-2.6610026357954	-0.9768862932089944	-3.0920996027272225
AUTS2_-_69063178.23-P1P2	control sgRNA library	1931	492	1937	2271	592	2165	-2.5757212931913687	-2.022954576154981	-2.2418200620413784	-1.7176662010808739
AUTS2_-_69063228.23-P1P2	control sgRNA library	4951	1158	4872	5371	1409	3760	-2.6991880455528823	-2.01381506092294	-2.3376052086944603	-1.2630293073510996
BAG4_+_38033968.23-P1P2	mIFP sgRNA library	389	12476	1913	310	19692	1952	4.400138142808002	5.9059016678835885	2.440520350250675	3.487616429576246
BAG4_+_38034004.23-P1P2	mIFP sgRNA library	330	4699	561	262	12159	993	3.2287124885753418	5.453018008153504	2.8015547630149578	3.7671187961438863
BAG4_+_38034064.23-P1P2	mIFP sgRNA library	449	7075	622	124	16329	941	3.374839448285502	6.957656559982332	3.24301733369864	4.270129651621977
BAG4_+_38034213.23-P1P2	mIFP sgRNA library	189	24753	1300	117	12719	2864	6.42996999246938	6.6810369556312725	3.9862935295772295	2.303913591931727
BAG4_+_38034220.23-P1P2	mIFP sgRNA library	1068	22791	1730	234	21677	2398	3.812377325359473	6.4502168168445015	3.4548939553255336	3.3292932869949885
BAG4_+_38034263.23-P1P2	mIFP sgRNA library	875	23979	2386	634	24101	3334	4.173241318318745	5.165170406411068	3.0643792181458016	3.0067987415453667
BAG4_+_38034289.23-P1P2	mIFP sgRNA library	337	13616	1026	540	17503	3188	4.733307190924147	4.9352030514326835	3.4654739773015444	2.6099104284743504
BAG4_+_38034304.23-P1P2	mIFP sgRNA library	981	10997	2850	774	17586	2756	2.883609711552604	4.422654046189244	1.6833498546349694	2.8268113236106696
BAG4_-_38034077.23-P1P2	mIFP sgRNA library	464	19142	1763	318	10701	2776	4.763369608623039	4.9892790948265695	3.175910865233023	2.099697891513971
BAG4_-_38034252.23-P1P2	mIFP sgRNA library	766	7689	1241	481	8718	1679	2.7242763325078183	4.096592453506912	2.3665665351050125	2.5294267163212307
BARD1_+_215674654.23-P1P2	control sgRNA library	4177	637	4880	5207	3008	6839	-3.3162052154864505	-0.874943790789655	-3.2022421989713132	-1.0319490794440884
BARD1_+_215674757.23-P1P2	control sgRNA library	3702	3180	3512	3824	2581	5170	-0.8223814792788146	-0.6504483329638215	-0.4079924081410049	-0.8492023962040633
BARD1_-_215674535.23-P1P2	control sgRNA library	3491	2087	5217	5131	2040	7696	-1.345313105972877	-1.4139668244096009	-1.5865161616452732	-1.7625079040069205
BARD1_-_215674538.23-P1P2	control sgRNA library	3061	666	3152	3173	3824	2789	-2.8035123120356875	0.185939050986068	-2.507399781162478	0.6083663318567001
BARD1_-_215674547.23-P1P2	control sgRNA library	2767	4174	2899	3761	1290	3327	-0.009995393030077872	-1.627041191806733	0.2611489383210737	-1.213819057667986
BARD1_-_215674553.23-P1P2	control sgRNA library	1422	336	1227	1020	146	976	-2.6844916764206137	-2.887824829055884	-2.133328439661509	-2.5878810357786057
BARD1_-_215674598.23-P1P2	control sgRNA library	1801	539	3153	3557	5898	2953	-2.3435443527337285	0.6462688969228436	-2.8130943207081938	1.151076208832046
BARD1_-_215674620.23-P1P2	control sgRNA library	2256	2552	3412	3263	825	3228	-0.4252420882138822	-2.067028914035729	-0.6837156463307853	-1.8151428112403385
BARD1_-_215674681.23-P1P2	control sgRNA library	3740	8054	3817	5163	5736	4807	0.5035638525907968	0.06853947486350223	0.8125399569528313	0.4079399634682728
BARD1_-_215674716.23-P1P2	control sgRNA library	2702	3313	3090	6519	2074	6188	-0.3089928208246281	-1.7355307321662563	-0.1641949634880869	-1.4240255597315463
BAZ2B_+_160472167.23-P1P2	control sgRNA library	2517	2256	3872	1659	905	3064	-0.7610414983421437	-0.9576201400623384	-1.0440382136531654	-1.606394857050126
BAZ2B_+_160472520.23-P1P2	control sgRNA library	4083	5816	4398	3924	659	3655	-0.09270564788551468	-2.65727062228823	0.13845333628726178	-2.3184892929274845
BAZ2B_+_160472919.23-P1P2	control sgRNA library	3725	4328	2383	1923	8943	2323	-0.38664327599002907	2.134104162295385	0.5961952188591798	2.097801464807781
BAZ2B_+_160473195.23-P1P2	control sgRNA library	2963	2956	2127	3581	929	4784	-0.6065157063950897	-2.029907968014914	0.21009990740811407	-2.2114351449111886
BAZ2B_-_160472110.23-P1P2	control sgRNA library	1675	3756	4708	4123	2659	4901	0.5619326178413191	-0.7161066351074401	-0.5906435861620343	-0.7291606266478251
BAZ2B_-_160472135.23-P1P2	control sgRNA library	2220	6519	3289	4688	1564	3894	0.9509876490850128	-1.6670280081919384	0.7222753382896724	-1.1629806285086788
BAZ2B_-_160472214.23-P1P2	control sgRNA library	2174	4552	3121	4532	844	3632	0.4630452676993147	-2.5081289081903737	0.27976587161000704	-1.9524175556794665
BAZ2B_-_160472301.23-P1P2	control sgRNA library	2261	418	3091	3622	1283	4415	-3.0384894942506033	-1.5805613269375285	-3.1512251355547054	-1.6298605245418822
BAZ2B_-_160472345.23-P1P2	control sgRNA library	1948	448	2708	2197	1667	2793	-2.723526389604696	-0.4815767165139024	-2.8603834302947573	-0.5915297263892695
BAZ2B_-_160472348.23-P1P2	control sgRNA library	2782	521	2144	2000	2949	2552	-3.019870491843689	0.4769298713226069	-2.3056759569566285	0.3616292362011309
BCDIN3D_+_50237011.23-P1P2	control sgRNA library	3430	595	2217	3168	1554	3801	-3.130350352444826	-1.1108817827489423	-2.162373525449365	-1.1373607785499922
BCDIN3D_+_50237077.23-P1P2	control sgRNA library	4613	1507	4222	3521	1311	5296	-2.21712922504779	-1.5086134927184194	-1.7509734905266965	-1.8612036936811995
BCDIN3D_-_50236927.23-P1P2	control sgRNA library	4352	1046	3218	5404	2400	5981	-2.6598990545833563	-1.2542892199068465	-1.8860078032538692	-1.1643205688672058
BCDIN3D_-_50236933.23-P1P2	control sgRNA library	2813	818	3939	4901	1409	4695	-2.385040153952909	-1.881700486177163	-2.5323829974496586	-1.5834218033272367
BCDIN3D_-_50236936.23-P1P2	control sgRNA library	3320	3301	3467	4383	2524	5238	-0.6113834525917093	-0.8795027196191485	-0.33551102675766176	-0.9002724064637836
BCDIN3D_-_50236966.23-P1P2	control sgRNA library	4485	9348	4199	6220	2300	5099	0.4564463993962437	-1.51857667026327	0.8898856171704438	-0.9955487338925579
BCDIN3D_-_50236972.23-P1P2	control sgRNA library	967	315	1308	2754	1546	2475	-2.2212674106695203	-0.9162841912871594	-2.3186651358881685	-0.5258564630252234
BCDIN3D_-_50236993.23-P1P2	control sgRNA library	4742	4179	5911	4351	1668	4948	-0.785441253739557	-1.4665236791729088	-0.7649707907058465	-1.4156944686274426
BCDIN3D_-_50237056.23-P1P2	control sgRNA library	2444	4339	2742	5046	6397	4128	0.2250149514180548	0.2589593258722053	0.3974076862601521	0.7849842554065579
BCDIN3D_-_50237147.23-P1P2	control sgRNA library	1382	2005	2818	4010	7501	4471	-0.06625872862593385	0.820184754367249	-0.7557957037447186	0.8995171391481965
BCL2L2_+_23775774.23-P1P2	mIFP sgRNA library	152	6399	1289	245	9927	618	4.7925998880381835	5.257208186954082	2.0468678739227117	4.158710792033584
BCL2L2_+_23775844.23-P1P2	mIFP sgRNA library	155	5034	490	139	2119	1044	4.418261746306785	3.8469308485716187	3.0961252333810445	1.1742936187065487
BCL2L2_+_23775862.23-P1P2	mIFP sgRNA library	168	12274	326	157	7413	777	5.587897095778792	5.477925096081271	4.969863385129068	3.4071027505464935
BCL2L2_+_23775890.23-P1P2	mIFP sgRNA library	99	9183	252	171	5555	1077	5.932289860588581	4.938422730313514	4.922743577970867	2.5198004046365097
BCL2L2_+_23775897.23-P1P2	mIFP sgRNA library	433	4838	683	104	8313	874	2.878868489673242	6.237417826984438	2.55972695691247	3.4026957696062383
BCL2L2_+_23775909.23-P1P2	mIFP sgRNA library	69	5692	647	62	9759	1141	5.763092140168356	7.21502534629837	2.8723717157566107	3.2494662743778697
BCL2L2_+_23775937.23-P1P2	mIFP sgRNA library	59	9425	1697	129	6010	854	6.7165305041015895	5.45862606909825	2.2087797247233607	2.9680887588823213
BCL2L2_+_23775964.23-P1P2	mIFP sgRNA library	364	6325	2050	122	12329	1077	3.515951774690381	6.575734879008138	1.360715241298862	3.6699973760081246
BCL2L2_-_23775978.23-P1P2	mIFP sgRNA library	633	11862	978	116	12905	2059	3.624894617442065	6.714365574776718	3.3356426727207658	2.8009461492533414
BCL2L2_-_23775984.23-P1P2	mIFP sgRNA library	219	11495	1196	335	24905	1967	5.110828436424411	6.132834554137772	2.9999908426300728	3.815398291185683
BDP1_+_70751236.23-P1P2	control sgRNA library	614	199	396	695	563	425	-2.2285735744064885	-0.3871740066076832	-1.2574583283133252	0.5587038239594291
BDP1_+_70751276.23-P1P2	control sgRNA library	3457	964	4142	3717	1532	3519	-2.4455189016123957	-1.3620183420138434	-2.367948830767914	-1.046717473920444
BDP1_+_70751346.23-P1P2	control sgRNA library	1778	2227	2369	1909	1129	1736	-0.2782571156219383	-0.8410675677079796	-0.3539029692298061	-0.4676897187672149
BDP1_+_70751356.23-P1P2	control sgRNA library	2201	3701	1420	2196	3940	2750	0.14665264082870522	0.7600216242614972	1.1172978771308115	0.6717957539486179
BDP1_+_70751390.23-P1P2	control sgRNA library	444	177	1070	1292	650	1537	-1.9299136658470664	-1.0743903978551508	-2.8605158599828764	-1.0885737988706907
BDP1_-_70751306.23-P1P2	control sgRNA library	2239	4996	2155	2218	527	1358	0.5548155991754017	-2.1566804496015384	0.9483592788541324	-1.2125768697032535
BDP1_-_70751420.23-P1P2	control sgRNA library	2974	3548	2973	4117	3522	4292	-0.3485019873313129	-0.3084944905671038	-0.009639782383944985	-0.1322234240210499
BDP1_-_70751426.23-P1P2	control sgRNA library	2864	882	3124	3430	1071	6016	-2.3022842812866937	-1.7625460473869616	-2.0892702213618235	-2.336814344023118
BDP1_-_70751448.23-P1P2	control sgRNA library	2736	661	4121	3873	1605	4331	-2.6524494029581644	-1.3541741550957245	-2.9049986155501726	-1.2790951321536397
BDP1_-_70751477.23-P1P2	control sgRNA library	689	171	583	1395	689	2214	-2.6136110073983514	-1.1009851850893015	-2.034225887091963	-1.5310475911729973
BIRC2_+_102217749.23-P1P2	mIFP sgRNA library	336	2119	404	147	3463	553	2.0537471000134517	4.474838376283821	2.1262300608430107	2.7997027448667855
BIRC2_+_102217764.23-P1P2	mIFP sgRNA library	141	8195	1375	110	19763	1574	5.2578735320080705	7.405858677892955	2.3105860019100724	3.803326259891436
BIRC2_+_102217769.23-P1P2	mIFP sgRNA library	89	12852	1073	208	14074	1350	6.5708684849250565	5.997009128459655	3.317544575937525	3.5350328486438607
BIRC2_+_102217812.23-P1P2	mIFP sgRNA library	27	1828	431	75	9723	592	5.478059503314644	6.9350711644660725	1.819779967191607	4.19076418331431
BIRC2_+_102217815.23-P1P2	mIFP sgRNA library	255	9226	955	349	5274	741	4.5740327906268385	3.8343026785778656	3.0074063253651806	2.98438386646299
BIRC2_+_102217828.23-P1P2	mIFP sgRNA library	178	7565	1048	342	15730	1604	4.806287586557744	5.440082584340109	2.5869750367892848	3.446804366752392
BIRC2_+_102217868.23-P1P2	mIFP sgRNA library	170	1423	549	151	1645	630	2.4622256608088224	3.362171178220482	1.1093312787439191	1.5376955931395886
BIRC2_-_102217680.23-P1P2	mIFP sgRNA library	409	12076	816	476	10430	1776	4.280794658991918	4.370337823022142	3.622703370764765	2.7070674139612856
BIRC2_-_102217919.23-P1P2	mIFP sgRNA library	460	12788	1811	275	16197	2934	4.193909628256187	5.796855242681347	2.555205869052988	2.6178175894012865
BIRC2_-_102217931.23-P1P2	mIFP sgRNA library	310	10537	1454	184	9219	1833	4.483948798957767	5.563536645180062	2.5926386711150027	2.4834352246784963
BLM_+_91260390.23-P1P2	control sgRNA library	3539	4552	3165	3127	1757	3711	-0.2399445536986065	-0.9149609789937072	0.25956872921351376	-0.9256620667848862
BLM_+_91260402.23-P1P2	control sgRNA library	1465	630	2103	3555	2608	1869	-1.8205802805022893	-0.5302016413527428	-2.003751445121865	0.6337090433901832
BLM_+_91260420.23-P1P2	control sgRNA library	4435	4259	4717	5470	1569	8180	-0.6615227242180468	-1.8849914317888643	-0.4120811997566239	-2.22922374795675
BLM_+_91260457.23-P1P2	control sgRNA library	3755	4914	4481	2815	1209	3291	-0.21501839961942745	-1.302616628795511	-0.1316491975677049	-1.291680038970962
BLM_+_91260462.23-P1P2	control sgRNA library	390	1919	538	1711	141	1091	1.6957053328658114	-3.684368643167663	1.5699503048613914	-2.7988522910205496
BLM_-_91260440.23-P1P2	control sgRNA library	4908	4155	7075	6580	2732	8335	-0.8433901215851564	-1.3514260514095562	-1.0326079997262645	-1.4561929726794252
BLM_-_91260465.23-P1P2	control sgRNA library	1609	6755	2300	3133	3246	2562	1.4666880939096425	-0.032177720900125155	1.2895955796039449	0.4944242671105885
BLM_-_91260475.23-P1P2	control sgRNA library	3797	743	5364	4871	1952	4359	-2.956529232660451	-1.4025608813546049	-3.116601450143242	-1.006012407886847
BLM_-_91260538.23-P1P2	control sgRNA library	1899	685	1530	1751	516	1584	-2.0741673618815666	-1.8460320640873464	-1.4240820885094896	-1.465097621752092
BLM_-_91260596.23-P1P2	control sgRNA library	2236	3583	2028	3203	2483	3526	0.077144505787588	-0.4506354876748857	0.5563840624300311	-0.35291647023907713
BMP4_+_54420180.23-P2	control sgRNA library	3486	2875	2756	3615	2132	3500	-0.8811139629865432	-0.845084160156347	-0.20374026076255589	-0.5621157410562518
BMP4_+_54420206.23-P2	control sgRNA library	2673	1683	4244	3534	2447	5029	-1.2705280104930874	-0.61358388954927	-1.5991158083621804	-0.886225709095131
BMP4_+_54420278.23-P2	control sgRNA library	604	3375	794	2517	1271	3130	1.8791636979205188	-1.0690371372330634	1.8229502609052333	-1.1471668839107585
BMP4_+_54420309.23-P2	control sgRNA library	30627	20718	29688	14082	11977	14007	-1.1670226674127362	-0.3168816117743518	-0.7837214949003477	-0.0728496645120642
BMP4_+_54420363.23-P2	control sgRNA library	5179	4054	6236	6538	2563	4629	-0.9564308192439076	-1.4343118495527316	-0.8860011680082504	-0.6998353410960501
BMP4_+_54423674.23-P1	control sgRNA library	2024	3933	2850	4346	3174	4034	0.3553175466686424	-0.5366819974231437	0.19994193822607975	-0.19287721287351606
BMP4_+_54423678.23-P1	control sgRNA library	2175	3885	3967	2459	709	2555	0.2337958480916615	-1.8775101534336087	-0.2948601276275727	-1.696434015681204
BMP4_+_54423681.23-P1	control sgRNA library	1321	5275	2603	3299	2491	3457	1.3944372776551242	-0.4885997074011372	0.754269453300433	-0.31976383911729844
BMP4_+_54423686.23-P1	control sgRNA library	4279	761	4928	4601	10109	5732	-3.094408669699902	1.0523249777460442	-2.9597602259687203	0.97156151856845
BMP4_+_54423700.23-P1	control sgRNA library	2784	5805	4229	4174	3707	4749	0.4570335063242423	-0.25447443641772216	0.19225317794676253	-0.204339898134918
BMP4_+_54423832.23-P1	control sgRNA library	1913	721	2595	2016	821	3274	-2.010869058685248	-1.3793374627991546	-2.1123897027817846	-1.8425684517920853
BMP4_-_54420232.23-P2	control sgRNA library	1263	2242	1480	1892	562	1913	0.2248282894379165	-1.834566004195512	0.33446277351174997	-1.6141630952209227
BMP4_-_54420335.23-P2	control sgRNA library	4973	12128	5502	7415	8868	7421	0.6830499727883719	0.17486612644827146	0.8755872850775167	0.4100269060702815
BMP4_-_54420338.23-P2	control sgRNA library	6333	12004	5585	3717	3263	4537	0.3194508899500181	-0.2712356518469363	0.8391597094502466	-0.32250792935461664
BMP4_-_54420350.23-P2	control sgRNA library	1779	3141	2640	3322	1429	3502	0.21705408280484645	-1.3003421079436026	-0.014040315371215669	-1.1401414244334775
BMP4_-_54420357.23-P2	control sgRNA library	1776	390	3084	2789	522	2835	-2.7901889021804536	-2.5009221735354705	-3.247983064942788	-2.2881952803554437
BMP4_-_54423646.23-P1	control sgRNA library	222	14	1095	1520	156	2513	-4.59016429387246	-3.3677493405457417	-6.554086561208296	-3.856760994114144
BMP4_-_54423651.23-P1	control sgRNA library	1628	385	2381	2489	1141	2208	-2.6832736982639407	-1.2085633897693968	-2.893363598465435	-0.7994096375852239
BMP4_-_54423812.23-P1	control sgRNA library	1111	322	1509	1266	711	2874	-2.389829572854433	-0.9156518908859688	-2.4931865411894307	-1.8621068539336572
BMP4_-_54423815.23-P1	control sgRNA library	427	4169	346	1744	407	1488	2.6842900476079405	-2.1825952915877225	3.3261311003943	-1.7172420839375206
BNC2_+_16870763.23-P1P2	control sgRNA library	934	1728	2230	3632	1052	4419	0.2845054128738483	-1.8709254490756555	-0.6326668214215629	-1.9175534835604395
BNC2_+_16870902.23-P1P2	control sgRNA library	462	2973	938	2253	591	2590	2.0828513569116285	-2.013913229134938	1.3995333066149034	-1.97869031949212
BNC2_+_16871182.23-P1P2	control sgRNA library	2759	6068	3837	6198	3214	6036	0.5339722793138024	-1.0307287769881646	0.396515991866876	-0.7561911339473258
BNC2_-_16870905.23-P1P2	control sgRNA library	1156	2691	2557	4107	1623	4822	0.6158976435597806	-1.4227178985081272	-0.1910360983785961	-1.417936908150291
BNC2_-_16870910.23-P1P2	control sgRNA library	4537	2153	5055	5926	1588	5285	-1.6784936897634686	-1.9831436648953675	-1.4960891014005078	-1.5816608162228238
BNC2_-_16870918.23-P1P2	control sgRNA library	4167	1335	4100	6492	1593	5040	-2.2452727077075907	-2.1102126840997046	-1.8835104965952565	-1.5086457239577054
BNC2_-_16870971.23-P1P2	control sgRNA library	1901	4564	2563	2615	3373	4484	0.6604369100601716	0.2839254208067801	0.5677389842197397	-0.2577222168830367
BNC2_-_16870994.23-P1P2	control sgRNA library	3300	1941	3102	2332	1094	2493	-1.3687692559994726	-1.1752510014849828	-0.9411248970997916	-1.0352384017946803
BNC2_-_16871020.23-P1P2	control sgRNA library	3264	4199	3626	3496	2789	5744	-0.23969861871643666	-0.4092532015493289	-0.0530594656865054	-0.8892760718904757
BNC2_-_16871023.23-P1P2	control sgRNA library	2303	4005	4539	4533	1165	4859	0.19518448192326893	-2.0434321574213854	-0.4452985744191854	-1.9072977346713795
BOLA1_+_149858266.23-P1	control sgRNA library	3406	831	3868	4188	1106	3696	-2.6382614024881557	-2.0042060077731443	-2.483393741483861	-1.587581628277087
BOLA1_+_149858302.23-P1	control sgRNA library	4318	4167	2579	4448	2311	5806	-0.6544574928999147	-1.0279354793329194	0.4274709981359701	-1.1759955692547672
BOLA1_+_149858310.23-P1	control sgRNA library	2577	1268	3158	4837	2148	5322	-1.6262411413001707	-1.254414495537493	-1.5811827544981942	-1.155942774132544
BOLA1_+_149858321.23-P1	control sgRNA library	1497	2926	1483	993	1089	2250	0.36375219850011214	0.049842380111490135	0.7156848429064918	-0.8938893044832291
BOLA1_+_149858354.23-P1	control sgRNA library	2622	5379	2770	6416	4389	5624	0.4335669537878184	-0.6310778226723199	0.692725683875616	-0.20467258130862875
BOLA1_+_149858374.23-P1	control sgRNA library	2731	6995	2469	3090	1021	3704	0.7537913937068714	-1.6809199229909784	1.2376708921319697	-1.7060694894781714
BOLA1_+_149858397.23-P1	control sgRNA library	882	5197	1790	1991	2882	2256	1.955725148530424	0.45028116337720187	1.2729931427389192	0.5063350106802174
BOLA1_+_149858419.23-P1	control sgRNA library	1635	446	2682	1597	755	2548	-2.477278370045098	-1.1641117142758344	-2.852919950761533	-1.6017849851395956
BOLA1_+_149870815.23-P2	control sgRNA library	1987	2290	2465	2781	3724	2762	-0.3983476238453218	0.337953377135064	-0.3709663770583322	0.5841714962050063
BOLA1_+_149870966.23-P2	control sgRNA library	2944	549	3456	2234	2132	3529	-3.0260029666317725	-0.15071769880118194	-2.9189514919356343	-0.5740202491162848
BOLA1_+_149871021.23-P2	control sgRNA library	1845	456	2101	4652	2119	5071	-2.619618436362974	-1.2177634601780916	-2.4686967612856687	-1.105854943790202
BOLA1_+_149871024.23-P2	control sgRNA library	1135	506	1799	1630	578	2282	-1.7685863570639249	-1.5790265176948035	-2.0947122253345363	-1.8281256508837396
BOLA1_+_149871029.23-P2	control sgRNA library	3433	1116	3820	4561	1445	4404	-2.224236179708027	-1.7415766285467564	-2.039961939871288	-1.4547132332720645
BOLA1_+_149871043.23-P2	control sgRNA library	748	182	890	702	451	1232	-2.6422031692688988	-0.7216395481262228	-2.5545932144324284	-1.2967711745352568
BOLA1_+_149871057.23-P2	control sgRNA library	844	3717	2807	3541	1325	3452	1.5357204345746147	-1.5014604351300354	0.14038329557186902	-1.2284083619367676
BOLA1_+_149871091.23-P2	control sgRNA library	3732	5041	3164	2449	2211	2026	-0.16934238142235278	-0.2307896998247949	0.4072340257592079	0.27909659391935115
BOLA1_-_149858212.23-P1	control sgRNA library	2692	1503	5725	4735	2085	6975	-1.4439367502739104	-1.266612993100764	-2.1941570127326684	-1.5891140903676229
BOLA1_-_149858308.23-P1	control sgRNA library	3229	895	4921	4009	1089	4121	-2.45423120304232	-1.9635344145109064	-2.7237182577558845	-1.7669587666593292
BOLA1_-_149871037.23-P2	control sgRNA library	592	3121	1238	490	434	867	1.7952359267103026	-0.2583826576351342	1.0692707139275812	-0.8453052078730922
BOLA1_-_149871144.23-P2	control sgRNA library	3087	7090	4772	5021	4914	6582	0.5964767949317957	-0.11437281838274214	0.306465255654286	-0.26859642585792065
BORA_+_73301860.23-P1P2	control sgRNA library	1704	2620	2968	2575	1299	4099	0.017538126619016294	-1.0704669525871051	-0.4446506089733552	-1.504838816282634
BORA_+_73301863.23-P1P2	control sgRNA library	1473	3577	2839	1992	1089	2526	0.6768893383794182	-0.9545096444282168	0.06864094049346954	-1.060818942166382
BORA_+_73301933.23-P1P2	control sgRNA library	1569	6377	2508	3068	649	4109	1.4199291793115991	-2.324304050580838	1.0816142042802517	-2.509465204264254
BORA_+_73301945.23-P1P2	control sgRNA library	3616	7069	3653	4985	1408	4394	0.3640081145644354	-1.9072421217253037	0.6876980594201985	-1.4888557928817154
BORA_+_73301954.23-P1P2	control sgRNA library	4196	4035	4795	5297	2245	6358	-0.659549353992083	-1.3217560147459193	-0.5136884705177149	-1.3488258286052033
BORA_-_73301784.23-P1P2	control sgRNA library	2097	5984	1998	1879	1405	2281	0.9096799642110859	-0.5026908873888101	1.3178272633178538	-0.5460645732995852
BORA_-_73301873.23-P1P2	control sgRNA library	2021	586	4000	3861	1795	4362	-2.3892001015374453	-1.1882866613084873	-3.0357537590172035	-1.1279741830260732
BORA_-_73301983.23-P1P2	control sgRNA library	1920	498	2242	3022	813	3569	-2.549992013120396	-1.977472354166844	-2.43529495951471	-1.9811609010697315
BORA_-_73301987.23-P1P2	control sgRNA library	2450	823	2909	3518	3264	2747	-2.176920763048265	-0.19141037657750828	-2.086285289456045	0.40181588979990296
BORA_-_73302000.23-P1P2	control sgRNA library	1332	723	2202	2606	784	4044	-1.4846298797001023	-1.8162074755299693	-1.871473245390616	-2.213825694883542
BRCA2_+_32889307.23-P1P2	control sgRNA library	2755	736	1997	3586	687	2720	-2.5073779969814654	-2.4672894351273187	-1.704782990164324	-1.832192904415338
BRCA2_+_32889545.23-P1P2	control sgRNA library	2933	9510	4865	3715	3294	4282	1.0939649204110122	-0.25681760677664656	0.7022792073020873	-0.2254124977548911
BRCA2_+_32889551.23-P1P2	control sgRNA library	2084	6741	3132	4151	1453	4235	1.0905039980425972	-1.5977201800478096	0.8411520838326583	-1.390295523682456
BRCA2_-_32889326.23-P1P2	control sgRNA library	3380	11517	3683	5193	4428	4742	1.1655664648186008	-0.31320895438328555	1.3800853348910032	0.05419130220380791
BRCA2_-_32889417.23-P1P2	control sgRNA library	4591	7223	3477	2241	1541	3120	0.050686388748831315	-0.6235717380726509	0.7900287745361629	-0.8646474243305621
BRCA2_-_32889427.23-P1P2	control sgRNA library	2603	585	1835	3135	547	4150	-2.7567701315133037	-2.6021486559738882	-1.9139978620371727	-2.770466855424829
BRCA2_-_32889485.23-P1P2	control sgRNA library	2603	3568	2240	2246	506	3228	-0.14816304606376549	-2.2334445887833336	0.40689055419797376	-2.5203995456792065
BRCA2_-_32889490.23-P1P2	control sgRNA library	98	23	1554	1724	578	2200	-2.6942512376381536	-1.6599143276654622	-6.342935161128062	-1.7753303830070797
BRCA2_-_32889550.23-P1P2	control sgRNA library	4677	4618	5012	5366	1294	5967	-0.6214186052247836	-2.1353053883450563	-0.3828445703251098	-2.0521364166581293
BRCA2_-_32889562.23-P1P2	control sgRNA library	2239	514	3169	2925	6110	4576	-2.726117613238677	0.97943980427092	-2.88891372396572	0.570117070831966
BRIP1_+_59940838.23-P1P2	control sgRNA library	1367	281	2046	2343	1298	2164	-2.8854745569650917	-0.93536252194104	-3.128890438301767	-0.5843783729234133
BRIP1_+_59940869.23-P1P2	control sgRNA library	3580	1238	3479	3133	2097	4145	-2.1350516225173117	-0.6625138593515041	-1.75538769318299	-0.8300134973822565
BRIP1_+_59940895.23-P1P2	control sgRNA library	779	106	1707	1236	172	2673	-3.4806624130784285	-2.92849422427932	-4.274053217241904	-3.804947624636717
BRIP1_+_59940933.23-P1P2	control sgRNA library	2883	1640	1960	3721	5503	3110	-1.4169783715694186	0.4812319871265455	-0.521884168274489	0.9763354912156595
BRIP1_+_59940967.23-P1P2	control sgRNA library	1319	3321	1613	2480	1175	1998	0.7290698086712056	-1.1609753148989184	0.7771449555697012	-0.6128640834357927
BRIP1_-_59940949.23-P1P2	control sgRNA library	1133	1678	1612	1904	1428	2591	-0.03650849496065039	-0.4983334503558866	-0.2068353568655087	-0.7064812932467311
BRIP1_-_59940983.23-P1P2	control sgRNA library	549	127	1243	534	631	830	-2.7150810018129907	0.1575043122179521	-3.555652223057684	-0.2424395883474744
BRIP1_-_59941007.23-P1P2	control sgRNA library	133	68	538	1056	448	1194	-1.570922943830808	-1.3203351483778922	-3.248725850083649	-1.261200456302937
BRIP1_-_59941056.23-P1P2	control sgRNA library	2509	3969	3226	2510	929	3675	0.058559742010702076	-1.5172328135325244	0.03430279506682586	-1.8309620053241729
BRIP1_-_59941060.23-P1P2	control sgRNA library	1948	796	3087	3041	1824	3115	-1.8942566911186516	-0.8207360379430989	-2.2200914758488404	-0.6190946908423589
BTBD9_+_38607776.23-P1P2	control sgRNA library	3893	2528	5763	4178	3564	5887	-1.2259892307501383	-0.31261110662222913	-1.4535498849869448	-0.5710035478865628
BTBD9_+_38607813.23-P1P2	control sgRNA library	4366	963	4888	3784	4968	3526	-2.78380777672729	0.3094571338040433	-2.6083629107526347	0.6476644418045633
BTBD9_+_38607872.23-P1P2	control sgRNA library	2161	1384	2481	3666	732	4365	-1.245958478802741	-2.4075871833328857	-1.1068041210330706	-2.4230343573284965
BTBD9_+_38607875.23-P1P2	control sgRNA library	1341	233	1372	3087	551	3553	-3.128010726830152	-2.5693772101210097	-2.8226049502958968	-2.5358817218558007
BTBD9_+_38607904.23-P1P2	control sgRNA library	4608	4382	4296	4564	3102	5702	-0.6756545820320481	-0.6403960563296335	-0.2361308377725547	-0.7252376099975983
BTBD9_+_38608025.23-P1P2	control sgRNA library	5038	5289	5724	4222	1500	5311	-0.5329594962728615	-1.5762600290409556	-0.3787550254626943	-1.6709892858053184
BTBD9_-_38607812.23-P1P2	control sgRNA library	1828	3010	1615	3310	970	4123	0.11639406700903672	-1.8540705156971329	0.6335029932884128	-1.9346060659093112
BTBD9_-_38607831.23-P1P2	control sgRNA library	2663	3698	3026	3193	1917	3011	-0.12941055338637628	-0.8193581669789859	0.02460690841009405	-0.4983606281522634
BTBD9_-_38607843.23-P1P2	control sgRNA library	2527	3952	3730	4449	1572	5116	0.04205393305994442	-1.5841758319942232	-0.18131901233528688	-1.5493833037187668
BTBD9_-_38607980.23-P1P2	control sgRNA library	2764	826	1670	2197	1816	3757	-2.345647278548771	-0.35806661820940444	-1.2803607447193337	-0.8957851704465924
BTN3A1_+_26401925.23-P1P2	control sgRNA library	3191	822	3838	4806	4744	5877	-2.559901659177587	-0.10202858966090564	-2.487870741291062	-0.15594414553847588
BTN3A1_+_26401951.23-P1P2	control sgRNA library	3411	4662	3951	2897	6322	2676	-0.15234910006449584	1.042525399557052	-0.0259951706261687	1.3933346621673013
BTN3A1_+_26402100.23-P1P2	control sgRNA library	2184	3515	2414	1884	622	3319	0.08344848346008713	-1.682108430559223	0.2773726844275117	-2.262730401043434
BTN3A1_+_26402139.23-P1P2	control sgRNA library	2285	3556	4341	4441	3712	5102	0.03495780930437964	-0.3419838119165835	-0.5524984272004753	-0.3058344455706367
BTN3A1_+_26402145.23-P1P2	control sgRNA library	5500	12937	7428	6391	4630	4307	0.6308962318745424	-0.5483254449712704	0.5357310560410996	0.2573606128100038
BTN3A1_+_26402226.23-P1P2	control sgRNA library	5213	9429	4711	4105	838	5286	0.25188756334393664	-2.3756560240428586	0.7363451120746217	-2.5041225330379553
BTN3A1_+_26402243.23-P1P2	control sgRNA library	6203	8317	5409	4219	2259	7202	-0.18000624247110594	-0.9845127679033092	0.35597500574974383	-1.519681585892933
BTN3A1_-_26402348.23-P1P2	control sgRNA library	2528	2602	1941	2719	849	3985	-0.5614788510392656	-1.7625356435487642	0.15809451522676712	-2.077711522420532
BTN3A1_-_26402351.23-P1P2	control sgRNA library	3085	3866	3313	2683	1319	5025	-0.27753220140550244	-1.1076984410860191	-0.04202289464714327	-1.7766472887978453
BTN3A1_-_26402355.23-P1P2	control sgRNA library	1559	492	1686	1718	1393	2367	-2.2669940569385028	-0.3858307296142535	-2.041600644380207	-0.611832705229098
BUB1B_+_40452917.23-P1P2	control sgRNA library	1973	617	1592	1290	622	1432	-2.2801519111540993	-1.1356805312570568	-1.6322242701715954	-1.0500132642293905
BUB1B_+_40453102.23-P1P2	control sgRNA library	3861	10836	5790	4288	4008	6170	0.8856824896801984	-0.1807183483396069	0.639470716548051	-0.4693562379373082
BUB1B_+_40453118.23-P1P2	control sgRNA library	3077	8648	5115	3722	1417	3970	0.8877387298211474	-1.476534248218176	0.4929059543245947	-1.3332675062080381
BUB1B_+_40453166.23-P1P2	control sgRNA library	1945	460	2042	1262	1139	2571	-2.683167738509137	-0.23124011435148	-2.4150034287107904	-1.0215301202212808
BUB1B_+_40453176.23-P1P2	control sgRNA library	2769	8406	3436	4117	622	3632	0.9989510532050858	-2.8099029142677097	1.0259630912361464	-2.392745974256049
BUB1B_-_40453152.23-P1P2	control sgRNA library	4084	9552	4615	5358	2727	6232	0.6227166208070455	-1.0576758320041586	0.7847458599543041	-1.0393487902421423
BUB1B_-_40453181.23-P1P2	control sgRNA library	1589	403	1790	1308	781	2305	-2.58237073040051	-0.8272640384331461	-2.415834172401016	-1.4083405542704577
BUB1B_-_40453203.23-P1P2	control sgRNA library	5582	5647	4786	7419	5970	7485	-0.586400842664736	-0.3967897600359696	-0.026062094334573963	-0.17323964188934807
BUB1B_-_40453208.23-P1P2	control sgRNA library	1695	6422	3650	3854	4807	4101	1.3186340421221054	0.2354842807651317	0.5503998722936635	0.3821928027149428
BUB1B_-_40453297.23-P1P2	control sgRNA library	58	36	1082	521	442	694	-1.291159343265218	-0.3205329539641196	-5.174286111161868	-0.4978575502825658
BUB3_+_124913598.23-P1P2	control sgRNA library	4023	2396	4806	4254	1853	7457	-1.3507471794168024	-1.2822531030104494	-1.2689350691184451	-1.8557007172547093
BUB3_+_124913699.23-P1P2	control sgRNA library	2172	3399	1913	3281	753	2741	0.04298290915735204	-2.2067097749235347	0.5645471594181949	-1.7109488152495833
BUB3_+_124913740.23-P1P2	control sgRNA library	1457	284	1014	2439	1136	2414	-2.962141392139789	-1.1856228743685446	-2.100821146276023	-0.9344310983460756
BUB3_+_124913767.23-P1P2	control sgRNA library	1871	4945	1966	3096	665	1439	0.7990576128257312	-2.302275176832901	1.0659808705285283	-0.9606086034474824
BUB3_+_124913830.23-P1P2	control sgRNA library	1710	2530	2887	2896	2824	2699	-0.03796228977154592	-0.11961746488906785	-0.4551600514316739	0.21834685470859214
BUB3_+_124913890.23-P1P2	control sgRNA library	386	113	1014	497	549	1069	-2.375381424432851	0.060264346365869415	-3.430389303365517	-0.8083520558110282
BUB3_+_124913898.23-P1P2	control sgRNA library	3078	732	4072	3780	1606	5361	-2.675181027624126	-1.3182102926681634	-2.740548336569017	-1.5859984993410683
BUB3_-_124913679.23-P1P2	control sgRNA library	3001	1035	2325	2302	1801	3054	-2.138915900791559	-0.43738560330299736	-1.4323262772734329	-0.6088701379863118
BUB3_-_124913752.23-P1P2	control sgRNA library	1746	1199	3219	3260	6737	3850	-1.1453252497951745	0.9639383837917976	-1.6895072468408192	0.960279596421918
BUB3_-_124913794.23-P1P2	control sgRNA library	3854	1130	4905	4736	1419	5778	-2.3731371485731287	-1.8220904426454407	-2.382656692581416	-1.8726638715998003
BUD13_+_116643820.23-P1P2	control sgRNA library	7002	14177	6828	6540	3929	6462	0.4146099592055682	-0.8184244190038009	0.7892909834089279	-0.5647868399024134
BUD13_+_116643845.23-P1P2	control sgRNA library	1508	698	1423	4535	827	3519	-1.71444083663897	-2.5384392673216527	-1.2923630490941949	-1.9361745366741263
BUD13_+_116643860.23-P1P2	control sgRNA library	1122	259	1865	3195	4608	2524	-2.7181520225021973	0.4450288345309127	-3.112877956233411	1.0214605493640267
BUD13_+_116643873.23-P1P2	control sgRNA library	611	1557	1233	2018	1141	2843	0.7464213096803494	-0.9059233338947184	0.07186981589883353	-1.1640835644845822
BUD13_+_116643880.23-P1P2	control sgRNA library	1554	1985	1861	3871	3898	4384	-0.249950845957348	-0.07326816811146403	-0.17166537680619584	-0.016481964798373234
BUD13_+_116643933.23-P1P2	control sgRNA library	1269	3126	1804	2688	673	3641	0.6975223595786002	-2.081150679245486	0.528392110966919	-2.2826245879299343
BUD13_-_116643785.23-P1P2	control sgRNA library	8	2	335	741	1987	691	na	1.3397504738667934	-7.6527436141225005	1.6768659997656754
BUD13_-_116643806.23-P1P2	control sgRNA library	1834	5806	1887	3734	4014	3908	1.0594475834516492	0.021022738059372333	1.356723820248852	0.1916418922984954
BUD13_-_116643850.23-P1P2	control sgRNA library	3610	4810	5301	4659	2599	5278	-0.1890652926970872	-0.9253596477132996	-0.4049539753927332	-0.8690029739498041
BUD13_-_116643989.23-P1P2	control sgRNA library	1437	422	1663	1721	1009	3273	-2.370848507330109	-0.8536168740108891	-2.243199593357448	-1.5446556850341426
C11orf30_+_76155683.23-P1P2	mIFP sgRNA library	44	8034	417	334	11199	744	6.90936777782821	4.984082050473131	4.003272843823439	4.0649552258204595
C11orf30_+_76155908.23-P1P2	mIFP sgRNA library	198	8270	549	159	6448	547	4.781211644399068	5.258457122166568	3.6482829462760735	3.7122707486396735
C11orf30_+_76155915.23-P1P2	mIFP sgRNA library	394	5516	1113	296	8212	1556	3.2042515724776464	4.710768595402611	2.0444425353946563	2.552923310026674
C11orf30_+_76156024.23-P1P2	mIFP sgRNA library	169	9868	955	412	17462	2120	5.2645592144379805	5.322134707956269	3.104458748599648	3.1951143796702315
C11orf30_+_76156051.23-P1P2	mIFP sgRNA library	160	9579	999	97	13178	1396	5.300627893823929	7.002635018161912	2.9965921417214667	3.3917923281206943
C11orf30_-_76155757.23-P1P2	mIFP sgRNA library	339	5799	1348	235	16298	1773	3.49334361021609	6.0325944177064565	1.8402573129731692	3.353462237354073
C11orf30_-_76155762.23-P1P2	mIFP sgRNA library	147	9482	649	371	12944	2393	5.408199983310074	5.0414245647321305	3.604174680949893	2.5884229537957424
C11orf30_-_76155768.23-P1P2	mIFP sgRNA library	384	23416	1862	423	13426	1352	5.3271411801076365	4.904932122878742	3.3878433440725924	3.4648942336978137
C11orf30_-_76155814.23-P1P2	mIFP sgRNA library	145	6562	459	100	4667	942	4.896907438923527	5.461127611112376	3.5728432063272475	2.461728245255624
C11orf30_-_76155826.23-P1P2	mIFP sgRNA library	121	7955	387	208	8626	1266	5.435679628363856	5.290740331516365	4.096730130296637	2.9214460542104232
C11orf82_+_82612421.23-P1P2	control sgRNA library	1834	2584	2592	2870	1804	4795	-0.10849091848108752	-0.7531473493847121	-0.26918597696806434	-1.2572997337458487
C11orf82_+_82612448.23-P1P2	control sgRNA library	3306	10238	2943	2449	3532	3250	1.0276719321191092	0.4449966180074451	1.5338481352736215	0.27307736774955044
C11orf82_+_82612485.23-P1P2	control sgRNA library	3231	762	3099	2690	6712	3674	-2.687221197352	1.2358405919187938	-2.2886661808702584	1.022422832232737
C11orf82_+_82612541.23-P1P2	control sgRNA library	863	229	982	1126	442	1362	-2.517116310661969	-1.432384503765841	-2.3651017549951137	-1.470576685716376
C11orf82_+_82612694.23-P1P2	control sgRNA library	1521	332	2531	3374	3849	3029	-2.7988683559575294	0.10672774644623023	-3.1951786895411236	0.4986738359197298
C11orf82_-_82612560.23-P1P2	control sgRNA library	1172	325	2045	2835	645	3549	-2.4535642960863893	-2.219273620596017	-2.918315548690659	-2.3070097658460647
C11orf82_-_82612618.23-P1P2	control sgRNA library	4531	3784	4984	6351	2610	9147	-0.8630207517539521	-1.3662299143485417	-0.6621183084619711	-1.656217101369394
C11orf82_-_82612674.23-P1P2	control sgRNA library	3530	3816	4545	4600	1673	3557	-0.4907103617329892	-1.5424923668704276	-0.5169454518533222	-0.9351917861192339
C11orf82_-_82612720.23-P1P2	control sgRNA library	1934	364	4219	3846	3217	4004	-3.0126807888581038	-0.3409387777642016	-3.7996170607980186	-0.16269429527899146
C11orf82_-_82612782.23-P1P2	control sgRNA library	2908	3676	3397	3105	870	4004	-0.2649938522105178	-1.918801913448796	-0.15085078036753075	-2.0493229251956397
C14orf79_+_105451948.23-P1P2	control sgRNA library	519	164	1734	2430	2310	973	-2.2651420733197547	-0.15635941326676625	-3.6670625073811163	1.4004128844265715
C14orf79_+_105451960.23-P1P2	control sgRNA library	1785	429	1464	1294	1467	2301	-2.6599778709968738	0.09773530260383972	-2.0355923295618608	-0.4963603696464362
C14orf79_+_105451972.23-P1P2	control sgRNA library	1354	2969	737	1186	484	2500	0.5296460048317005	-1.376321008348452	1.7455142401142214	-2.2158173993705907
C14orf79_+_105452061.23-P1P2	control sgRNA library	2593	6524	2475	3862	2257	4723	0.7280312262786315	-0.8582376968358569	1.1336019280801857	-0.9122653740544656
C14orf79_-_105451968.23-P1P2	control sgRNA library	3528	4032	2789	2665	1823	3733	-0.41045827163756216	-0.631116922684447	0.26702137569423984	-0.8809892043596719
C14orf79_-_105451991.23-P1P2	control sgRNA library	4743	3187	5912	8375	1977	7191	-1.176704198881632	-2.1660722704676942	-1.1561735791456624	-1.7098477957368177
C14orf79_-_105452041.23-P1P2	control sgRNA library	1996	357	3255	2258	5085	2965	-3.086219090888118	1.0879063368948183	-3.4533878928012625	0.93124741221576
C14orf79_-_105452044.23-P1P2	control sgRNA library	2482	532	3620	3494	855	4682	-2.825108314209125	-2.114179234220542	-3.0312178752467425	-2.3000968664344894
C14orf79_-_105452090.23-P1P2	control sgRNA library	1404	4678	948	1693	1206	1922	1.1332455764679088	-0.5726480170725999	2.038206568676804	-0.5193466859694021
C14orf79_-_105452097.23-P1P2	control sgRNA library	5964	7859	5304	6744	2848	8388	-0.2050378553819568	-1.3269513410527274	0.30253864759149146	-1.4053459722259314
C14orf80_+_105957165.23-P1P2	control sgRNA library	2494	2237	2743	6258	2220	5635	-0.7599995583505091	-1.5784379330804963	-0.558915694566523	-1.1908241909178516
C14orf80_+_105957620.23-P1P2	control sgRNA library	419	90	1150	1970	569	1949	-2.8220566869496344	-1.8749910231142	-3.940291378279428	-1.6232017900470446
C14orf80_-_105957235.23-P1P2	control sgRNA library	4	3	307	111	252	198	na	1.0995681060727676	-6.941858673426387	0.5009550463245703
C14orf80_-_105957340.23-P1P2	control sgRNA library	1601	262	3397	3935	5326	3636	-3.2144379405587644	0.3533928417387227	-3.9613488301191153	0.7037319719207706
C14orf80_-_105957394.23-P1P2	control sgRNA library	3558	4421	2990	4590	1449	3621	-0.2897971258930518	-1.7467325098212838	0.2995009210912346	-1.1682988390149849
C14orf80_-_105957399.23-P1P2	control sgRNA library	2330	557	3679	4357	1091	3771	-2.6676840717815686	-2.080979962668604	-2.988290772410307	-1.6362643059137931
C14orf80_-_105957434.23-P1P2	control sgRNA library	4225	1409	6633	6245	6134	6503	-2.1873830793272298	-0.109169356305343	-2.4997162430051096	0.0687544857310261
C14orf80_-_105957476.23-P1P2	control sgRNA library	4089	6757	3871	4460	1752	4583	0.12153144267552855	-1.4313368862835367	0.5389502187121767	-1.2342577678688758
C14orf80_-_105957491.23-P1P2	control sgRNA library	846	293	2478	2741	1986	3055	-2.13286034827766	-0.5481326563744441	-3.3449299464957183	-0.4682750142734543
C14orf80_-_105957536.23-P1P2	control sgRNA library	1124	3914	1860	3874	5736	5210	1.1968983708259198	0.4829251190216081	0.8086148058540458	0.29179339444029784
C15orf41_+_36871645.23-P1P2	control sgRNA library	627	172	762	882	1594	1558	-2.469160227679899	0.7705051173559082	-2.412108761568589	0.18598813883306625
C15orf41_+_36871734.23-P1P2	control sgRNA library	36	29	837	1158	369	1244	na	-1.7332384830058831	-5.115829146200136	-1.6002620211659428
C15orf41_+_36871756.23-P1P2	control sgRNA library	918	294	1589	2285	1314	4045	-2.2457813481574016	-0.8815248407001453	-2.6989573932895192	-1.4691426840907469
C15orf41_-_36871548.23-P1P2	control sgRNA library	143	34	835	2218	3176	2312	-2.675511845108008	0.4346555959042048	-4.88289587488844	0.6111012575465424
C15orf41_-_36871615.23-P1P2	control sgRNA library	3565	926	4344	2772	5730	5642	-2.547921327650972	0.9643119304300104	-2.4946663333214896	0.1753602159629593
C15orf41_-_36871629.23-P1P2	control sgRNA library	5099	5150	3906	6654	10429	5731	-0.5887452552505743	0.5650111071436578	0.13415415429378685	1.0167737710920246
C15orf41_-_36871730.23-P1P2	control sgRNA library	594	144	2558	1972	1802	2462	-2.647497468938412	-0.2133564916414158	-4.415601876216689	-0.2972000077666552
C15orf41_-_36871751.23-P1P2	control sgRNA library	1353	390	2718	3171	4328	3758	-2.3977191598068845	0.3654666706459331	-3.065725755795145	0.35676717531102337
C15orf41_-_36871774.23-P1P2	control sgRNA library	55	35	1316	884	3391	884	-1.2551800461596512	1.856296558556956	-5.49738708556764	2.092624252538263
C15orf41_-_36871855.23-P1P2	control sgRNA library	1014	3495	1584	2794	2250	4285	1.1821314536795	-0.3957029703821064	0.8769937914058246	-0.7763384599911993
C16orf59_+_2509935.23-P1P2	control sgRNA library	1153	219	3597	3060	1083	3585	-2.9994930876305563	-1.5817943610487295	-4.3025177133115715	-1.5739081330766762
C16orf59_+_2509941.23-P1P2	control sgRNA library	944	2384	1926	3371	4166	3877	0.7334221215203622	0.2221902609793936	0.043050203841337946	0.2567538471937297
C16orf59_+_2509953.23-P1P2	control sgRNA library	367	631	1071	2422	870	3559	0.17875659255937795	-1.5604075100352808	-1.0279728985450711	-1.8793528838694311
C16orf59_+_2510041.23-P1P2	control sgRNA library	2568	3627	3547	3024	2701	4927	-0.10497180673198164	-0.2462604507891485	-0.23254891374227354	-0.7141840888989534
C16orf59_+_2510083.23-P1P2	control sgRNA library	2761	3340	3847	5634	7990	5050	-0.3284461348066127	0.42073998836336574	-0.4686120557125647	0.8149438581930832
C16orf59_-_2509767.23-P1P2	control sgRNA library	3265	2844	3242	5511	2009	5341	-0.8022648763943361	-1.5391325141762566	-0.4536889546754908	-1.2576005772545793
C16orf59_-_2509967.23-P1P2	control sgRNA library	1799	2591	2548	3316	7841	3412	-0.07678952065134602	1.158297701919586	-0.24058259085357045	1.3534517560783526
C16orf59_-_2509971.23-P1P2	control sgRNA library	4108	966	5107	6132	4051	7168	-2.69144443706238	-0.6813755630493837	-2.6671072936540074	-0.6702608094669039
C16orf59_-_2510009.23-P1P2	control sgRNA library	3440	6185	2824	3456	1209	3487	0.2432616806943137	-1.598584923991388	0.8663071778151874	-1.3751403766233177
C16orf59_-_2510027.23-P1P2	control sgRNA library	2690	628	1696	3909	1667	3832	-2.7018730581323176	-1.3128414313799166	-1.6980260344489368	-1.0478117138455
C17orf53_+_42219137.23-P1P2	control sgRNA library	3189	3595	5784	2826	1213	4290	-0.4302156765055589	-1.3034778662904718	-0.9508021104018222	-1.6693663543621342
C17orf53_+_42219148.23-P1P2	control sgRNA library	2119	675	1524	1678	616	1744	-2.2535275300139346	-1.5290364108219645	-1.4396298243324932	-1.3483660411777614
C17orf53_+_42219152.23-P1P2	control sgRNA library	2096	3135	4575	4509	1568	5101	-0.022276623428007	-1.6071779015993557	-0.8100326291467301	-1.5488227983774712
C17orf53_+_42219169.23-P1P2	control sgRNA library	1861	2777	2593	2661	3561	2589	-0.02565422782026368	0.33701797426380004	-0.16582135781181312	0.6129192133672153
C17orf53_+_42219190.23-P1P2	control sgRNA library	252	23	565	684	477	1385	-4.0568213170228615	-0.6033030099574291	-4.883271430022901	-1.3847930620267757
C17orf53_+_42219201.23-P1P2	control sgRNA library	230	18	323	794	227	1080	-4.278668399082021	-1.8897426609290855	-4.430191682028977	-2.0972353668556516
C17orf53_+_42219272.23-P1P2	control sgRNA library	4070	766	2471	2750	455	3035	-3.0127158468086104	-2.6787891192903683	-1.954405042181192	-2.5847263231527218
C17orf53_-_42219112.23-P1P2	control sgRNA library	4912	1171	4645	5046	1944	6173	-2.6716728344489225	-1.4594079384475622	-2.2526638495461646	-1.5139118295129457
C17orf53_-_42219220.23-P1P2	control sgRNA library	1849	350	2324	1165	5678	2360	-3.0044217471518255	2.2017569431057065	-2.995909570349564	1.4196277323794515
C17orf53_-_42219238.23-P1P2	control sgRNA library	3219	1213	2766	3702	1532	4919	-2.011136375937126	-1.3561845490226596	-1.4539479348073483	-1.5299170148941077
C18orf54_+_51884217.23-P1P2	control sgRNA library	3544	979	5119	4003	977	3893	-2.4591011885312817	-2.117947099496196	-2.6512075701650506	-1.8414201344746344
C18orf54_+_51884263.23-P1P2	control sgRNA library	2349	4208	2394	4394	1252	4434	0.23798464170014744	-1.894596258567701	0.5489852235714359	-1.6713424650304254
C18orf54_+_51884599.23-P1P2	control sgRNA library	956	282	1765	915	3141	1988	-2.364418805161913	1.6960843434035169	-2.9106274445371136	0.812937928993942
C18orf54_-_51884334.23-P1P2	control sgRNA library	1194	375	1879	1748	620	2484	-2.27394368546152	-1.5786610153034035	-2.589728894814177	-1.8492933100419804
C18orf54_-_51884430.23-P1P2	control sgRNA library	2497	4136	1902	4334	5180	3837	0.1249370148067642	0.17395699340319987	0.8559926106770066	0.5860050758753867
C18orf54_-_51884531.23-P1P2	control sgRNA library	2166	3509	2025	2426	3370	4190	0.09292335521388116	0.3908730898716676	0.5284117109654529	-0.1611699096132295
C18orf54_-_51884651.23-P1P2	control sgRNA library	4199	1545	5247	4378	4843	5554	-2.0455422996232384	0.062333097343635326	-2.0286122806284363	-0.04459443131295815
C18orf54_-_51884670.23-P1P2	control sgRNA library	1089	232	910	318	282	1603	-2.8339105931692927	-0.2566275539626047	-2.236468068735851	-2.3539756148514908
C18orf54_-_51884696.23-P1P2	control sgRNA library	986	318	2192	2121	438	1748	-2.2356642306735144	-2.359037797006424	-3.049875456453536	-1.8436706669951617
C18orf54_-_51884739.23-P1P2	control sgRNA library	1756	3437	2781	1775	1329	3271	0.3657536572569807	-0.5007738710802752	0.040819778248246015	-1.1463589119023403
C19orf48_+_51308177.23-P1P2	control sgRNA library	2423	397	3113	4108	1121	5884	-3.2126868418883467	-1.956945854589811	-3.2358209931035864	-2.2389792255451404
C19orf48_+_51308234.23-P1P2	control sgRNA library	1649	2124	1859	3424	3313	4570	-0.2379109822132715	-0.13084044939717546	-0.07246933289269256	-0.3110242189601539
C19orf48_-_51308046.23-P1P2	control sgRNA library	4287	1319	5161	4569	1279	4463	-2.3036272021453863	-1.9201581294038543	-2.2329323948098696	-1.649965799465955
C19orf48_-_51308059.23-P1P2	control sgRNA library	1031	168	2170	1959	838	2166	-3.2206145441693064	-1.3083911996452782	-3.9558882333304464	-1.216979351004712
C19orf48_-_51308065.23-P1P2	control sgRNA library	2923	5152	3264	3596	2732	3958	0.21457941472860628	-0.4797314883013998	0.393765207365757	-0.3817823858531581
C19orf48_-_51308130.23-P1P2	control sgRNA library	2192	671	2497	2604	4162	2938	-2.3109664763403006	0.5932515654926565	-2.160537478505393	0.6554743120833185
C19orf48_-_51308155.23-P1P2	control sgRNA library	3631	655	4853	2718	1410	4886	-3.0739034679553527	-1.0301462445582783	-3.15403637711675	-1.639926958076837
C19orf48_-_51308203.23-P1P2	control sgRNA library	3631	4695	3467	4219	2964	5293	-0.2323451218390285	-0.5926515909905601	0.17271099256093916	-0.6835084634247781
C19orf48_-_51308247.23-P1P2	control sgRNA library	1970	1448	2129	1798	1970	2728	-1.0472373768404912	0.048506657752248376	-0.8208406761464531	-0.3166162717761701
C19orf48_-_51308311.23-P1P2	control sgRNA library	4695	14540	4335	4553	3439	4647	1.0277268566858615	-0.4881242945694512	1.4811970419203948	-0.28127878607967016
C19orf55_+_36248827.23-P1P2	control sgRNA library	1383	1773	2130	3389	1100	2892	-0.2447119698317635	-1.7066520641490153	-0.5293872229918763	-1.2415322856348323
C19orf55_+_36248887.23-P1P2	control sgRNA library	5192	8742	5360	5023	1939	4405	0.14856964520657234	-1.4565324226420802	0.4410040486631695	-1.03079747279672
C19orf55_+_36248900.23-P1P2	control sgRNA library	5823	9529	5347	5186	5267	7231	0.10745885326012604	-0.060936697776380576	0.5688688160989214	-0.3041819738644431
C19orf55_+_36248921.23-P1P2	control sgRNA library	2486	555	2954	6124	1734	6012	-2.7663699693949755	-1.903666335354996	-2.6768364783046854	-1.6407093677902662
C19orf55_+_36248926.23-P1P2	control sgRNA library	2929	8419	3793	3601	2197	3434	0.92013733886517	-0.7961586808440468	0.8855831812528929	-0.4913234266745941
C19orf55_+_36248944.23-P1P2	control sgRNA library	3795	4532	3575	4599	7303	5935	-0.3470553740622711	0.5838730817777223	0.07747829049003703	0.4522729436096933
C19orf55_+_36248990.23-P1P2	control sgRNA library	1337	1718	2962	5479	4621	4883	-0.2413727785348473	-0.32900346521648816	-1.0505679329277484	0.07346905443333435
C19orf55_-_36248913.23-P1P2	control sgRNA library	1687	266	2968	1964	7777	2403	-3.268065172366334	1.90212285805496	-3.744719269896978	1.8474088332210927
C19orf55_-_36249020.23-P1P2	control sgRNA library	1407	310	3770	4046	6397	5930	-2.785385557542253	0.5776032122902228	-3.8689507316591536	0.2623951213964461
C19orf55_-_36249035.23-P1P2	control sgRNA library	1344	3704	1488	2721	381	3566	0.859447610901518	-2.9195700048333992	1.0509832433748405	-3.0734120572274093
C1orf109_+_38156302.23-P1	control sgRNA library	2412	6079	3658	3604	8407	4147	0.7305007619665984	1.1386961108726568	0.4680526149205603	1.1725547687615403
C1orf109_+_38156336.23-P1	control sgRNA library	3529	4503	2817	4966	1941	4679	-0.2514763020178376	-1.4385800945402198	0.4120005851895495	-1.1163683677423837
C1orf109_+_38156357.23-P1	control sgRNA library	3714	5597	3788	5805	1450	4269	-0.011423417119726413	-2.084539117927675	0.29849108814990305	-1.404813519441078
C1orf109_+_38156361.23-P1	control sgRNA library	5861	2848	5989	4658	2253	6106	-1.644301040612257	-1.131159277052481	-1.3370923147893536	-1.2853485330670884
C1orf109_+_38156389.23-P1	control sgRNA library	3622	1712	3518	5458	864	3267	-1.6842071941289791	-2.742565128187715	-1.3037991098481787	-1.7658314943703308
C1orf109_+_38156449.23-P1	control sgRNA library	4152	920	5114	5894	5630	6881	-2.777204026993464	-0.14940808923345106	-2.739472723074638	-0.1364515785263293
C1orf109_+_38158230.23-P2	control sgRNA library	1	0	146	77	0	0	na	-6.3500824917719445	-7.4545508876573825	na
C1orf109_+_38158323.23-P2	control sgRNA library	497	98	340	40	1	274	-2.945495547027036	na	-2.0594074207998583	-7.945000340056263
C1orf109_-_38156312.23-P1	control sgRNA library	1984	4126	4463	4693	4576	5492	0.4532284459196514	-0.11971935932691663	-0.3779963141427349	-0.11021283046444752
C1orf109_-_38156317.23-P1	control sgRNA library	2532	753	3387	1135	1575	2900	-2.3526589843363714	0.3893635800193211	-2.434012545599593	-0.7276693287233921
C1orf109_-_38156342.23-P1	control sgRNA library	900	101	1222	1620	1154	2374	-3.758673058045201	-0.5726465402035474	-3.8615434158442987	-0.8876449680921605
C1orf109_-_38156354.23-P1	control sgRNA library	3921	4970	4257	3638	2150	5272	-0.26107913964689905	-0.8421048342517067	-0.04131756710942357	-1.1409819676269657
C1orf109_-_38158033.23-P2	control sgRNA library	1563	2892	1843	2552	798	2946	0.2846464243714954	-1.7604636286195667	0.38528515254304	-1.7312650359092399
C1orf109_-_38158036.23-P2	control sgRNA library	2911	487	4729	4206	1981	5981	-3.1826245116203817	-1.1695159209193358	-3.5442677931528266	-1.4411260944736004
C1orf109_-_38158058.23-P2	control sgRNA library	5450	11615	4655	4860	8023	7495	0.4885576695645609	0.6398895323496838	1.0544097524726497	0.2512450619889113
C1orf109_-_38158066.23-P2	control sgRNA library	861	6461	3473	4789	9053	5279	2.3045689827265763	0.8353755677458788	0.6308487355439221	0.931163031292558
C1orf109_-_38158077.23-P2	control sgRNA library	2973	1287	4888	6323	1767	7421	-1.811010759266901	-1.9226031306994216	-2.1899585603753917	-1.9172798242454083
C1orf109_-_38158091.23-P2	control sgRNA library	613	68	1351	1943	3875	2225	-3.7753837720204	0.912614458386575	-4.577075446852709	0.9534227172121036
C1orf109_-_38158095.23-P2	control sgRNA library	2889	1149	4167	3451	10708	3131	-1.9332947554984603	1.5503067141282192	-2.1233566308338	1.9270253734063716
C1orf109_-_38158174.23-P2	control sgRNA library	161	47	265	504	37	491	-2.379431376016938	-3.8511225089480097	-2.7599860265502887	-3.5770941057814802
C2CD5_+_22697340.23-P1P2	control sgRNA library	47	1	515	325	2	612	na	-7.4275918589928605	-9.273154950847943	-8.104356099788388
C2CD5_+_22697390.23-P1P2	control sgRNA library	3964	982	6398	4980	1897	6150	-2.616265382451753	-1.4757220146210106	-2.968552391578345	-1.5438349887982252
C2CD5_+_22697398.23-P1P2	control sgRNA library	326	3024	1308	2065	2240	2131	2.610410920410037	0.0340609995611159	0.9443692699456256	0.22499988206652652
C2CD5_+_22697592.23-P1P2	control sgRNA library	832	152	1513	1881	5870	2118	-3.055615554277465	1.5585647033971768	-3.579995087550516	1.6236896569093415
C2CD5_-_22697269.23-P1P2	control sgRNA library	797	167	1293	626	8	1678	-2.857834971096377	-6.3733147980096625	-3.2175285961135667	-7.55949525753556
C2CD5_-_22697285.23-P1P2	control sgRNA library	892	158	1079	1923	1372	2941	-3.10022250132316	-0.5703742322441276	-3.0364247300882785	-0.946994559809988
C2CD5_-_22697334.23-P1P2	control sgRNA library	1617	541	3056	5175	1170	4287	-2.1827225292268047	-2.228346283880326	-2.7626703729862983	-1.720428144441942
C2CD5_-_22697446.23-P1P2	control sgRNA library	1361	2335	2721	2655	2951	3542	0.17565213351307138	0.06919610866344833	-0.4854407354300188	-0.1103285484156434
C2CD5_-_22697535.23-P1P2	control sgRNA library	3313	1476	3835	3816	5133	5236	-1.7695488316005763	0.3444451381280152	-1.6422601851072642	0.12436890616959236
C2CD5_-_22697559.23-P1P2	control sgRNA library	3139	2237	2097	2702	502	4054	-1.0918431221029543	-2.5115643564519554	-0.17148793381483826	-2.8605550766118637
C4orf21_+_113558206.23-P1P2	control sgRNA library	5228	1675	4356	4852	1627	5859	-2.245201395142894	-1.6596612505250252	-1.6435691872617744	-1.6954084560311564
C4orf21_+_113558209.23-P1P2	control sgRNA library	1525	464	2698	2583	2190	2341	-2.319715881789997	-0.3214127247065073	-2.80441996659806	0.05683767828078665
C4orf21_+_113558219.23-P1P2	control sgRNA library	2880	3388	4891	6384	4976	6122	-0.3687382865774343	-0.4427701171687861	-0.7944219187829556	-0.14598481649212552
C4orf21_+_113558224.23-P1P2	control sgRNA library	1231	436	2120	2452	681	2626	-2.100534071287489	-1.9315282267557528	-2.5463905534509994	-1.794108469976552
C4orf21_+_113558259.23-P1P2	control sgRNA library	2162	1484	3669	3779	3253	4955	-1.1459787806938049	-0.2995296472958724	-1.5706221414051038	-0.45408249212845503
C4orf21_-_113558165.23-P1P2	control sgRNA library	2314	2165	2254	2817	1378	2410	-0.6991251890733609	-1.1148796267476822	-0.3228468193354984	-0.6534255155087692
C4orf21_-_113558236.23-P1P2	control sgRNA library	5311	6378	5807	4279	3550	6073	-0.3389827814205223	-0.3527506054211253	-0.12941526522779306	-0.6215586016664028
C4orf21_-_113558239.23-P1P2	control sgRNA library	2070	1910	2819	4685	1779	4662	-0.7191614790435347	-1.4802784883564322	-0.8263371684246751	-1.236850750957443
C4orf21_-_113558277.23-P1P2	control sgRNA library	3594	2873	3926	3596	1066	5246	-0.9261357655573762	-1.8374815338323145	-0.7152285087110122	-2.145978626601545
C4orf21_-_113558356.23-P1P2	control sgRNA library	3261	935	5282	4098	4394	4483	-2.4053795205534243	0.01731893433498679	-2.7627723601694587	0.1241021132768518
C5orf34_+_43515230.23-P1P2	control sgRNA library	1054	4048	649	720	4893	286	1.3382310734771374	2.681354520026323	2.3761925779178075	4.2496639735589135
C5orf34_+_43515303.23-P1P2	control sgRNA library	2586	3468	3058	3323	1114	3035	-0.1797217261683775	-1.6600330114290431	-0.08321083691633435	-1.2929155408987492
C5orf34_+_43515322.23-P1P2	control sgRNA library	657	159	343	670	602	1049	-2.6499699546179323	-0.2376935596624755	-1.3739081396658217	-0.6481475429133019
C5orf34_+_43515335.23-P1P2	control sgRNA library	2280	2926	2188	4608	5154	5144	-0.2432074044935752	0.07825586934026464	0.15459070256856558	0.15583363743593587
C5orf34_+_43515433.23-P1P2	control sgRNA library	2247	3504	2864	2367	746	2428	0.03789930084130827	-1.7491081215564197	0.02624495355955268	-1.5494891430961806
C5orf34_-_43515315.23-P1P2	control sgRNA library	414	189	1431	2225	2134	2270	-1.7343478828582108	-0.14354111099374045	-3.1852918612829595	0.063899621550411
C5orf34_-_43515318.23-P1P2	control sgRNA library	2427	2143	3121	7147	3261	5149	-0.7826456080545442	-1.2153192982639829	-0.8071028360200271	-0.505946086144728
C5orf34_-_43515355.23-P1P2	control sgRNA library	1812	392	1220	1377	1586	2047	-2.8117607455109845	0.12056826049197135	-1.9026819171124048	-0.21508658841516867
C5orf34_-_43515372.23-P1P2	control sgRNA library	4287	3786	3450	1645	5890	3784	-0.7823973556932254	1.7568840990181762	-0.130648279626553	0.7913872882826913
C5orf34_-_43515404.23-P1P2	control sgRNA library	3398	6417	3286	3394	1728	3676	0.3141097811220219	-1.0571792984562378	0.7008401741587614	-0.9360018062213022
C5orf45_+_179285882.23-P1P2	control sgRNA library	3484	14005	3669	4209	1712	4217	1.404022104783046	-1.3810907590169514	1.6677568449359614	-1.1475025769737228
C5orf45_+_179285892.23-P1P2	control sgRNA library	2105	681	3615	3871	955	5225	-2.231196879521645	-2.102429620446243	-2.6729952726037736	-2.2988266560282327
C5orf45_+_179285945.23-P1P2	control sgRNA library	408	2061	347	568	241	1255	1.7336000979878026	-1.3201537343517633	2.3056106081836307	-2.2275505697039093
C5orf45_+_179285962.23-P1P2	control sgRNA library	3786	7218	5080	6093	4838	6618	0.3278213826135693	-0.41603792211442703	0.24204431746034005	-0.2989527794283502
C5orf45_+_179285979.23-P1P2	control sgRNA library	2813	915	2798	4613	1492	6381	-2.223369253723253	-1.7117537078874607	-1.8772786427707129	-1.9435032555223268
C5orf45_+_179285999.23-P1P2	control sgRNA library	677	109	657	383	302	562	-3.2379310483780284	-0.42609179367692107	-2.856291564322768	-0.7429898379915836
C5orf45_+_179286008.23-P1P2	control sgRNA library	1738	2369	2012	2370	6857	2212	-0.15625323315412698	1.4493945120032006	-0.02907843534266037	1.7852578795354213
C5orf45_+_179286044.23-P1P2	control sgRNA library	3798	3760	4504	7004	1678	6680	-0.6176105931644561	-2.144732319070777	-0.5252004942925944	-1.840073644017328
C5orf45_+_179286081.23-P1P2	control sgRNA library	2070	6245	2580	4148	1802	4241	0.9899674545286741	-1.2861128340767298	1.0106041774073389	-1.0817737288786329
C5orf45_-_179286026.23-P1P2	control sgRNA library	4886	5343	4969	5156	2716	6444	-0.4741071960244394	-1.008064735193962	-0.1600318535046994	-1.0934412715575732
C8orf4_+_40010504.23-P1P2	mIFP sgRNA library	452	13635	1304	181	18089	2430	4.31174476780748	6.559683196174345	3.1215725967941834	3.049116178745713
C8orf4_+_40010661.23-P1P2	mIFP sgRNA library	673	3681	982	175	5921	1244	1.848315990193786	4.997118075513252	1.6415764912920037	2.403886111196285
C8orf4_+_40010706.23-P1P2	mIFP sgRNA library	316	12229	1363	447	14497	1731	4.671134717217303	4.936039788017755	2.9007226393917898	3.2191084938157406
C8orf4_+_40010734.23-P1P2	mIFP sgRNA library	143	18145	1112	314	10362	2477	6.384309750008348	4.961098168281411	3.763617034865824	2.217668457907981
C8orf4_+_40010780.23-P1P2	mIFP sgRNA library	873	15067	1403	357	26277	2748	3.506163375938166	6.1184367394879375	3.1600789467503003	3.410378408680243
C8orf4_+_40010817.23-P1P2	mIFP sgRNA library	362	14696	1463	504	5517	1917	4.740186674448187	3.3690923905561347	3.063695528195498	1.6780653863692068
C8orf4_+_40010824.23-P1P2	mIFP sgRNA library	771	3462	1240	304	21004	1150	1.5636996098716462	6.0271530158076105	1.2165392753150366	4.343990077400766
C8orf4_+_40010913.23-P1P2	mIFP sgRNA library	859	5533	1544	150	20879	1319	2.0842285377244028	7.037650353639625	1.5766628423973794	4.137567888865268
C8orf4_+_40010935.23-P1P2	mIFP sgRNA library	41	5312	184	90	4668	769	6.414384077148883	5.6134397983006314	4.586751146512548	2.7547808006497854
C8orf4_-_40010795.23-P1P2	mIFP sgRNA library	480	12591	1582	275	18712	2090	4.110111303418589	6.005092386863363	2.7278450353569097	3.3154206622884463
CACNA1E_+_181451502.23-P1P2	mIFP sgRNA library	317	6482	1150	42	8270	840	3.7507809255984754	7.538058240202833	2.2300788307087385	3.4524578392967777
CACNA1E_+_181451789.23-P1P2	mIFP sgRNA library	161	8666	659	90	11078	1223	5.147130293577294	6.860260775756602	3.4522895374864526	3.3322328775401977
CACNA1E_+_181451798.23-P1P2	mIFP sgRNA library	99	4202	980	177	17793	1325	4.804400477013479	6.56812065601148	1.8354961788931108	3.9002772557378598
CACNA1E_+_181451813.23-P1P2	mIFP sgRNA library	224	4744	1254	128	1927	1241	3.801430022908441	3.828844905218678	1.6548403329666002	0.7878851990696282
CACNA1E_-_181451830.23-P1P2	mIFP sgRNA library	150	5094	1276	146	16767	1520	4.482661204198355	6.760216450426889	1.7324443017319606	3.616513094957266
CACNA1E_-_181451842.23-P1P2	mIFP sgRNA library	235	8441	1581	78	8164	1704	4.5635779127552665	6.6263622970934275	2.1518502277644904	2.4133825897111443
CACNA1E_-_181451851.23-P1P2	mIFP sgRNA library	249	7667	839	73	5623	936	4.341341182857682	6.184003821583745	2.9271931352885328	2.739791354861663
CACNA1E_-_181451879.23-P1P2	mIFP sgRNA library	311	5844	520	339	3884	1221	3.6288663430929375	3.434890071205805	3.22564632099768	1.8225117433360525
CACNA1E_-_181451886.23-P1P2	mIFP sgRNA library	131	12386	527	71	16497	749	5.959896379600117	7.776873001400473	4.290037250302948	4.61412590642771
CACNA1E_-_181451985.23-P1P2	mIFP sgRNA library	423	12723	2294	235	17837	2410	4.307534065617683	6.162772471096568	2.2067752635244013	3.0407996805255495
CALM2_+_47403892.23-P1P2	control sgRNA library	1239	1711	1433	1625	299	2873	-0.13743977723114642	-2.525518279682117	-0.008925178550096821	-3.111308860430155
CALM2_+_47403986.23-P1P2	control sgRNA library	1921	1836	2112	3488	4735	3233	-0.6683948098316772	0.3576684345017781	-0.46677010472201	0.7035226611339254
CALM2_+_47404016.23-P1P2	control sgRNA library	2495	3148	4415	5172	2054	4981	-0.2677076242970948	-1.4155820445691023	-0.7527042258057064	-1.124967486450129
CALM2_+_47404128.23-P1P2	control sgRNA library	1576	1171	1991	2702	475	2475	-1.0316298085351194	-2.5913242071844174	-1.030478473996652	-2.228397363731761
CALM2_+_47404140.23-P1P2	control sgRNA library	1830	4529	2879	3174	1441	4386	0.7042455412987487	-1.2225277437374773	0.3888984217093126	-1.4528037335945825
CALM2_+_47404155.23-P1P2	control sgRNA library	2320	2155	3418	3823	900	3338	-0.709540285618432	-2.170004244694655	-0.9301908564770436	-1.7379553052412982
CALM2_+_47404273.23-P1P2	control sgRNA library	2748	1754	2360	4311	2551	3469	-1.2508366059533251	-0.8402556146530631	-0.6928644405818348	-0.29042519877964634
CALM2_+_47404284.23-P1P2	control sgRNA library	2914	6045	2240	4231	1199	5126	0.4496381124920152	-1.9024629780191695	1.1675172784141552	-1.9429700769730904
CALM2_-_47403952.23-P1P2	control sgRNA library	4806	6695	6324	7164	9203	7056	-0.12485594249815145	0.2780429401176445	-0.1824796409240624	0.5362854105273918
CALM2_-_47404034.23-P1P2	control sgRNA library	3974	864	2938	5043	6894	5033	-2.8045920046661603	0.36776312233290304	-2.030457507170176	0.6069544437746311
CAMK2D_+_114682763.23-P1P2	control sgRNA library	4585	7479	5011	6373	1924	6153	0.1028203001502822	-1.8111598127191448	0.3130205170057149	-1.5241494505267028
CAMK2D_+_114683026.23-P1P2	control sgRNA library	5254	7249	5470	5340	3039	4846	-0.13873756106824095	-0.8965390181296646	0.1415148271880657	-0.5201659870247886
CAMK2D_+_114683047.23-P1P2	control sgRNA library	2835	802	3308	3594	889	2721	-2.424777942954629	-2.0986310357572147	-2.3090114214937194	-1.460849889515645
CAMK2D_+_114683074.23-P1P2	control sgRNA library	3349	882	3329	3416	1727	4918	-2.5279831647291533	-1.0673358431686089	-2.180964638360107	-1.3567719091628945
CAMK2D_-_114682878.23-P1P2	control sgRNA library	2293	1709	2636	2563	2489	2932	-1.0271873074846125	-0.12556319938758453	-0.8899243021092768	-0.0832871302485124
CAMK2D_-_114683111.23-P1P2	control sgRNA library	2176	1510	1683	2338	4368	4082	-1.1302333566178564	0.8184019753111532	-0.4212129558948723	0.2507284167913967
CAMK2D_-_114683146.23-P1P2	control sgRNA library	1776	2168	2197	3459	1156	5290	-0.31537017457619243	-1.6645095669492922	-0.2838964418467694	-2.041094581596446
CAMK2D_-_114683156.23-P1P2	control sgRNA library	1202	4860	2593	2465	3002	4120	1.4124160682019995	0.2010403792783716	0.6416077788624842	-0.3036886175456286
CAMK2D_-_114683231.23-P1P2	control sgRNA library	4137	8496	4288	5658	2701	6842	0.43509545898905894	-1.150094487964329	0.7217525315690166	-1.1878927213546693
CAMK2D_-_114683383.23-P1P2	control sgRNA library	888	160	1501	327	1076	1047	-3.0755911210427014	1.6350195859814989	-3.4945064955106906	0.1924483785300793
CARD8_+_48753157.23-P1	control sgRNA library	882	134	838	1111	478	987	-3.3216490046797063	-1.3000722444853865	-2.909443572018944	-0.8930077235713856
CARD8_+_48753264.23-P1	control sgRNA library	535	112	935	1495	177	1001	-2.8591435088108637	-3.1616201700795132	-3.3261939614947598	-2.3465889658487327
CARD8_+_48759266.23-P2	control sgRNA library	4629	3576	4316	5407	1411	5819	-0.9754571756885316	-2.021406319561778	-0.5360744570820636	-1.8910215152497956
CARD8_+_48759427.23-P2	control sgRNA library	3599	3232	4396	3751	2463	5611	-0.7582722537528911	-0.6901545862395516	-0.7084905169748009	-1.0348095420668562
CARD8_+_48759546.23-P2	control sgRNA library	120	13	1279	1654	6539	911	-3.809554227047384	1.8998148376983015	-6.8850871595179095	2.996578807048832
CARD8_-_48753118.23-P1	control sgRNA library	1552	266	2309	1987	1204	1802	-3.147733756265896	-0.8060524315670109	-3.3824963510502903	-0.4287318761495729
CARD8_-_48753134.23-P1	control sgRNA library	1751	3544	3076	4235	4033	4183	0.4140961705415024	-0.1538045148907276	-0.06040322818417269	0.10034715066610447
CARD8_-_48753147.23-P1	control sgRNA library	3756	5319	5414	5637	980	4694	-0.10114537561388776	-2.607369864215684	-0.2902661793724833	-2.106932444616336
CARD8_-_48753153.23-P1	control sgRNA library	2283	5473	2853	3392	1062	4633	0.6582976474028285	-1.7586483548360885	0.6751257808484039	-1.9721311733248543
CARD8_-_48753546.23-P1	control sgRNA library	681	95	1060	1809	399	2508	-3.444758729261081	-2.2640277074759383	-3.744719269896978	-2.4990449536754302
CARD8_-_48753567.23-P1	control sgRNA library	3063	939	2446	2384	1416	3331	-2.3088516535251413	-0.8348589214562069	-1.645953669650977	-1.08110234568709
CARD8_-_48753583.23-P1	control sgRNA library	3730	3208	3274	3857	1349	4164	-0.820604838267638	-1.598884748757537	-0.2941065087965975	-1.473047977446886
CARD8_-_48753587.23-P1	control sgRNA library	3521	2333	3407	5009	652	5128	-1.19690226945889	-3.0248746931038664	-0.8110419688895116	-2.8224206494834
CARD8_-_48759168.23-P2	control sgRNA library	32	570	11	42	0	138	3.5517147594721465	na	5.4306601616374435	-6.955492713873905
CARD8_-_48759171.23-P2	control sgRNA library	2489	3470	1949	2284	581	2676	-0.12373391709537045	-2.058248533035357	0.5674752434303689	-2.0504363043326683
CARD8_-_48759175.23-P2	control sgRNA library	3806	1025	5442	5062	3173	4570	-2.495755001461172	-0.7571559372700893	-2.673239375634235	-0.3733149011235308
CARD8_-_48759193.23-P2	control sgRNA library	3344	656	3685	3951	1257	4450	-2.9529104770427566	-1.7355291476342056	-2.7546232281417127	-1.6707889434163508
CARD8_-_48759208.23-P2	control sgRNA library	562	323	459	205	504	236	-1.4021393151069592	1.2145038729174278	-0.7716863174972475	1.2476686170423388
CARD8_-_48759246.23-P2	control sgRNA library	2608	858	2602	3467	4851	3915	-2.2069976663114903	0.4012983919149416	-1.8652977379956144	0.4623016149206784
CARD8_-_48759280.23-P2	control sgRNA library	724	309	1261	2102	319	1398	-1.8314862087587889	-2.8034302912743523	-2.29361586120121	-1.9787042887063035
CASC5_+_40886094.23-P1P2	control sgRNA library	2040	416	3204	3294	3234	2378	-2.8970170682977234	-0.10981682732973602	-3.2099450430449825	0.5966027066322693
CASC5_+_40886242.23-P1P2	control sgRNA library	4321	1354	4213	5081	3525	7533	-2.2772408415946948	-0.6107851577012374	-1.9023465057646225	-0.9425695289148742
CASC5_+_40886401.23-P1P2	control sgRNA library	2680	5628	4835	3659	812	3601	0.4672859783114398	-2.255193734230954	-0.045619889905035405	-1.9958142241008408
CASC5_-_40886170.23-P1P2	control sgRNA library	1378	4085	2021	2971	2991	2382	0.9646568407487964	-0.07361664579310508	0.7505404278759459	0.4814862401595018
CASC5_-_40886189.23-P1P2	control sgRNA library	3167	894	1897	5139	6435	4503	-2.42787348042483	0.24115654522586605	-1.3500992710055222	0.6680854136704831
CASC5_-_40886236.23-P1P2	control sgRNA library	4882	6738	5028	4561	7713	5332	-0.13825521623935466	0.6746459896200148	0.1576094499238852	0.6856470733701024
CASC5_-_40886255.23-P1P2	control sgRNA library	1383	343	1673	2979	1120	3161	-2.6146240245576404	-1.4946253423816065	-2.550883292642905	-1.3438505600552686
CASC5_-_40886275.23-P1P2	control sgRNA library	2370	5735	1951	3411	779	2981	0.6718030775376078	-2.2137954726287776	1.2908533795167965	-1.7830693990252362
CASC5_-_40886395.23-P1P2	control sgRNA library	2411	2580	4948	2044	6506	3523	-0.5053639348718678	1.5870796750264675	-1.2042007634431178	1.0379980904504318
CASC5_-_40886398.23-P1P2	control sgRNA library	1838	1772	1974	2467	511	2846	-0.6558615123139743	-2.354658470439545	-0.42046971467874383	-2.3245087226845973
CASP8AP2_+_90539338.23-P1P2	control sgRNA library	1345	2594	1703	2061	1470	2955	0.34446895722775506	-0.5708243008925724	0.34237371579579257	-0.8543102324369045
CASP8AP2_+_90539344.23-P1P2	control sgRNA library	3169	4159	3514	3647	988	5198	-0.21089432431583555	-1.9674232038284771	-0.021603835139384284	-2.24234194398326
CASP8AP2_+_90539360.23-P1P2	control sgRNA library	3316	1085	3313	3047	683	3108	-2.2148523137438665	-2.240727967473438	-1.8751694895265367	-2.0329972772133558
CASP8AP2_+_90539394.23-P1P2	control sgRNA library	1183	3656	1239	2134	779	2189	1.0247126471383234	-1.5371608938397985	1.2963635541401035	-1.3375449782150133
CASP8AP2_+_90539398.23-P1P2	control sgRNA library	748	269	2031	3794	573	4540	-2.078535446910971	-2.8104085857316137	-3.1812384905168933	-2.833053510517109
CASP8AP2_+_90539554.23-P1P2	control sgRNA library	2392	3354	3093	3958	5885	3604	-0.11543805021371685	0.4889748518012516	-0.14785047330228282	0.8604751470165316
CASP8AP2_-_90539355.23-P1P2	control sgRNA library	2075	4137	1612	1588	1114	2395	0.39237027153352894	-0.5947576308799691	1.0950068849298047	-0.9512446803792476
CASP8AP2_-_90539504.23-P1P2	control sgRNA library	4878	3033	6108	3973	2744	4080	-1.2886476097519712	-0.6172442629923292	-1.2746808929500448	-0.419256927781782
CASP8AP2_-_90539613.23-P1P2	control sgRNA library	6	2	262	62	283	197	na	2.1071659813679644	-7.298149330314815	0.6756381662797698
CASP8AP2_-_90539628.23-P1P2	control sgRNA library	0	0	42	72	0	29	na	-6.253220952519356	na	na
CCDC130_+_13842477.23-P2	control sgRNA library	761	504	1531	2091	504	2541	-1.1975760695835869	-2.1359933741667056	-1.867704972777236	-2.1808689936491747
CCDC130_+_13842481.23-P2	control sgRNA library	1284	377	2588	3903	1326	4112	-2.371112123433597	-1.6407986384034068	-3.043927517501208	-1.4797277461770268
CCDC130_+_13858442.23-P1	control sgRNA library	1977	546	2871	2867	939	2988	-2.4594433643893137	-1.693640792663792	-2.659306803064694	-1.5169513422311989
CCDC130_+_13858548.23-P1	control sgRNA library	1826	912	2509	3453	757	3469	-1.6046843853994386	-2.2727810799446977	-1.724733070021795	-2.043122892396387
CCDC130_+_13858581.23-P1	control sgRNA library	2020	252	2303	1648	962	3048	-3.605963003719199	-0.8599033944902194	-3.4567451010702936	-1.5107223608190168
CCDC130_+_13858591.23-P1	control sgRNA library	2437	6965	2621	2211	1643	2283	0.9119137521853165	-0.5116624959431942	1.1452796703828334	-0.3215666363703637
CCDC130_-_13842303.23-P2	control sgRNA library	1406	2100	701	1540	196	1129	-0.0243106160990083	-3.0573007425440983	1.3181766497654974	-2.3730881837535294
CCDC130_-_13842411.23-P2	control sgRNA library	4429	1157	2690	4347	3567	6007	-2.5396954823577844	-0.3686048308883165	-1.4819436371138608	-0.5989017051553943
CCDC130_-_13842415.23-P2	control sgRNA library	3904	834	2680	3931	2982	3962	-2.829937113698181	-0.4819120572176945	-1.9488400406778357	-0.2569168797017806
CCDC130_-_13842432.23-P2	control sgRNA library	2588	4950	3275	2053	321	3561	0.3324875582818686	-2.760384376063341	0.33120728976479485	-3.318605490336496
CCDC130_-_13842454.23-P2	control sgRNA library	4419	1270	4539	3587	1095	4259	-2.401994783677436	-1.7951428265460316	-2.1022723200557296	-1.8065521171575385
CCDC130_-_13842459.23-P2	control sgRNA library	502	77	1640	1389	3951	2048	-3.3078603628358287	1.424875295919235	-4.677419887587909	1.101033873881934
CCDC130_-_13842470.23-P2	control sgRNA library	1847	4325	2266	3425	1307	3442	0.6244129168490531	-1.4731407980168612	0.6678259428135693	-1.2439562133405069
CCDC130_-_13842507.23-P2	control sgRNA library	1624	351	2018	1238	1028	1555	-2.813112046460573	-0.35146700109742945	-2.788109567579161	-0.4440425729198231
CCDC130_-_13858516.23-P1	control sgRNA library	1268	2618	1966	3818	940	3587	0.4428070022258755	-2.105380391915981	0.1484754468272955	-1.779013340488261
CCDC130_-_13858530.23-P1	control sgRNA library	2583	3896	4163	4141	3104	5541	-0.010157315615616048	-0.4991465962597936	-0.3603562098352405	-0.682986066612203
CCDC130_-_13858534.23-P1	control sgRNA library	2083	867	2256	3064	795	3313	-1.86766229039877	-2.0296854828302817	-1.6443894979543232	-1.9060796950050327
CCDC130_-_13858566.23-P1	control sgRNA library	2330	2200	2324	1753	638	2621	-0.6859297807095788	-1.5414936180717116	-0.3438328737698714	-1.8854572816592847
CCDC130_-_13858585.23-P1	control sgRNA library	381	37	571	2069	581	1925	-3.96729717144433	-1.915619527532524	-4.2126198985112575	-1.5752166341608336
CCDC130_-_13858590.23-P1	control sgRNA library	4007	4315	3917	5204	1293	6003	-0.4962652999444387	-2.092194637984584	-0.1251148976617936	-2.06192964991238
CCDC14_+_123680169.23-P1P2	control sgRNA library	1848	1135	1360	3925	2131	5272	-1.3063758088177384	-0.9644580119606913	-0.525640682736789	-1.153788034321085
CCDC14_+_123680204.23-P1P2	control sgRNA library	400	66	209	25	4	675	-3.202565419996229	na	-1.9276913414997936	-7.245711949033929
CCDC14_+_123680232.23-P1P2	control sgRNA library	2326	9624	3054	3624	3514	4452	1.4456821961229	-0.12776471511490184	1.3912102516018603	-0.1883076584293198
CCDC14_+_123680256.23-P1P2	control sgRNA library	1250	309	801	964	359	1382	-2.6193527012250333	-1.5083452534839532	-1.6389217332817	-1.7916701236609436
CCDC14_-_123680217.23-P1P2	control sgRNA library	1188	1469	1481	2334	805	1847	-0.296803789824444	-1.6190398237824115	-0.27646357350993217	-1.0450914350761953
CCDC14_-_123680248.23-P1P2	control sgRNA library	414	94	72	589	120	648	-2.742001455401646	-2.378529179298985	0.11993752145796045	-2.2799276643718427
CCDC14_-_123680269.23-P1P2	control sgRNA library	3922	3706	3840	5602	2849	5353	-0.6848300037448412	-1.0587823128276983	-0.3159697583586173	-0.7568602880868793
CCDC14_-_123680274.23-P1P2	control sgRNA library	2609	2789	3790	3261	10732	3867	-0.5068523593690981	1.6352366624350128	-0.7071762428075066	1.6256640330819776
CCDC14_-_123680363.23-P1P2	control sgRNA library	994	230	912	1032	257	1269	-2.714715340197869	-2.088898657306419	-2.252126291997731	-2.1508200617429645
CCDC14_-_123680392.23-P1P2	control sgRNA library	2749	3143	3657	4009	960	3691	-0.40986798429416027	-2.1454320576192947	-0.4832446833199816	-1.7898736837328266
CCDC15_+_124823789.23-P1P2	control sgRNA library	2604	1046	2935	3562	1726	3751	-1.9189499464986524	-1.1285510029997066	-1.7532039805278377	-0.9668110555782512
CCDC15_+_124823876.23-P1P2	control sgRNA library	2105	856	2769	2174	898	2190	-1.9012408811325696	-1.358860541363205	-1.958408680743148	-1.1331117768431254
CCDC15_+_124823892.23-P1P2	control sgRNA library	1329	411	1456	1692	872	3330	-2.2962341551744494	-1.0396254794200663	-2.089526385294378	-1.7800903942774344
CCDC15_+_124823959.23-P1P2	control sgRNA library	1562	627	2314	3689	1073	2512	-1.9199604549198983	-1.86487566401534	-2.148577845082816	-1.0741546452308417
CCDC15_+_124823962.23-P1P2	control sgRNA library	1550	559	1949	3146	532	4093	-2.0744513768983683	-2.64731647099154	-2.0665402311920644	-2.790628773037632
CCDC15_-_124823918.23-P1P2	control sgRNA library	2476	753	3261	3585	1679	3558	-2.3203928941222944	-1.1776668397292798	-2.379318999853901	-0.9304325374258664
CCDC15_-_124823923.23-P1P2	control sgRNA library	3899	845	6344	7294	5303	7270	-2.8091842578080475	-0.5431974022724095	-3.1730958533117963	-0.30211487276194715
CCDC15_-_124823929.23-P1P2	control sgRNA library	4996	4786	5268	4980	1804	6182	-0.6650564296494166	-1.5482423547771054	-0.40316127749537994	-1.6238425726985788
CCDC15_-_124824027.23-P1P2	control sgRNA library	2751	611	4524	6825	2175	6083	-2.773815204077439	-1.7331095961481668	-3.153080972948456	-1.3307358603442876
CCDC15_-_124824032.23-P1P2	control sgRNA library	2857	4308	3116	4260	1834	4531	-0.01058613597212258	-1.2991557425951892	0.2025966877051739	-1.1518041090140712
CCDC18_+_93646002.23-P1P2	control sgRNA library	1405	4270	2862	2373	2653	3786	1.000562589819606	0.0776166239577049	0.3124860690038205	-0.3600179925707458
CCDC18_+_93646065.23-P1P2	control sgRNA library	1018	4133	2183	4089	1053	5118	1.4183484527188868	-2.040538577577692	0.6561509046063846	-2.1280429681094657
CCDC18_+_93646075.23-P1P2	control sgRNA library	2410	609	2947	3517	133	4577	-2.5876223627909494	-4.80814313520116	-2.5394592559950318	-4.951872398195207
CCDC18_+_93646175.23-P1P2	control sgRNA library	2542	856	3560	3210	1605	4727	-2.17338467818377	-1.0832959510770428	-2.3209208682299782	-1.4053198244447207
CCDC18_-_93645777.23-P1P2	control sgRNA library	2933	881	4323	5437	2929	6872	-2.3382664964165	-0.975698585995778	-2.5595452407528545	-1.0772901003548332
CCDC18_-_93646028.23-P1P2	control sgRNA library	4050	2556	2995	2392	1397	2375	-1.267137421292313	-0.8591813198656848	-0.4933944955065178	-0.6125637497919458
CCDC18_-_93646127.23-P1P2	control sgRNA library	4189	2514	3060	6735	5341	8068	-1.3397245840259735	-0.4178640125345737	-0.5482733319368709	-0.4420694568165633
CCDC18_-_93646166.23-P1P2	control sgRNA library	1118	328	415	1750	424	2225	-2.372255817805065	-2.128514703233535	-0.6041418503935677	-2.2386374232736603
CCDC18_-_93646191.23-P1P2	control sgRNA library	2037	4062	2129	2449	1674	3342	0.39264090975030697	-0.6321891970906772	0.6672879610664945	-0.8443804626065806
CCDC18_-_93646252.23-P1P2	control sgRNA library	1401	587	2966	3989	1037	5579	-1.8581278969007242	-2.0269071803509804	-2.6018125181219434	-2.2745589143305867
CCDC77_+_498319.23-P2	control sgRNA library	2629	3656	2866	3784	1174	3689	-0.12735142113993414	-1.771775631306386	0.0865011320185595	-1.4987656376805032
CCDC77_+_498328.23-P2	control sgRNA library	1887	386	3505	4221	4455	3761	-2.8925250199123234	-0.005455348625447619	-3.4474680204072694	0.3973408682732415
CCDC77_+_498352.23-P2	control sgRNA library	2276	1071	4131	3151	2871	3049	-1.690645427136284	-0.21755237488740067	-2.212258908883229	0.06624892310169682
CCDC77_+_498395.23-P2	control sgRNA library	509	2840	1780	1672	447	1983	1.8770500187363908	-1.9865240619746083	0.4092873597609199	-1.9963061981412664
CCDC77_+_510543.23-P1	control sgRNA library	3538	4879	5091	3750	2480	5069	-0.1394519143443892	-0.6798464260734108	-0.3260899111151569	-0.8783293004109755
CCDC77_+_510585.23-P1	control sgRNA library	1419	2599	2210	3423	3313	4566	0.2699786948316911	-0.1304190400058662	-0.03081606458395768	-0.30976091323942345
CCDC77_+_510636.23-P1	control sgRNA library	2958	660	3304	2586	917	4108	-2.76718747243321	-1.5790245872922426	-2.588402085950994	-2.010410799818877
CCDC77_+_510643.23-P1	control sgRNA library	2822	612	3927	5138	3632	4703	-2.80821777948457	-0.5837386386869449	-2.946550368751109	-0.21978538666280295
CCDC77_+_510705.23-P1	control sgRNA library	2572	2121	2703	3047	2182	4124	-0.8812493713773504	-0.5650343494399211	-0.6145432197815044	-0.7653614881402377
CCDC77_-_498264.23-P2	control sgRNA library	3256	2322	4479	3910	3628	5507	-1.0908360769806384	-0.19129010274323494	-1.2125350227674954	-0.4490604097180924
CCDC77_-_498270.23-P2	control sgRNA library	3437	12074	6518	8009	10305	8157	1.2095785998604691	0.2803545290378049	0.6246761202967961	0.490265690584966
CCDC77_-_498291.23-P2	control sgRNA library	254	21	163	180	108	189	-4.199470613573364	-0.8202615452432491	-3.221137060229682	-0.6543231791533405
CCDC77_-_498301.23-P2	control sgRNA library	1749	254	1347	2981	861	3049	-3.386733236729445	-1.8750071836713675	-2.6715757774675017	-1.6712192647086408
CCDC77_-_498312.23-P2	control sgRNA library	420	80	357	462	161	743	-2.9954207723587185	-1.6041281143784831	-2.4225784979191016	-2.053269779519716
CCDC77_-_498370.23-P2	control sgRNA library	4881	11412	5333	5247	2749	5758	0.6221996456080774	-1.0158818342068985	0.8328060901213609	-0.9136291391462176
CCDC77_-_510516.23-P1	control sgRNA library	602	91	1987	1464	471	1663	-3.328928386140964	-1.7194125397483022	-4.7133078458283375	-1.6669574607702224
CCDC77_-_510616.23-P1	control sgRNA library	1850	428	3017	2226	18	2130	-2.7149459185824854	-7.03360882697669	-3.08215832352292	-6.733680970766625
CCDC77_-_510674.23-P1	control sgRNA library	3638	8422	3903	3258	1094	2822	0.6079139829376498	-1.6576698168100044	0.8448530839527779	-1.214073506900444
CCDC77_-_510685.23-P1	control sgRNA library	2907	1702	3424	4145	4924	3949	-1.3754033840302329	0.16516270902430175	-1.273177993492549	0.4713751369283721
CCDC77_-_510733.23-P1	control sgRNA library	1956	726	3159	3513	1069	3589	-2.032968266536441	-1.7997376745789238	-2.3861528125284868	-1.5942883271913233
CCDC97_+_41815841.23-P1P2	control sgRNA library	2856	3504	4454	4346	1264	4377	-0.3080965540078843	-1.864987662081223	-0.6108251119639807	-1.6389141775576803
CCDC97_+_41815894.23-P1P2	control sgRNA library	3226	3817	2850	4134	676	2675	-0.3604106015200427	-2.695739188220306	0.15675093849872745	-1.831411996989424
CCDC97_+_41816013.23-P1P2	control sgRNA library	3665	5513	4534	5738	2612	7067	-0.014078946510021003	-1.2186890222992766	0.01732688157296097	-1.282911269214004
CCDC97_+_41816037.23-P1P2	control sgRNA library	1930	2200	2063	2177	1057	2549	-0.4142006733233789	-1.1256619818825666	-0.17196662625182713	-1.1169242537352548
CCDC97_+_41816072.23-P1P2	control sgRNA library	3313	2563	4478	5078	5092	4424	-0.973408074369395	-0.07932392682319056	-1.0697473783383844	0.3559127765709144
CCDC97_+_41816080.23-P1P2	control sgRNA library	160	2859	1159	410	1936	1222	3.5562634601637777	2.1560871866921056	1.0379037248472618	0.8168664103601285
CCDC97_+_41816094.23-P1P2	control sgRNA library	2398	2603	2586	2282	652	3491	-0.4847596965900695	-1.8906508731346467	-0.25527329218350664	-2.2676647444174125
CCDC97_-_41815985.23-P1P2	control sgRNA library	3935	873	3947	4338	4190	5489	-2.775413426345367	-0.13337576016260286	-2.4414292890410283	-0.2365613524835801
CCDC97_-_41816078.23-P1P2	control sgRNA library	2316	1165	2953	4252	3002	5147	-1.594408648027552	-0.5855135709874592	-1.6065777303696762	-0.6247760626815825
CCDC97_-_41816134.23-P1P2	control sgRNA library	1521	918	1150	1559	623	1901	-1.3315574438906466	-1.4066128107508258	-0.5897941311952941	-1.456422720720287
CCNA2_+_122744934.23-P1P2	control sgRNA library	3230	903	4181	3323	1362	3827	-2.4418396216803866	-1.3700555407570032	-2.4757764793406443	-1.3374554547521609
CCNA2_-_122745140.23-P1P2	control sgRNA library	1405	3443	2201	1781	1332	2375	0.689992700881669	-0.5023893851073994	0.3807807069009938	-0.6813016881301469
CCNA2_-_122745151.23-P1P2	control sgRNA library	789	6807	1789	3374	2480	2616	2.5058185548000766	-0.5274158040903709	1.663139393564221	0.07600932268041834
CCNA2_-_122745162.23-P1P2	control sgRNA library	1216	824	1220	493	3	790	-1.1645303358403252	-7.4437772867337975	-0.8308912340443949	-7.887714599439047
CCNA2_-_122745174.23-P1P2	control sgRNA library	583	246	975	1280	614	2708	-1.8479409174412151	-1.1431292005942255	-2.2514702320750977	-1.9878854353005533
CCNA2_-_122745207.23-P1P2	control sgRNA library	817	705	1754	3752	1874	3262	-0.8158161704394855	-1.0848348259332323	-1.5796799139359416	-0.6466040861484341
CCNA2_-_122745211.23-P1P2	control sgRNA library	1334	192	347	1243	383	1090	-3.3996838000433867	-1.781705950204571	-1.1185556806344692	-1.3558800948350682
CCNA2_-_122745231.23-P1P2	control sgRNA library	891	1704	1792	3138	883	2411	0.3323246491239581	-1.9126559603966744	-0.3373716306091302	-1.2961145650497965
CCNA2_-_122745234.23-P1P2	control sgRNA library	2537	333	3760	3638	512	4750	-3.5326327865726346	-2.9122257787285286	-3.7618649082711024	-3.060680055201409
CCNA2_-_122745310.23-P1P2	control sgRNA library	1846	3652	2740	4354	1524	4910	0.3811808627584898	-1.5977744557719276	0.1497845433589685	-1.53482837880447
CCND1_+_69455504.23-P1	mIFP sgRNA library	10	531	9	7	316	35	5.127536606336833	5.413129875042457	5.617916720584476	3.3275294741363997
CCND1_+_69455544.23-P1	mIFP sgRNA library	76	4068	104	51	6974	534	5.139073100833956	7.012049355728166	5.0249379169390425	3.8601064599934136
CCND1_+_69455585.23-P1	mIFP sgRNA library	9	1731	541	13	493	409	6.984361658344368	5.1617081671597775	1.413178896762459	0.4225185463404264
CCND1_+_69455732.23-P1	mIFP sgRNA library	30	194	254	28	2974	109	2.0899188969986517	6.647538058917773	-0.6534981733624026	4.923036350179756
CCND1_+_69455758.23-P1	mIFP sgRNA library	296	983	1062	49	6436	554	1.128490891131673	6.953942815531195	-0.3762467732409375	3.6912381875785214
CCND1_+_69455769.23-P1	mIFP sgRNA library	111	7047	1759	109	16906	1310	5.385274282803289	7.193767458724282	1.7375274024840277	3.8429283810577006
CCND1_+_69455822.23-P1	mIFP sgRNA library	10	1114	40	10	214	139	6.196502072872711	4.336242940436741	4.534879093675305	0.7755576565819031
CCND1_+_69455827.23-P1	mIFP sgRNA library	9	3	80	8	570	379	na	6.071522157975061	-5.0016919229435715	0.7417958137852759
CCND1_+_69466799.23-P2	mIFP sgRNA library	20	657	382	197	5733	770	4.434718115855009	4.779726793165193	0.5175944035092166	3.0493916710206133
CCND1_+_69467275.23-P2	mIFP sgRNA library	34	1294	1063	204	6145	818	4.64705571116221	4.829476002211486	0.018969691684038108	3.0622720052225385
CCND1_+_69467327.23-P2	mIFP sgRNA library	570	2017	1031	299	12439	822	1.2200739099808993	5.2952852628111335	0.7034404224674886	4.072620047308863
CCND1_+_69467360.23-P2	mIFP sgRNA library	14	899	595	100	4889	535	5.401719033876885	5.5281715491563705	0.330705118541777	3.3449603516238917
CCND1_-_69455623.23-P1	mIFP sgRNA library	130	3330	863	184	15681	1383	4.075835299350212	6.329872037546992	1.6833633840023048	3.6561762464348186
CCND1_-_69455751.23-P1	mIFP sgRNA library	27	2305	1104	80	4613	564	5.8125601835732725	5.766265531101251	0.7973002497611668	3.184969967571126
CCND1_-_69466836.23-P2	mIFP sgRNA library	459	12150	852	294	13513	1598	4.12321500038674	5.439092084328611	3.5692327443773033	3.2330404302183053
CCND1_-_69466847.23-P2	mIFP sgRNA library	403	23000	1052	112	8028	1325	5.231606862611175	6.08017402822797	4.185700922649433	2.7520799999289567
CCND1_-_69467136.23-P2	mIFP sgRNA library	35	1604	715	235	4099	258	4.915072059929996	4.041243376992736	0.9009326660118042	4.142860762115788
CCND1_-_69467141.23-P2	mIFP sgRNA library	96	4659	633	207	5701	1282	4.997738764807343	4.700216377556694	2.6150165969027515	2.305850482418584
CCND1_-_69467194.23-P2	mIFP sgRNA library	1437	7910	1435	179	10411	1438	1.8575142833228595	5.778709300609324	2.19790062901974	3.0090048114155894
CCND1_-_69467357.23-P2	mIFP sgRNA library	537	8246	1154	187	24435	1700	3.3375971183226945	6.9464710731693575	2.5723249084652178	3.998374196013236
CCND2_+_4382674.23-P1P2	mIFP sgRNA library	146	8033	326	252	13037	1468	5.178795252716785	5.609748427987678	4.358268678168319	3.303719792625688
CCND2_+_4382737.23-P1P2	mIFP sgRNA library	304	5700	1278	194	6466	1249	3.625715340915922	4.975448998861915	1.8923477542151077	2.5251317734223915
CCND2_+_4382907.23-P1P2	mIFP sgRNA library	679	10393	1237	180	19857	1592	3.332953422411452	6.702211008782925	2.805968422482408	3.793767178550256
CCND2_-_4382753.23-P1P2	mIFP sgRNA library	53	4553	365	31	151	675	5.821577939876042	2.2009124778611606	3.376122761474455	-2.0073072097088507
CCND2_-_4382757.23-P1P2	mIFP sgRNA library	173	13934	679	124	7601	1019	5.7285902707372784	5.854481257561637	4.0943277549318635	3.0520669257640063
CCND2_-_4382790.23-P1P2	mIFP sgRNA library	255	5957	822	271	6135	912	3.9429134573047513	4.417402636119354	2.592649331284519	2.9029893572897887
CCND2_-_4382796.23-P1P2	mIFP sgRNA library	334	7104	1036	215	11144	1438	3.807608224296096	5.6124907419347485	2.5128812498861874	3.1071633250662187
CCND2_-_4382843.23-P1P2	mIFP sgRNA library	177	5527	254	91	9579	386	4.361571997551207	6.634568747015512	4.178869881664632	4.786234043927434
CCND2_-_4382933.23-P1P2	mIFP sgRNA library	299	11938	532	230	6381	1500	4.7161685146717405	4.71078081666041	4.223264774171248	2.2418517762028487
CCND2_-_4382950.23-P1P2	mIFP sgRNA library	81	8689	553	47	6629	1138	6.142021081842913	7.0566907347713075	3.709112435295424	2.6953224381236707
CCNE1_+_30302423.23-P1P2	mIFP sgRNA library	119	2052	743	41	5168	617	3.5048939027191524	6.8945423989988	1.2008702862910934	3.2192954184487705
CCNE1_+_30302569.23-P1P2	mIFP sgRNA library	91	5727	927	206	14090	1178	5.37266589834644	6.012587512936737	2.3624120307221985	3.7332919102708018
CCNE1_+_30302579.23-P1P2	mIFP sgRNA library	201	3450	341	86	2666	650	3.4982256057940067	4.8709003593098315	3.0740263887513573	2.18919690007742
CCNE1_+_30302645.23-P1P2	mIFP sgRNA library	553	17163	2291	267	13386	1936	4.352775109940404	5.5644454162007	2.6405260576730294	2.9426058045949657
CCNE1_+_30302660.23-P1P2	mIFP sgRNA library	41	2449	271	299	8267	732	5.297321704365936	4.705850546179613	2.9111016884327423	3.650480076074983
CCNE1_+_30302691.23-P1P2	mIFP sgRNA library	29	2901	170	90	5263	1022	6.041250235490468	5.786520632086058	3.8282173152829313	2.517521941459416
CCNE1_+_30302697.23-P1P2	mIFP sgRNA library	57	4485	1456	371	2206	1182	5.694898906061924	2.4886457478935364	1.358371300830563	1.053234498318114
CCNE1_+_30302790.23-P1P2	mIFP sgRNA library	194	15058	1344	334	21952	1711	5.675226352102183	5.955064522621718	3.2211987923131447	3.8344724645876624
CCNE1_-_30302672.23-P1P2	mIFP sgRNA library	232	8301	1154	215	9898	1391	4.5579850846235805	5.4414325262005	2.581915591908264	2.984046365229028
CCNE1_-_30302788.23-P1P2	mIFP sgRNA library	34	4216	499	27	8010	307	6.351092960806918	8.129403074055562	2.8140368175225894	4.858523424830157
CCNF_+_2479112.23-P1P2	control sgRNA library	4133	3491	5198	5339	3754	4783	-0.8466523564017447	-0.5914368499106801	-0.8390426056968115	-0.19645539825116748
CCNF_+_2479127.23-P1P2	control sgRNA library	2716	2635	2735	3567	1119	3127	-0.6467838673001128	-1.755797130567461	-0.3184641999327065	-1.329537440044383
CCNF_+_2479161.23-P1P2	control sgRNA library	3277	3414	4921	5097	2594	7097	-0.54401596409498	-1.0577658247307202	-0.7922147868797657	-1.2989990838467529
CCNF_+_2479208.23-P1P2	control sgRNA library	2940	6396	4523	3464	1226	4430	0.5182504341766472	-1.5817759021129862	0.23516361407155625	-1.7003159768473357
CCNF_-_2479098.23-P1P2	control sgRNA library	2766	1741	3394	4673	1204	3686	-1.270988303079351	-2.0398095961821405	-1.2277966906689268	-1.4611889359667476
CCNF_-_2479153.23-P1P2	control sgRNA library	1639	514	1987	3673	960	4603	-2.2760789394855387	-2.019148536200182	-2.2154779368331567	-2.1084363887111044
CCNF_-_2479289.23-P1P2	control sgRNA library	2053	1621	3257	2733	1862	4955	-0.9439528861710184	-0.6369283380414559	-1.2713859576557265	-1.2590002416107933
CCNF_-_2479311.23-P1P2	control sgRNA library	3276	916	4801	5884	3460	5415	-2.4416192031240227	-0.8493211598077859	-2.6546417613390147	-0.4931575570673391
CCNF_-_2479314.23-P1P2	control sgRNA library	767	2153	1069	1503	2680	1639	0.8859464870843423	0.7510920403517274	0.7453601376693786	0.8624488891499394
CCNF_-_2479352.23-P1P2	control sgRNA library	2679	406	720	1551	578	3088	-3.325246298237161	-1.5073532396124547	-1.091243507921863	-2.264499611863138
CCNG2_+_78077867.23-P1P2	control sgRNA library	1160	2677	3122	1250	980	3652	0.6033889840458853	-0.4343703916239217	-0.4865797271144955	-1.7448013680773875
CCNG2_+_78078127.23-P1P2	control sgRNA library	604	125	3130	1921	1978	1983	-2.8757238042429503	-0.0411110439834591	-4.910888985935258	0.14938949143452668
CCNG2_+_78078170.23-P1P2	control sgRNA library	2394	548	3532	3077	5246	4874	-2.730278703562933	0.6863974128543967	-2.952963873465304	0.25914329944590725
CCNG2_+_78078178.23-P1P2	control sgRNA library	4	4	367	330	0	93	na	-8.449618165322859	-6.784362581620577	-6.386127068203767
CCNG2_+_78078315.23-P1P2	control sgRNA library	2880	843	5356	5727	3212	6454	-2.3755676249675504	-0.9176036616848222	-2.9322777531595934	-0.853689942065364
CCNG2_-_78077969.23-P1P2	control sgRNA library	1436	2853	955	2732	3851	2085	0.38732064817871015	0.4119796884298523	1.3141807798812442	1.0382174823692232
CCNG2_-_78078156.23-P1P2	control sgRNA library	3234	807	3116	3833	1194	4076	-2.60578244977584	-1.765967112612756	-2.2137809835612527	-1.618319471996745
CCNG2_-_78078238.23-P1P2	control sgRNA library	1290	3315	1228	1356	559	1677	0.7585344551093758	-1.3617329413701966	1.1679719808524065	-1.4319307578168927
CCNG2_-_78078263.23-P1P2	control sgRNA library	3466	2305	4922	6074	1420	5922	-1.1916082534234274	-2.1800519298524583	-1.359204235918824	-1.907161817881246
CCNG2_-_78078272.23-P1P2	control sgRNA library	2140	9053	3112	3587	5629	3150	1.4776818081904557	0.5668049518332497	1.2758275652953666	0.9905585624974396
CCSAP_+_229478338.23-P1P2	control sgRNA library	3876	6029	5879	6313	4488	7298	0.03424680904272778	-0.5755490262312385	-0.2283783772978565	-0.5483967320714251
CCSAP_+_229478620.23-P1P2	control sgRNA library	1966	3420	1556	2633	1335	2621	0.19562965385272146	-1.0631637305481896	0.8714279360097038	-0.8202458688492377
CCSAP_+_229478814.23-P1P2	control sgRNA library	2330	3638	2006	3033	849	2095	0.039712238529885854	-1.9202049901481757	0.594097608261941	-1.1500820421294118
CCSAP_-_229478335.23-P1P2	control sgRNA library	5860	6709	5814	3389	2858	4216	-0.4079062705374812	-0.32914967146522073	-0.0581596565615144	-0.4078372076371346
CCSAP_-_229478377.23-P1P2	control sgRNA library	1638	379	1494	1358	409	1399	-2.714768953049875	-1.814606682380026	-2.2436367233955097	-1.6211914713187408
CCSAP_-_229478415.23-P1P2	control sgRNA library	3783	666	4803	3180	2029	5029	-3.109040043558072	-0.7315538514921015	-3.1150680549435155	-1.156470945417862
CCSAP_-_229478462.23-P1P2	control sgRNA library	2508	5038	2701	2563	828	3925	0.40321042435224425	-1.7134267568692951	0.6346311534479095	-2.0919582382627633
CCSAP_-_229478492.23-P1P2	control sgRNA library	1505	405	1655	1669	961	2577	-2.496873023455036	-0.8796715696658912	-2.2955637326999576	-1.2700524581816055
CCSAP_-_229478499.23-P1P2	control sgRNA library	1235	8309	2050	4489	2163	3535	2.1470604656475127	-1.136656382030609	1.7543246185293375	-0.5556448068305188
CCSAP_-_229478604.23-P1P2	control sgRNA library	2213	690	1857	3260	1116	4020	-2.2844385337154383	-1.6298308883662953	-1.693031877047254	-1.6958267313328397
CDC25A_+_48229980.23-P1P2	control sgRNA library	1791	3013	1355	2701	1883	3027	0.1473319860285438	-0.6037565909717816	0.8881814925758648	-0.5318239323090217
CDC25A_+_48229983.23-P1P2	control sgRNA library	2317	581	3104	3188	2247	4221	-2.5987513250402507	-0.5879474558876074	-2.6822448175599627	-0.756552961873518
CDC25A_+_48229991.23-P1P2	control sgRNA library	1865	3877	2945	3053	3739	4568	0.4526617550286223	0.209128930574346	0.13194677225599305	-0.1358784366004103
CDC25A_-_48229998.23-P1P2	control sgRNA library	1335	368	2186	1824	1293	2493	-2.462165420097861	-0.5796794054315303	-2.8352420583922564	-0.7941288647769829
CDC25A_-_48230023.23-P1P2	control sgRNA library	2084	627	2815	2145	1255	3261	-2.3359212790564268	-0.8565862346258166	-2.4313239029429177	-1.2245953340060676
CDC25A_-_48230063.23-P1P2	control sgRNA library	2664	855	3274	3483	573	3815	-2.24270110687796	-2.6870193799068605	-2.2017843254782576	-2.582044270060724
CDC25A_-_48230075.23-P1P2	control sgRNA library	3903	1086	3495	3526	1226	3359	-2.4486627092145485	-1.6073694467064432	-1.9509946812358017	-1.301041073639453
CDC25A_-_48230102.23-P1P2	control sgRNA library	3114	4615	3085	5737	5387	6368	-0.03554164612585859	-0.1741104038899162	0.3163338297189917	-0.08832652780028978
CDC25A_-_48230117.23-P1P2	control sgRNA library	4357	730	3822	4459	4273	5113	-3.180470093727746	-0.14476683370983565	-2.6530857379874413	-0.105888966101568
CDC25A_-_48230245.23-P1P2	control sgRNA library	281	31	1071	703	493	973	-3.7833333594140086	-0.5952329937716665	-5.375272783140745	-0.8278204154989364
CDC25B_+_3776173.23-P1P2	control sgRNA library	2210	694	3626	3066	1139	3180	-2.2741421512804907	-1.5118859010277086	-2.650097685943262	-1.3282272755593425
CDC25B_+_3776223.23-P1P2	control sgRNA library	3	0	176	255	1	185	na	-8.077649387935901	-7.724157947414661	-7.378349717612048
CDC25B_+_3776300.23-P1P2	control sgRNA library	970	3535	3007	1355	694	1367	1.2625502130423132	-1.0485812347400156	-0.03134098165460633	-0.8249739321235354
CDC25B_+_3776313.23-P1P2	control sgRNA library	2900	653	2953	4199	5725	4610	-2.7540013529358243	0.3639339539596089	-2.441752788364888	0.465540685459232
CDC25B_+_3776345.23-P1P2	control sgRNA library	2489	748	2663	2592	975	3683	-2.337559404673357	-1.4938875453246945	-2.096668582100342	-1.7643755303585016
CDC25B_+_3776612.23-P1P2	control sgRNA library	1972	6957	1733	2999	1984	1622	1.2157024194092902	-0.6793654475589078	1.7404673374296256	0.4436699490738657
CDC25B_+_3776861.23-P1P2	control sgRNA library	1938	3431	1613	3227	405	3044	0.2209572055626153	-3.077495715791998	0.8241563586246474	-2.756942802827295
CDC25B_+_3776873.23-P1P2	control sgRNA library	479	1885	1720	2210	1141	2515	1.3733636128398885	-1.037043529067155	-0.1325703702107983	-0.987227865499944
CDC25B_-_3776630.23-P1P2	control sgRNA library	4068	2502	4273	3919	1190	3895	-1.3043412392716385	-1.8028199504839464	-1.0368938562926562	-1.5576300118494617
CDC25B_-_3776769.23-P1P2	control sgRNA library	1641	296	1326	1188	1641	2375	-3.074009507464721	0.38274445163590415	-2.428138023261002	-0.3803205316876963
CDC25C_+_137667534.23-P1P2	control sgRNA library	1359	1985	3246	1938	416	2480	-0.056509798317029285	-2.303209088351032	-0.9742503212950158	-2.422652944228882
CDC25C_+_137667573.23-P1P2	control sgRNA library	1482	3059	418	1758	444	2458	0.4424113096724106	-2.068599439870341	2.606758930699955	-2.3158215911182918
CDC25C_+_137667606.23-P1P2	control sgRNA library	814	223	494	677	356	596	-2.4710884339259005	-1.0105745436856417	-1.4121936604417376	-0.5904033465915004
CDC25C_+_137667668.23-P1P2	control sgRNA library	3232	643	3243	4335	1110	4456	-2.932639905003805	-2.048768267948772	-2.5991647099052235	-1.8521578131983
CDC25C_+_137667738.23-P1P2	control sgRNA library	2229	504	3517	3464	2921	4137	-2.7480043273397943	-0.3292725229745891	-3.067576024902755	-0.3490908565016942
CDC25C_+_137667803.23-P1P2	control sgRNA library	1527	1707	3359	2386	1958	2907	-0.4423403533490716	-0.3685092291685757	-1.2412950659841249	-0.4171185636282788
CDC25C_-_137667617.23-P1P2	control sgRNA library	2166	7082	3268	4895	2436	4191	1.106020251202631	-1.0900906776617678	0.8510225314678683	-0.6297486453200234
CDC25C_-_137667658.23-P1P2	control sgRNA library	518	6897	1513	3550	726	2025	3.131841614172824	-2.3730735223606994	1.9238306504452345	-1.326848711759335
CDC25C_-_137667701.23-P1P2	control sgRNA library	5408	8237	6116	6922	4306	8410	0.003920487519903561	-0.7681365730752565	0.16480425324387682	-0.8127257380710091
CDC25C_-_137667765.23-P1P2	control sgRNA library	2757	651	2395	2877	1687	3013	-2.685473168424513	-0.8534011985287642	-2.1440225362352714	-0.6837089564026341
CDC6_+_38443882.23-P1P2	mIFP sgRNA library	21	173	222	21	3885	198	2.439207455278006	7.448085509439268	-0.6245139674907457	4.447374006119726
CDC6_+_38443900.23-P1P2	mIFP sgRNA library	17	847	6	16	435	459	5.035651968501901	4.681575639659048	6.876529329833678	0.07555299022654632
CDC6_+_38443905.23-P1P2	mIFP sgRNA library	12	16	4	40	512	112	na	3.5947759540355952	na	2.34567682084666
CDC6_+_38443932.23-P1P2	mIFP sgRNA library	223	3826	200	287	362	363	3.4976179088458483	0.25164300933047484	3.993038639794023	0.14905189199171814
CDC6_+_38443948.23-P1P2	mIFP sgRNA library	28	2744	944	22	7220	959	6.0116064945352505	8.275055552060193	1.2746953880336067	3.065427859660666
CDC6_+_38443952.23-P1P2	mIFP sgRNA library	38	1177	1001	189	6148	1050	4.349867742014902	4.940363074392656	-0.031053982574913732	2.70275958004155
CDC6_+_38444080.23-P1P2	mIFP sgRNA library	96	9663	640	105	4713	1166	6.050189595802856	5.404888497272187	3.6516010224392437	2.1681096357191203
CDC6_-_38443996.23-P1P2	mIFP sgRNA library	292	5234	900	100	5989	921	3.5607703005880587	5.82094727612662	2.275190689053633	2.854073813791315
CDC6_-_38444008.23-P1P2	mIFP sgRNA library	16	298	448	5	233	404	3.6160651708822034	5.458962098689875	-0.8529127303728069	-0.6409935951932509
CDC6_-_38444065.23-P1P2	mIFP sgRNA library	268	12675	943	256	12793	1188	4.960505586740335	5.559771049033473	3.4838578373256035	3.581779622214013
CDC7_+_91965923.23-P1P2	control sgRNA library	737	99	1234	2489	848	2769	-3.4992675385954177	-1.6367260114948796	-3.904496387847173	-1.5541971408994677
CDC7_+_91966260.23-P1P2	control sgRNA library	2989	587	5802	5850	3122	6433	-2.9513338381480003	-0.9892620384572632	-3.56984421586531	-0.8899894084644663
CDC7_+_91966275.23-P1P2	control sgRNA library	3375	736	3403	4017	1409	3899	-2.8002131803485013	-1.594742800812873	-2.47375580868536	-1.3154008001837356
CDC7_+_91966281.23-P1P2	control sgRNA library	1494	282	2409	3081	7400	4475	-3.0085164299704017	1.1808306372872803	-3.3593936546170418	0.8786693312689567
CDC7_+_91966317.23-P1P2	control sgRNA library	2306	3051	4233	3304	1485	4872	-0.19921368265307368	-1.2370467068083602	-0.7371246375171286	-1.5610194593139408
CDC7_+_91966321.23-P1P2	control sgRNA library	2920	1796	2888	3900	1357	5462	-1.304284368606191	-1.606349354295162	-0.9500097209233886	-1.8559768504421688
CDC7_+_91966338.23-P1P2	control sgRNA library	4474	4159	6113	4481	3659	5312	-0.7084319209927208	-0.3756672618904609	-0.8203702108958539	-0.384773988103574
CDC7_-_91966158.23-P1P2	control sgRNA library	1498	1646	2430	1903	1143	2570	-0.4671766376170833	-0.8187461091365866	-0.8267183068488823	-1.0159112129624988
CDC7_-_91966358.23-P1P2	control sgRNA library	1534	2612	3504	4153	694	4572	0.16475306446353932	-2.6644422549235767	-0.688574206832107	-2.5667860927319537
CDC7_-_91966416.23-P1P2	control sgRNA library	2043	428	2887	3646	1349	4153	-2.8581098519120385	-1.5177201641679097	-3.0186147346121994	-1.469231780572264
CDCA2_+_25316304.23-P1P2	control sgRNA library	1187	335	1940	3727	1007	2541	-2.42819028387673	-1.971247086799108	-2.79854998050672	-1.1823009491423064
CDCA2_+_25316551.23-P1P2	control sgRNA library	3843	10136	5200	7750	5760	9440	0.7960801984980487	-0.5114234497963304	0.6981785724476283	-0.5596863050152653
CDCA2_+_25316599.23-P1P2	control sgRNA library	604	274	888	1527	275	2292	-1.7434760059445105	-2.5564924894618724	-1.961110112166944	-2.9060717774406197
CDCA2_+_25316604.23-P1P2	control sgRNA library	4032	2656	3350	5704	2867	4180	-1.2053438417329496	-1.0757280282804074	-0.599632277662937	-0.3909292948234577
CDCA2_-_25316359.23-P1P2	control sgRNA library	1881	567	3387	3561	3331	4878	-2.3331825581609245	-0.1796230327657546	-2.8433136753292927	-0.3973026612175691
CDCA2_-_25316364.23-P1P2	control sgRNA library	443	5087	679	2160	240	1945	2.9183331407276523	-3.2532209525193547	2.6406052858405324	-2.8656321013607724
CDCA2_-_25316368.23-P1P2	control sgRNA library	2049	370	2366	4342	1055	3812	-3.0724261580748933	-2.12441267809764	-2.941579226600841	-1.7002733774111312
CDCA2_-_25316616.23-P1P2	control sgRNA library	4111	11128	5534	6657	3142	5104	0.8335296983983436	-1.166484938701014	0.7430734471549199	-0.5469134055664094
CDCA2_-_25316647.23-P1P2	control sgRNA library	2891	4836	2837	5819	2501	5708	0.139142286192116	-1.301562139647396	0.5047217651974001	-1.03744853439053
CDCA2_-_25316658.23-P1P2	control sgRNA library	2500	4168	3804	1993	1082	4612	0.13432383314910065	-0.9645371620892856	-0.13288829735941968	-1.938660270920693
CDCA3_+_6960492.23-P1P2	control sgRNA library	1279	1908	1161	2251	5923	2735	-0.026058442456083436	1.3124660782638	0.4519668703625806	1.2678189960193431
CDCA3_+_6960610.23-P1P2	control sgRNA library	2222	3673	2205	1704	770	2969	0.12199672976260748	-1.2292909357206177	0.4714539115094104	-1.7940149995001282
CDCA3_+_6961207.23-P1P2	control sgRNA library	604	105	1725	2037	12	2133	-3.1272625712389144	-7.490563715321776	-4.302861457664136	-7.320674006715151
CDCA3_-_6960486.23-P1P2	control sgRNA library	3480	6765	4598	5733	2819	6996	0.3558992785478507	-1.107402752205234	0.2923571393683548	-1.1583150684469672
CDCA3_-_6960542.23-P1P2	control sgRNA library	1082	207	3046	1019	532	1666	-2.9891011759074484	-1.0209518517416671	-4.143939597765331	-1.4938585069600945
CDCA3_-_6960552.23-P1P2	control sgRNA library	49	10	542	447	245	1178	na	-0.95078903325779	-6.024947275243872	-2.1124541419236267
CDCA3_-_6960557.23-P1P2	control sgRNA library	3137	1013	3075	2289	976	3630	-2.233854704622422	-1.3130603610698433	-1.8666785650901911	-1.741984752415963
CDCA3_-_6960593.23-P1P2	control sgRNA library	774	158	1952	1565	500	2317	-2.8955123575472657	-1.7294586082349364	-3.891682918163148	-2.0592263012984717
CDCA3_-_6960637.23-P1P2	control sgRNA library	2836	692	3513	4607	1203	2771	-2.638116939182749	-2.0204869065051767	-2.6085859623630108	-1.050738325401077
CDCA3_-_6961196.23-P1P2	control sgRNA library	931	284	694	1714	736	2272	-2.3159935876340696	-1.3028853891325298	-1.5537710618509433	-1.4731534205434056
CDCA4_+_105487500.23-P1P2	control sgRNA library	15	2	52	455	2282	341	na	2.24306439012558	-4.9651660469184575	2.895486890168773
CDCA4_+_105487597.23-P1P2	control sgRNA library	2504	1770	3251	3034	1326	3389	-1.1035885515422168	-1.277436261211489	-1.1418605244973603	-1.200747118467143
CDCA4_+_105487616.23-P1P2	control sgRNA library	1681	5993	2715	3757	1625	5237	1.2308552997543043	-1.2924373489156349	0.8775998471013416	-1.5352691437419084
CDCA4_+_105487741.23-P1P2	control sgRNA library	1129	355	2291	1311	972	2317	-2.2722579059609145	-0.5149354176930165	-2.954812857689995	-1.1001980823547772
CDCA4_+_105487769.23-P1P2	control sgRNA library	3750	1779	5012	4182	1352	5278	-1.6789274345834035	-1.7123938613844376	-1.7590462328320653	-1.8118644561398207
CDCA4_-_105487471.23-P1P2	control sgRNA library	6312	1899	6526	6125	4224	6472	-2.335960649443919	-0.6193959604958847	-2.0456854107197318	-0.4625700301672605
CDCA4_-_105487570.23-P1P2	control sgRNA library	2701	3455	4707	5353	2859	6057	-0.2479112788133042	-0.9881329837609386	-0.7108484711909974	-0.9300610485172676
CDCA4_-_105487605.23-P1P2	control sgRNA library	3566	4508	5585	6590	1757	5889	-0.2649225370327318	-1.9904602249640808	-0.5737960939758207	-1.5918767392746875
CDCA4_-_105487779.23-P1P2	control sgRNA library	33	3553	419	212	130	175	6.1473245043928095	-0.7888485926117875	2.8192892108545062	-0.27581155589961065
CDCA4_-_105487811.23-P1P2	control sgRNA library	1860	347	2544	2680	1868	3485	-3.0253984029970913	-0.6040344967125157	-3.1388174314834587	-0.74663245814186
CDCA5_+_64851617.23-P1P2	control sgRNA library	1628	449	2463	3021	832	2701	-2.461416699105058	-1.9436667016638915	-2.7203556065351786	-1.5458064634636115
CDCA5_+_64851627.23-P1P2	control sgRNA library	2773	1487	3308	5748	2183	6390	-1.5021463185670183	-1.4800438825435882	-1.4182809158962204	-1.3964720579393022
CDCA5_-_64851658.23-P1P2	control sgRNA library	1680	4794	3320	3641	2099	5088	0.9096653264030522	-0.8779285252294035	0.2653203386374814	-1.1243647610879377
CDCA5_-_64851666.23-P1P2	control sgRNA library	783	204	1148	1832	1338	2801	-2.543546504899503	-0.5366373385325258	-2.757207913481557	-0.9128321245287818
CDCA5_-_64851702.23-P1P2	control sgRNA library	5316	5031	5532	6167	2965	7608	-0.6825992645706302	-1.1398326926216944	-0.4016822956423562	-1.2064533985229338
CDCA5_-_64851708.23-P1P2	control sgRNA library	4790	6240	3818	3044	1260	6336	-0.2215829764538899	-1.3558405761933094	0.4440025975683086	-2.1771168587880667
CDCA5_-_64851721.23-P1P2	control sgRNA library	399	75	569	2177	924	2605	-3.0145295953064233	-1.319672601849192	-3.1881924805880657	-1.3422868728455497
CDCA5_-_64851725.23-P1P2	control sgRNA library	2566	3107	3161	4124	3640	5173	-0.3271022785477999	-0.26340183335909256	-0.2895851225600223	-0.3540309982134328
CDCA5_-_64851865.23-P1P2	control sgRNA library	3075	3771	2370	3776	1033	4598	-0.3087426095522587	-1.9533144615738247	0.405333762578678	-2.001134468948857
CDCA5_-_64851879.23-P1P2	control sgRNA library	2810	799	4626	3743	1388	4310	-2.41740607176027	-1.5144834313987436	-2.7982241864855784	-1.481648558493936
CDCA8_+_38158040.23-P1P2	control sgRNA library	1884	586	2812	3417	1620	2697	-2.2879297447704934	-1.160032385734324	-2.527350353427652	-0.582329965559353
CDCA8_-_38157982.23-P1P2	control sgRNA library	3285	5265	6130	2352	2374	5283	0.07743681112342926	-0.0698640762715006	-0.4841798714424293	-1.0010057320061942
CDCA8_-_38158033.23-P1P2	control sgRNA library	1563	2892	1843	2552	798	2946	0.2846464243714954	-1.7604636286195667	0.38528515254304	-1.7312650359092399
CDCA8_-_38158036.23-P1P2	control sgRNA library	2911	487	4729	4206	1981	5981	-3.1826245116203817	-1.1695159209193358	-3.5442677931528266	-1.4411260944736004
CDCA8_-_38158058.23-P1P2	control sgRNA library	5450	11615	4655	4860	8023	7495	0.4885576695645609	0.6398895323496838	1.0544097524726497	0.2512450619889113
CDCA8_-_38158066.23-P1P2	control sgRNA library	861	6461	3473	4789	9053	5279	2.3045689827265763	0.8353755677458788	0.6308487355439221	0.931163031292558
CDCA8_-_38158077.23-P1P2	control sgRNA library	2973	1287	4888	6323	1767	7421	-1.811010759266901	-1.9226031306994216	-2.1899585603753917	-1.9172798242454083
CDCA8_-_38158091.23-P1P2	control sgRNA library	613	68	1351	1943	3875	2225	-3.7753837720204	0.912614458386575	-4.577075446852709	0.9534227172121036
CDCA8_-_38158095.23-P1P2	control sgRNA library	2889	1149	4167	3451	10708	3131	-1.9332947554984603	1.5503067141282192	-2.1233566308338	1.9270253734063716
CDCA8_-_38158174.23-P1P2	control sgRNA library	161	47	265	504	37	491	-2.379431376016938	-3.8511225089480097	-2.7599860265502887	-3.5770941057814802
CDK10_+_89752889.23-P1P2	control sgRNA library	3458	4936	3622	6752	17328	5793	-0.08969882407282198	1.276422387824099	0.1818295194218856	1.7337543208407842
CDK10_+_89752974.23-P1P2	control sgRNA library	24	3	330	122	115	286	na	-0.1685432376955539	-7.046086042302023	-1.161349542929751
CDK10_+_89753035.23-P1P2	control sgRNA library	3274	6243	3681	4701	1532	4806	0.3280817944023792	-1.700847334345822	0.4974153872950654	-1.4963886083006457
CDK10_-_89752971.23-P1P2	control sgRNA library	5802	1297	6873	6687	1623	7098	-2.764475165526256	-2.12599206850998	-2.670487808551496	-1.9757178316087096
CDK10_-_89752987.23-P1P2	control sgRNA library	1725	5778	3174	4009	2265	4249	1.1408704924317636	-0.9070273182942159	0.599541746952069	-0.7545805504754252
CDK10_-_89753011.23-P1P2	control sgRNA library	3864	548	2777	2321	850	3175	-3.4209506454552048	-1.5325077273964614	-2.6060057076356835	-1.7481901026175628
CDK10_-_89753031.23-P1P2	control sgRNA library	1537	392	2572	3060	1741	2850	-2.574294955155521	-0.8969114010059558	-2.978691411990104	-0.5580139733841015
CDK10_-_89753105.23-P1P2	control sgRNA library	3564	1851	3326	3137	3415	4104	-1.548295791231306	0.03920409825680712	-1.1102096021940595	-0.11211340952533773
CDK10_-_89753124.23-P1P2	control sgRNA library	3494	6738	3235	4906	1565	5386	0.3443374706250397	-1.7316805278146643	0.7938283874645231	-1.6300198297774275
CDK10_-_89753187.23-P1P2	control sgRNA library	1372	329	2039	2069	601	1883	-2.6632243420175294	-1.866792700225867	-2.8964286150587197	-1.494564360998779
CDK1_+_62538025.23-P1P2	control sgRNA library	164	4	893	1123	495	1101	-5.960655354198043	-1.265153448510672	-8.067242693898589	-1.0002822956931334
CDK1_+_62538099.23-P1P2	control sgRNA library	2406	2414	2477	4028	1633	5552	-0.5983143160010131	-1.3858348435221326	-0.30189452126870603	-1.6124510341123024
CDK1_+_62538123.23-P1P2	control sgRNA library	3185	9044	3830	3592	2054	3771	0.9025642700279082	-0.8896471194999948	0.9748902711618452	-0.7234792259192051
CDK1_+_62538138.23-P1P2	control sgRNA library	2951	599	3942	4394	660	5165	-2.90367936222318	-2.818292891254504	-2.9830261970320646	-2.8151986766023422
CDK1_+_62538185.23-P1P2	control sgRNA library	3623	5384	4299	3578	3191	5523	-0.03160974542292843	-0.24844072984963897	0.05995097084965085	-0.6384117758874871
CDK1_+_62538199.23-P1P2	control sgRNA library	2008	439	2877	5274	968	4293	-2.796569773995372	-2.5291145696670085	-2.9769987049812934	-1.9958754772689655
CDK1_-_62538033.23-P1P2	control sgRNA library	1633	7185	4484	2706	6813	5829	1.5343600162030457	1.2488324163744642	0.4154755497619075	0.37807354802580695
CDK1_-_62538036.23-P1P2	control sgRNA library	668	179	1576	2329	1488	2153	-2.5029918647897538	-0.7296320641798774	-3.4029623709694845	-0.37994205015493865
CDK1_-_62538150.23-P1P2	control sgRNA library	3453	1210	2623	1847	3111	3157	-2.115946636271388	0.668898577474901	-1.3809370888803918	0.13185587712566058
CDK1_-_62538180.23-P1P2	control sgRNA library	2278	4779	3680	3849	4188	4248	0.46583767095839596	0.03848182004292694	0.1122766725247264	0.13250941903091815
CDK4_+_58146201.23-P1P2	mIFP sgRNA library	47	3726	335	165	5301	975	5.705719757684043	4.922430659949915	3.210668344819138	2.595822159540064
CDK4_+_58146282.23-P1P2	mIFP sgRNA library	81	3608	555	109	6867	881	4.874030270790798	5.8939839724228715	2.4359133332405483	3.1154977822606926
CDK4_-_58146162.23-P1P2	mIFP sgRNA library	12	1050	297	43	5911	316	5.848107762252371	7.0196257994717515	1.5571281629753548	4.378437499978052
CDK4_-_58146186.23-P1P2	mIFP sgRNA library	685	11181	881	299	13498	1979	3.4256980770221586	5.413160413118148	3.4010370667522283	2.9229338842500487
CDK4_-_58146214.23-P1P2	mIFP sgRNA library	203	7422	1281	143	13363	2164	4.589153018932391	6.462789021606111	2.269811196578515	2.77950326853899
CDK4_-_58146219.23-P1P2	mIFP sgRNA library	17	593	136	89	3141	515	4.521322103715706	5.057978845608523	1.8596991245183	2.7616113484856477
CDK4_-_58146240.23-P1P2	mIFP sgRNA library	181	3043	793	49	6068	1149	3.4683293818514325	6.868999575054783	1.6753752340332533	2.553874030505184
CDK4_-_58146262.23-P1P2	mIFP sgRNA library	22	2715	213	133	2027	361	6.344201514474468	3.846551986888666	3.4073005336885216	2.6423070894839906
CDK4_-_58146330.23-P1P2	mIFP sgRNA library	56	1023	998	51	3816	314	3.5881321581077663	6.142124162956972	-0.2290319043692963	3.7562564500181477
CDK4_-_58146354.23-P1P2	mIFP sgRNA library	110	6682	1166	224	13866	892	5.321601204230353	5.8686131720541415	2.253985865357109	4.111395888172746
CDK6_+_92463398.23-P2	mIFP sgRNA library	304	4326	870	422	16905	1483	3.2277870869384357	5.240767255996512	2.049220030448524	3.663891256230373
CDK6_+_92463403.23-P2	mIFP sgRNA library	355	11702	2531	468	18410	2328	4.439688938847266	5.214541335576822	1.944249381931221	3.1363584062332484
CDK6_+_92463511.23-P2	mIFP sgRNA library	169	5561	767	135	2905	1073	4.4371458359425535	4.3442109001640175	2.5933195255243997	1.5899198304396331
CDK6_+_92463533.23-P2	mIFP sgRNA library	71	9295	417	296	10786	1211	6.4293886807222025	5.1041230018045685	4.213609247584817	3.3079209117204953
CDK6_+_92466009.23-P1	mIFP sgRNA library	77	6807	670	209	8280	958	5.862913504118633	5.224759969228762	3.0800597802709944	3.2645649495547717
CDK6_+_92466084.23-P1	mIFP sgRNA library	63	6609	547	202	6018	1154	6.109833007342164	4.8135609575045	3.3300929288521184	2.5356726255921176
CDK6_+_92466216.23-P1	mIFP sgRNA library	36	5484	507	152	4394	307	6.647984504756956	4.770095689902648	3.1704445899985214	3.99225605195736
CDK6_-_92463284.23-P2	mIFP sgRNA library	154	4925	653	34	8921	864	4.396018118956242	7.952230930527188	2.6502424989073057	3.521133963595365
CDK6_-_92463434.23-P2	mIFP sgRNA library	278	10817	1176	348	6073	1617	4.678968393079344	4.041954206924302	2.936614141769081	2.0621214332806748
CDK6_-_92463442.23-P2	mIFP sgRNA library	74	7789	520	107	6969	836	6.114665687515736	5.941973002051773	3.640128260918825	3.2124085503533446
CDK6_-_92463509.23-P2	mIFP sgRNA library	481	10181	1292	459	10835	1376	3.800595219222709	4.477765238490185	2.713474969101419	3.1301785211832014
CDK6_-_92463523.23-P2	mIFP sgRNA library	115	6149	533	58	3488	864	5.1375426909561535	5.8269073785723124	3.2634180399439465	2.1663285655177216
CDK6_-_92463527.23-P2	mIFP sgRNA library	55	10141	1202	52	3585	978	6.9234492393883285	6.024021734371133	2.8119647930043974	2.0270984915412966
CDK6_-_92465988.23-P1	mIFP sgRNA library	126	10464	1298	285	12173	2059	5.772763552418207	5.333283079235044	2.74634582872158	2.7167007676362007
CDK6_-_92466062.23-P1	mIFP sgRNA library	107	4230	775	287	7777	1564	4.701871612026207	4.676795145693966	2.183663119068348	2.4670049690436078
CDK6_-_92466066.23-P1	mIFP sgRNA library	384	5586	2018	145	7784	747	3.259534007978836	5.663090953689134	1.2041630703962285	3.5343633048961385
CDK6_-_92466096.23-P1	mIFP sgRNA library	262	8644	1211	288	10856	1874	4.440957005742098	5.152984052899499	2.570773878387814	2.6873315106639306
CDK6_-_92466194.23-P1	mIFP sgRNA library	374	1981	2194	301	12655	1613	1.802015355421892	5.3105042591613	-0.4120609742910709	3.124920906746667
CDK6_-_92466242.23-P1	mIFP sgRNA library	195	2853	285	18	3323	508	3.2678303682521506	7.445049625172675	3.0587195937522513	2.8626176338241294
CDK6_-_92466261.23-P1	mIFP sgRNA library	89	7513	529	345	6390	623	5.796336606381033	4.127851713091783	3.563323146035997	3.5115436057146185
CDKN1B_+_12869867.23-P1P2	control sgRNA library	151	37	209	120	3	223	-2.632054723276087	-5.405224045964405	-2.7626320952292973	-6.062905656294885
CDKN1B_+_12870123.23-P1P2	control sgRNA library	1862	1208	2334	2292	450	3965	-1.2273359678136728	-2.4319060886169113	-1.2149104351596336	-2.9862922164700403
CDKN1B_+_12870127.23-P1P2	control sgRNA library	1950	6121	4417	7278	1852	7776	1.0471898945896327	-2.0577539036584733	0.2059742069890464	-1.9169123774412808
CDKN1B_+_12870198.23-P1P2	control sgRNA library	2633	4027	2925	2967	1182	3915	0.009894601319733031	-1.4110708423797775	0.19654251881026036	-1.5747505290966068
CDKN1B_-_12869934.23-P1P2	control sgRNA library	3972	3507	5089	5246	866	5003	-0.7827315418555194	-2.6820748286153018	-0.8018710895017505	-2.3773227793617138
CDKN1B_-_12870141.23-P1P2	control sgRNA library	4981	5723	4847	5718	1287	4453	-0.4027671537035764	-2.234794517487439	-0.025046804394795626	-1.6377338153179382
CDKN1B_-_12870175.23-P1P2	control sgRNA library	3069	1435	2857	4490	1515	4012	-1.6998212584833927	-1.6506936023452388	-1.258176628150686	-1.251972069347604
CDKN1B_-_12870178.23-P1P2	control sgRNA library	2051	523	2478	3132	1140	2819	-2.574547989812869	-1.5413463393159796	-2.5090196646710243	-1.1531179106140539
CDKN1B_-_12870181.23-P1P2	control sgRNA library	139	91	530	1798	1426	2747	-1.2142497821047693	-0.4177149901476022	-2.8067802380292304	-0.7928511857277044
CDKN1B_-_12870197.23-P1P2	control sgRNA library	4249	845	3408	4101	2910	3714	-2.9332034467236983	-0.578252541608613	-2.2766284178336558	-0.19892291923551106
CDT1_+_88870063.23-P1P2	control sgRNA library	3427	1095	4380	3669	4177	4375	-2.2491186716105966	0.10378428783720713	-2.2647263287773645	0.08621586946000276
CDT1_+_88870069.23-P1P2	control sgRNA library	3561	1539	3052	5308	3269	7006	-1.8133925536148108	-0.7826149446799701	-1.252488059283685	-0.9467098681305331
CDT1_+_88870100.23-P1P2	control sgRNA library	3262	511	2351	5086	502	3342	-3.2774649353542213	-3.424068143816377	-2.4666056714927644	-2.5819207212061523
CDT1_+_88870104.23-P1P2	control sgRNA library	3380	8522	5003	7412	1975	5294	0.7310654554287146	-1.9913061791524809	0.503672270408152	-1.2694737986393074
CDT1_+_88870107.23-P1P2	control sgRNA library	568	6330	1404	1681	837	2786	2.875139315231064	-1.0893161477628663	1.9079362352337783	-1.5818639871466456
CDT1_+_88870120.23-P1P2	control sgRNA library	159	37	406	2024	457	2188	-2.7065329392353634	-2.230239170713284	-3.7206088803335913	-2.1063149248302238
CDT1_+_88870234.23-P1P2	control sgRNA library	0	0	0	0	0	0	na	na	na	na
CDT1_+_88870258.23-P1P2	control sgRNA library	437	98	17	10	258	213	-2.759882974965348	4.606003209458849	2.2625206740875043	0.4295493781016795
CDT1_+_88870879.23-P1P2	control sgRNA library	3089	537	3035	2881	663	3943	-3.1272492272221832	-2.2027848361243256	-2.763428851934996	-2.4191811920909654
CDT1_-_88870038.23-P1P2	control sgRNA library	1744	493	2096	4407	1248	3786	-2.4258438379789733	-1.9034749134922304	-2.352705493936903	-1.4480247339371932
CENPA_+_26987021.23-P1	control sgRNA library	1524	4749	2341	4634	874	5200	1.0366575037850572	-2.4898488104412664	0.7557724929689601	-2.4197746955109554
CENPA_+_26987038.23-P1	control sgRNA library	4267	4123	4443	2449	1654	4138	-0.6526309988930046	-0.6495294904697462	-0.3725660088993035	-1.169942667784471
CENPA_+_26987051.23-P1	control sgRNA library	4502	3657	3725	4817	1126	5420	-0.9030087796927452	-2.18022404758379	-0.2913061276728825	-2.114054281256741
CENPA_+_26987162.23-P1	control sgRNA library	6522	8840	5262	5699	2985	6269	-0.16437142104962948	-1.0162738122664667	0.4837087923355403	-0.9174726553792902
CENPA_+_27008744.23-P2	control sgRNA library	3573	4618	4314	4949	1574	6955	-0.2329710903911129	-1.7359974524365591	-0.16648433216370326	-1.9905832310178515
CENPA_+_27008749.23-P2	control sgRNA library	2096	5634	3409	4272	4878	3998	0.8234174972575223	0.10808216003158706	0.4600846354576198	0.4400430289558201
CENPA_+_27008752.23-P2	control sgRNA library	572	105	1380	1192	316	2050	-3.0487291686922253	-1.998683723362101	-3.980933362776773	-2.5445957033114417
CENPA_+_27008762.23-P2	control sgRNA library	3044	1859	3884	2465	2816	4377	-1.314544938164022	0.10876373629498076	-1.3277427592770752	-0.4832633070974862
CENPA_+_27008798.23-P2	control sgRNA library	1667	4292	2286	2623	1144	3048	0.7612926221901469	-1.2804267065636377	0.6440983437646792	-1.260744107810669
CENPA_+_27008841.23-P2	control sgRNA library	1634	2747	2610	4296	747	3130	0.1463455773502145	-2.6071097962732184	-0.1909192251587552	-1.91395076612648
CENPA_-_26987026.23-P1	control sgRNA library	4184	6731	4569	5604	1104	4722	0.08283465550846543	-2.427012734729692	0.29421608534955224	-1.9436261265462096
CENPA_-_26987055.23-P1	control sgRNA library	365	80	511	210	185	718	-2.7929279084599754	-0.2661600082268532	-2.9399777148276227	-1.803426830402476
CENPA_-_26987064.23-P1	control sgRNA library	109	58	116	699	350	537	-1.5133066792293124	-1.0812334846201503	-1.2647263287773645	-0.4645354232488201
CENPA_-_26987101.23-P1	control sgRNA library	2754	3902	2898	2892	1205	3107	-0.1004181311058958	-1.3463303569108367	0.1644298542747326	-1.2134573521002532
CENPA_-_26987104.23-P1	control sgRNA library	3152	3293	5185	4754	1822	4567	-0.539968372440987	-1.466914895217427	-0.919667805882605	-1.1726920876720397
CENPA_-_26987167.23-P1	control sgRNA library	1886	500	2864	5100	1099	4780	-2.518433025592968	-2.297601811874032	-2.782757821379534	-1.9677874890146163
CENPA_-_27008644.23-P2	control sgRNA library	4472	6915	4080	5924	2237	6649	0.025705713614708338	-1.488302335306772	0.4964337704016342	-1.4185403783764299
CENPA_-_27008671.23-P2	control sgRNA library	4201	8294	4910	5989	2603	5230	0.37823191183948623	-1.2854357716513176	0.4916186939265418	-0.853603891825928
CENPA_-_27008681.23-P2	control sgRNA library	967	306	2251	2373	584	2036	-2.2630875863641475	-2.105967777390973	-3.143688827538868	-1.6486655442914149
CENPA_-_27008797.23-P2	control sgRNA library	1032	287	639	2015	1054	2648	-2.4494236783275243	-1.018200922855158	-1.4194915230486709	-1.1759965122657396
CENPC_+_68411299.23-P1P2	control sgRNA library	1569	319	1878	2786	674	3979	-2.9013203727831858	-2.130670712496437	-2.82229506266627	-2.408553659607616
CENPC_+_68411360.23-P1P2	control sgRNA library	2926	948	4818	4953	7757	4104	-2.229074154820186	0.5639002295959267	-2.6102017581175763	1.0714998136045937
CENPC_+_68411376.23-P1P2	control sgRNA library	1317	705	3192	2084	1656	2408	-1.5046635325503164	-0.41494855585622586	-2.4434918177135545	-0.3871009763561133
CENPC_+_68411392.23-P1P2	control sgRNA library	837	221	1389	2372	961	1629	-2.5242846027388706	-1.386791624849296	-2.916654653367325	-0.6083465248475038
CENPC_+_68411399.23-P1P2	control sgRNA library	1942	3670	2302	3330	733	4043	0.3151335127314248	-2.266933024901856	0.40816590082098014	-2.3105093572336197
CENPC_+_68411424.23-P1P2	control sgRNA library	3622	2204	3960	4464	1755	4569	-1.3197656719589683	-1.4301619477143073	-1.1101025351731788	-1.2273756691122617
CENPC_+_68411427.23-P1P2	control sgRNA library	4359	2704	3652	4759	2559	6343	-1.2920054016517712	-0.9783742581980884	-0.6983179424794022	-1.15655345188916
CENPC_+_68411459.23-P1P2	control sgRNA library	2954	709	3781	3137	986	4222	-2.6619156431052318	-1.7530219285427344	-2.679636645525082	-1.9452352840649811
CENPC_-_68411263.23-P1P2	control sgRNA library	846	219	1294	2710	492	1789	-2.5528301430987344	-2.544858581979037	-2.8275611711686985	-1.7093914238084051
CENPC_-_68411370.23-P1P2	control sgRNA library	340	42	363	594	1043	1226	-3.6201768629388993	0.7289083706419571	-3.3762346439943554	-0.08018807826675207
CENPE_+_104119623.23-P1P2	control sgRNA library	6857	5756	8103	8608	2959	7877	-0.8556142797055251	-1.6238643324397457	-0.7581158772671899	-1.2595048362854135
CENPE_-_104119600.23-P1P2	control sgRNA library	3992	4769	6162	5681	1319	4641	-0.3465282875228612	-2.1899962894671887	-0.6344382284223583	-1.6619593900143836
CENPE_-_104119643.23-P1P2	control sgRNA library	2737	637	3296	3687	4025	3742	-2.7063335066886145	0.04324541571848088	-2.6360772937042825	0.25821096755282136
CENPE_-_104119653.23-P1P2	control sgRNA library	4346	2769	4172	2268	1612	2631	-1.2534264703943108	-0.5758648474913043	-0.8561004329301998	-0.5537277617336582
CENPE_-_104119656.23-P1P2	control sgRNA library	2021	490	1799	3884	2551	4636	-2.647319016957123	-0.6897762528937629	-2.1410678610262757	-0.708785924499736
CENPE_-_104119680.23-P1P2	control sgRNA library	2214	3077	2358	3464	1065	4263	-0.12823412802796566	-1.7848814506905673	0.11923439657641775	-1.847983881946472
CENPE_-_104119686.23-P1P2	control sgRNA library	5313	8383	5503	4179	1785	4649	0.05483656704569105	-1.3105296354829898	0.342521971991994	-1.2279646086982383
CENPE_-_104119697.23-P1P2	control sgRNA library	1430	3154	3072	3514	1026	4005	0.5380641635448006	-1.8593794114783648	-0.22672188470801044	-1.811739768784755
CENPE_-_104119716.23-P1P2	control sgRNA library	3845	1690	5134	4417	1663	5771	-1.7890637012596005	-1.4925746148299268	-1.867786378183236	-1.6420014194796886
CENPE_-_104119735.23-P1P2	control sgRNA library	1738	3213	1348	2321	520	3147	0.2833895490770537	-2.2414589453930707	0.9883741555121892	-2.444361907365706
CENPF_+_214776316.23-P1P2	control sgRNA library	1117	148	2017	2214	4209	2783	-3.519063454434323	0.8435263364824603	-4.033268331761376	0.7498683439137115
CENPF_+_214776402.23-P1P2	control sgRNA library	470	3432	1154	2139	620	1848	2.265213541354588	-1.8698923129678493	1.3076800000766986	-1.4225928932375569
CENPF_+_214776430.23-P1P2	control sgRNA library	1821	399	1259	2928	1269	3531	-2.7933736203344504	-1.2895194355199793	-1.9225439602740355	-1.3233530090142311
CENPF_-_214776221.23-P1P2	control sgRNA library	5021	1830	7375	6275	2834	6668	-2.0592344260764173	-1.2300716518845212	-2.275525729629888	-1.0813826031641347
CENPF_-_214776415.23-P1P2	control sgRNA library	2894	878	3927	4416	1813	4788	-2.3238754265763246	-1.367657198111054	-2.4258610819084034	-1.2480124842950804
CENPF_-_214776456.23-P1P2	control sgRNA library	2141	2661	2920	3170	2725	5943	-0.28941963494324763	-0.3015225615521614	-0.3987261875225239	-0.971903408154728
CENPF_-_214776473.23-P1P2	control sgRNA library	4925	3298	4038	6423	3471	7778	-1.1816356753735922	-0.9711918823550624	-0.5567758406713706	-1.0110161267012985
CENPF_-_214776483.23-P1P2	control sgRNA library	3215	4331	4392	7306	3678	4516	-0.1732219147276995	-1.0734562250271236	-0.2849042107149947	-0.14309226345679954
CENPF_-_214776511.23-P1P2	control sgRNA library	2632	1146	3023	2461	1557	2924	-1.8026557945582944	-0.7437716644561658	-1.6641002636481668	-0.7561426239691368
CENPF_-_214776566.23-P1P2	control sgRNA library	948	877	1792	2153	940	2659	-0.715413566033484	-1.2789116086792771	-1.2956482183902356	-1.3471193723884043
CENPI_+_100352965.23-P1P2	control sgRNA library	642	3428	1481	2592	5511	4008	1.8136185574102384	1.004952457870838	0.9460691400462876	0.6124633615415607
CENPI_+_100352990.23-P1P2	control sgRNA library	3034	965	4584	3536	6156	4647	-2.255723587671549	0.7165790058597359	-2.5127325253788264	0.5587253297217492
CENPI_+_100353008.23-P1P2	control sgRNA library	329	86	692	2501	945	2387	-2.5387823686131017	-1.4874147741495778	-3.2730898017119916	-1.1837805890690778
CENPI_+_100353032.23-P1P2	control sgRNA library	2630	2527	2666	3057	893	2491	-0.6607404848148476	-1.8586804228427896	-0.3419774449215624	-1.3269611982153502
CENPI_+_100353056.23-P1P2	control sgRNA library	672	203	1734	1591	635	1846	-2.330084855173542	-1.4084012897485625	-3.3592785948140227	-1.3865423130819825
CENPI_+_100353072.23-P1P2	control sgRNA library	7009	3727	6935	6767	3634	9241	-1.5142971547842838	-0.9802539200524942	-1.1606073922594795	-1.1934588165436777
CENPI_+_100353085.23-P1P2	control sgRNA library	814	208	3448	3816	3123	4634	-2.5715486157051135	-0.3724245530619811	-4.31583066972537	-0.4162937319399849
CENPI_+_100353117.23-P1P2	control sgRNA library	269	54	1242	1495	383	1137	-2.9196782099731133	-2.0480251382375534	-4.788288284834377	-1.4167842140630271
CENPI_-_100353002.23-P1P2	control sgRNA library	139	54	1138	861	221	1859	-1.9671569201399968	-2.0452628190824558	-4.662123668920478	-2.9193767526237866
CENPI_-_100353024.23-P1P2	control sgRNA library	1343	1652	1490	786	323	1100	-0.30434896758795515	-1.3662910986417245	-0.115824972707443	-1.6148657108138331
CENPK_+_64858981.23-P1P2	control sgRNA library	1302	341	1678	2972	1841	5013	-2.5359891537214208	-0.7742404402657327	-2.563625400193015	-1.2921528645281741
CENPK_+_64859007.23-P1P2	control sgRNA library	5191	4307	4809	6125	2592	7613	-0.8724325137299284	-1.3239400769697132	-0.4237799314112102	-1.4013676170753422
CENPK_+_64859030.23-P1P2	control sgRNA library	1862	2720	2810	3795	4561	3807	-0.05634977100105005	0.18195433347788306	-0.3116898077479513	0.4137273431997562
CENPK_+_64859036.23-P1P2	control sgRNA library	3824	921	3368	4277	1561	4690	-2.656912811469371	-1.5374246209754676	-2.135345405752425	-1.4340856425205664
CENPK_-_64859088.23-P1P2	control sgRNA library	2880	3514	4267	4194	2245	6093	-0.3160579699012568	-0.9849073675451264	-0.5448342479700996	-1.2874055524845365
CENPK_-_64859093.23-P1P2	control sgRNA library	726	201	1227	1958	483	1738	-2.45587739639678	-2.1025816218449647	-2.8745941712613408	-1.6943012450743633
CENPK_-_64859140.23-P1P2	control sgRNA library	1508	394	521	1194	2607	1333	-2.5394722433922463	1.0432917951937086	-0.6678140715994966	1.120745545350847
CENPK_-_64859146.23-P1P2	control sgRNA library	784	91	1571	2619	502	1524	-3.7100185534964703	-2.4665527414768667	-4.374399153872863	-1.449071890638287
CENPK_-_64859203.23-P1P2	control sgRNA library	378	3121	756	2207	635	2985	2.4424468681181795	-1.8805540836971288	1.7808238889207733	-2.079870691588376
CENPK_-_64859269.23-P1P2	control sgRNA library	56	9	1309	1929	860	1262	-3.24053327019525	-1.2487405295366862	-7.449050709280293	-0.4002716024888252
CENPL_+_173793565.23-P1P2	control sgRNA library	1361	395	2006	2800	2425	2410	-2.3878458580194875	-0.2907380309475192	-2.6091233763250803	0.161983343748792
CENPL_+_173793660.23-P1P2	control sgRNA library	3136	745	4117	3298	2433	3557	-2.6767165783456424	-0.5221510295760806	-2.7310074467491097	-0.3948929112191575
CENPL_+_173794011.23-P1P2	control sgRNA library	3846	1092	4242	4656	936	4481	-2.419489256000003	-2.397806574401922	-2.222498093388067	-2.1062085486648368
CENPL_+_173794052.23-P1P2	control sgRNA library	2730	4817	2684	4564	1923	4801	0.2161306231998044	-1.3302359800258272	0.5790239236094293	-1.1669444304144336
CENPL_+_173794160.23-P1P2	control sgRNA library	2358	8747	3533	3424	2596	3518	1.2881212259330754	-0.4826882694790513	1.0431682158247797	-0.2854333565685589
CENPL_+_173794174.23-P1P2	control sgRNA library	1044	300	927	1302	599	755	-2.4021906556539614	-1.2033974914538927	-1.8923331669070145	-0.18088889851939208
CENPL_+_173794415.23-P1P2	control sgRNA library	2342	1957	1612	2179	4407	2252	-0.8622006694543692	0.9328347490844862	0.015065683321472137	1.1216218121014698
CENPL_-_173793997.23-P1P2	control sgRNA library	2952	815	2533	2241	536	2531	-2.459924106521914	-2.147133694129664	-1.9007014413714256	-2.086370858748648
CENPL_-_173794038.23-P1P2	control sgRNA library	3786	3940	4532	5003	3098	6794	-0.5455821309399247	-0.7747522592801773	-0.4666785602541415	-0.9798923311853688
CENPL_-_173794446.23-P1P2	control sgRNA library	2854	2965	3286	2870	5024	2767	-0.5480565796223557	0.7244897762515341	-0.4130267042940727	1.0135455631859358
CENPO_+_25015765.23-P1P2	control sgRNA library	1733	2193	2962	2758	1849	3363	-0.2634691920665341	-0.6601731831868274	-0.6983921573926187	-0.7099718112181235
CENPO_+_25015886.23-P1P2	control sgRNA library	1617	333	2548	3342	1008	3585	-2.8828289459823577	-1.812512045638314	-3.2004975239624027	-1.6774457371850873
CENPO_+_25015951.23-P1P2	control sgRNA library	1736	2853	3641	5259	7412	5549	0.11360944955728228	0.41177843346952864	-0.6165813226401599	0.5706668212803978
CENPO_+_25015971.23-P1P2	control sgRNA library	2165	1169	3952	2503	5014	4191	-1.492195444662389	0.9190077540685644	-2.0220343458303858	0.4116992176075837
CENPO_+_25015974.23-P1P2	control sgRNA library	2007	7779	2043	4042	1405	4091	1.3514407406318756	-1.6077951423484895	1.664169174063859	-1.3888516638754942
CENPO_+_25015977.23-P1P2	control sgRNA library	2309	3786	2922	3779	4004	6100	0.11030288834963198	0.00014150449898907386	0.10899190412284236	-0.4543355255973538
CENPO_-_25016082.23-P1P2	control sgRNA library	3103	8671	4187	5577	2774	6027	0.8794313382169999	-1.090817434394078	0.7855551378080108	-0.966440534226582
CENPO_-_25016131.23-P1P2	control sgRNA library	2038	343	2097	4305	1200	5090	-3.17397691957296	-1.926274782865368	-2.8767727087011448	-1.931599507562913
CENPO_-_25016240.23-P1P2	control sgRNA library	4822	7366	5759	5703	1788	6914	0.008146396717253881	-1.7566702472634337	0.09033674642626316	-1.7981421241748174
CENPO_-_25016251.23-P1P2	control sgRNA library	3710	3532	4636	4145	10411	4857	-0.6740371934396577	1.2453686914904678	-0.6571215521353704	1.253003000831165
CENPQ_+_49430923.23-P1P2	control sgRNA library	3030	719	3295	2459	648	4485	-2.6783574675009736	-2.0073019677885005	-2.460941118233481	-2.638010524017735
CENPQ_+_49430941.23-P1P2	control sgRNA library	2812	772	3314	4495	5095	3398	-2.468027191384413	0.09746507957432343	-2.366627178730736	0.7374280367732192
CENPQ_+_49430954.23-P1P2	control sgRNA library	1222	3707	2239	2111	7070	2736	0.997904480420468	1.6604876852725623	0.4626712581891938	1.5226737277151268
CENPQ_+_49430977.23-P1P2	control sgRNA library	91	6	795	382	437	907	-4.525935489057498	0.1107646903878067	-7.314574878227925	-0.9004375281236604
CENPQ_+_49430994.23-P1P2	control sgRNA library	4390	1759	4720	4355	3436	4382	-1.9225688065307176	-0.42523863342480617	-1.688757705554607	-0.1978277049474953
CENPQ_+_49430998.23-P1P2	control sgRNA library	3352	885	3453	3386	4025	4342	-2.5243761383089502	0.1661108589166572	-2.2288273026603918	0.04366080017846104
CENPQ_+_49431075.23-P1P2	control sgRNA library	923	1765	1711	4388	393	2779	0.3321622809328104	-3.5642582592216288	-0.21989790510823534	-2.668932874037692
CENPQ_-_49430967.23-P1P2	control sgRNA library	2779	3422	2201	4397	6196	5686	-0.30282942429110665	0.4115216604998784	0.3719542858204916	0.27695478801630463
CENPQ_-_49430970.23-P1P2	control sgRNA library	2008	2821	2596	3316	1660	3927	-0.1126559529451586	-1.0815567163385065	-0.1448100461909316	-1.0892126135278462
CENPQ_-_49431049.23-P1P2	control sgRNA library	1149	433	2543	2910	828	4078	-2.0110432174993464	-1.896612431373364	-2.8188188607407456	-2.147127359613008
CEP112_+_64188282.23-P1P2	control sgRNA library	2056	488	2568	3497	785	5262	-2.6779905612109505	-2.2386491879957697	-2.660418478336781	-2.591814946482637
CEP112_+_64188304.23-P1P2	control sgRNA library	4214	5195	3249	4345	1426	4279	-0.30116991460569004	-1.6906781463349172	0.4124016766847263	-1.4322679542753376
CEP112_+_64188342.23-P1P2	control sgRNA library	3142	552	2444	3718	912	3871	-3.112046358095985	-2.110716991831783	-2.4112304418179247	-1.9325688352233057
CEP112_+_64188363.23-P1P2	control sgRNA library	3683	7172	4190	3518	789	2345	0.3583907413886788	-2.2399542285355447	0.5106989155042965	-1.4184589744850167
CEP112_+_64188444.23-P1P2	control sgRNA library	3186	569	3923	4065	3143	3977	-3.0883490587986864	-0.4544090312406819	-3.0501831065478777	-0.18650654710219686
CEP112_+_64188447.23-P1P2	control sgRNA library	1807	590	2594	2375	2803	2963	-2.217912996195354	0.1557482798497783	-2.4011179487798606	0.07294486097547509
CEP112_+_64188458.23-P1P2	control sgRNA library	2553	428	2080	1530	841	1964	-3.1796141855859297	-0.9466498984019128	-2.545627155404672	-1.070585481155285
CEP112_+_64188486.23-P1P2	control sgRNA library	856	2423	1542	1600	313	1783	0.8980083534702414	-2.437133293919149	0.3872653107589477	-2.357040397788113
CEP112_-_64188300.23-P1P2	control sgRNA library	4138	6110	4678	6696	7188	6338	-0.04086461473387572	0.018994929882555304	0.12055418957629985	0.3345944920319716
CEP112_-_64188351.23-P1P2	control sgRNA library	1716	3175	3308	3194	999	3568	0.28460368946738684	-1.7601036806958568	-0.3239289714017485	-1.6835272892236228
CEP128_+_81408092.23-P1P2	control sgRNA library	4486	717	4131	5114	3913	6276	-3.2484879459643263	-0.4694730014178974	-2.7911723649315796	-0.5285384991630397
CEP128_+_81408219.23-P1P2	control sgRNA library	2310	673	2217	2579	402	2276	-2.382317791273061	-2.7648403176873284	-1.9846566890343544	-2.3482014082233897
CEP128_+_81408231.23-P1P2	control sgRNA library	2219	582	2537	4270	6830	5296	-2.5339219588686857	0.594353557592557	-2.38875878993302	0.5200141992744987
CEP128_+_81408264.23-P1P2	control sgRNA library	2930	4399	4093	3432	2474	5765	-0.01682841297944451	-0.5555000036002186	-0.16070939431032535	-1.0674433646585009
CEP128_-_81408170.23-P1P2	control sgRNA library	2755	1922	2711	5791	2583	4928	-1.1225473322647277	-1.2480608044487969	-0.7609431058413256	-0.7789228696726376
CEP128_-_81408181.23-P1P2	control sgRNA library	3605	1252	3400	3454	4497	4088	-2.1288680467755245	0.2973988500630487	-1.7060265128698102	0.2905994306356581
CEP128_-_81408199.23-P1P2	control sgRNA library	2224	550	3422	4233	8488	3796	-2.6187566138914438	0.9204482165193016	-2.902062564854756	1.313976406797919
CEP128_-_81408215.23-P1P2	control sgRNA library	3954	3720	4380	4751	4530	6038	-0.6911135993137723	-0.15201610755428915	-0.5003545772705065	-0.2615279636757641
CEP128_-_81408250.23-P1P2	control sgRNA library	1340	198	2370	3480	1112	3854	-3.3617640148454835	-1.7292264690896262	-3.8460410524833764	-1.6401680406679502
CEP128_-_81408334.23-P1P2	control sgRNA library	4786	6014	4486	6754	2821	8246	-0.2735988785444542	-1.3428314644989479	0.15816891871036615	-1.39445605239823
CEP135_+_56814932.23-P1P2	control sgRNA library	1047	6739	2098	1649	614	2612	2.0831697339684943	-1.5085767891443305	1.4187935191246286	-1.935812593271988
CEP135_+_56814955.23-P1P2	control sgRNA library	2202	632	3549	2696	6889	3114	-2.403921354967224	1.2701781304349484	-2.754142439661206	1.298557376519076
CEP135_+_56815000.23-P1P2	control sgRNA library	2183	4020	2927	4737	1553	4501	0.27778002149554176	-1.6922117932711351	0.19304642688017606	-1.3821559920939868
CEP135_+_56815031.23-P1P2	control sgRNA library	1630	2534	2097	4107	733	3382	0.03344121044241141	-2.5694957949222865	0.008363334266852339	-2.052959813371908
CEP135_+_56815045.23-P1P2	control sgRNA library	2506	17259	2264	4350	1303	4291	2.1807872067035765	-1.8224742681323611	2.6656766839961477	-1.5664450742759877
CEP135_+_56815077.23-P1P2	control sgRNA library	3248	2254	2464	3905	1027	3308	-1.1301674665929131	-2.010182317788189	-0.3932410693000448	-1.5344913099488158
CEP135_-_56814876.23-P1P2	control sgRNA library	1947	879	3005	3771	7059	4349	-1.7504211631568487	0.8212207197267468	-2.0381562492325083	0.8518118553856491
CEP135_-_56814882.23-P1P2	control sgRNA library	4646	1250	5563	6523	2675	6347	-2.4971644088393163	-1.3692926880844722	-2.4186613394815284	-1.0935042082026445
CEP135_-_56814895.23-P1P2	control sgRNA library	1056	394	1568	3618	3836	3466	-2.025445649482035	0.0011143613198470565	-2.2573843534361964	0.2993628087622248
CEP135_-_56814946.23-P1P2	control sgRNA library	2894	505	3210	5309	2332	6540	-3.121812978472525	-1.2701683040002778	-2.9329443331478733	-1.3346911042806848
CEP44_+_175204587.23-P1P2	control sgRNA library	1968	416	2648	1931	895	2948	-2.845178136778107	-1.1926845278760745	-2.93497401744349	-1.5667451940391872
CEP44_+_175204697.23-P1P2	control sgRNA library	3532	2624	2917	4081	2396	3400	-1.0318209726103402	-0.8515907535463578	-0.4174439950574583	-0.3518750953320149
CEP44_+_175204743.23-P1P2	control sgRNA library	1084	290	811	1724	1055	2470	-2.505343300918895	-0.7918127265715936	-1.7483753429797033	-1.0742362999732291
CEP44_+_175204819.23-P1P2	control sgRNA library	2787	4737	4380	4065	3381	4415	0.16215731989762586	-0.3491012871460557	-0.15168352668450705	-0.2319316787381875
CEP44_+_175204977.23-P1P2	control sgRNA library	3324	906	4968	6947	5530	11265	-2.478440776304068	-0.4124065679480753	-2.7198085469516107	-0.8734641850964575
CEP44_-_175204757.23-P1P2	control sgRNA library	4221	4608	4127	3552	2029	3003	-0.4765474620953347	-0.8911586676704898	-0.10567905034208668	-0.4126038668962272
CEP44_-_175204835.23-P1P2	control sgRNA library	2940	12015	6766	8144	3323	8533	1.427845238713544	-1.376547219460707	0.5637352374458757	-1.207535012081521
CEP44_-_175204851.23-P1P2	control sgRNA library	1140	344	1573	802	222	1780	-2.3316567039299643	-1.9363385111818572	-2.4577645294909534	-2.8502139165993907
CEP44_-_175205028.23-P1P2	control sgRNA library	2864	747	4554	8262	3421	6809	-2.541954694054977	-1.3553689071652633	-2.87268047212475	-0.8399930861793985
CEP44_-_175205039.23-P1P2	control sgRNA library	5462	2885	6449	3977	2601	5929	-1.5239613448123996	-0.6959101139392629	-1.4252304794519135	-1.035690654542548
CEP68_+_65283271.23-P1P2	control sgRNA library	2018	5084	3118	3930	1842	4522	0.7299345063186435	-1.176552202131676	0.4406167735298097	-1.14265618775593
CEP68_+_65283403.23-P1P2	control sgRNA library	3672	766	3891	4080	2086	5530	-2.8642531110688085	-1.051125945416135	-2.6094510118252634	-1.25350857969804
CEP68_+_65283419.23-P1P2	control sgRNA library	471	141	663	125	491	519	-2.343135246793948	1.8904989785755637	-2.498040036491159	0.07302022886107586
CEP68_-_65283326.23-P1P2	control sgRNA library	4	4	176	464	117	631	na	-2.0709122266212106	-5.724157947414661	-2.278099732494881
CEP68_-_65283351.23-P1P2	control sgRNA library	3703	1365	5270	7245	10441	6983	-2.042896947944373	0.4439063484982408	-2.2136283394947265	0.7333727595395989
CEP68_-_65283362.23-P1P2	control sgRNA library	4232	8340	5091	4528	2984	5554	0.3756044066380424	-0.6849223736536874	0.4473719892908419	-0.7432478986593445
CEP68_-_65283378.23-P1P2	control sgRNA library	2873	1039	4265	3155	5672	4687	-2.07046568820827	0.7629215762925619	-2.302076416078805	0.4282244806647554
CEP68_-_65283413.23-P1P2	control sgRNA library	3597	4570	4709	6085	2306	6350	-0.25770334376990595	-1.4831607010263617	-0.3079528861314603	-1.308332335990855
CEP68_-_65283476.23-P1P2	control sgRNA library	873	3085	2112	2108	885	2215	1.2181135808273822	-1.3354214577438976	0.2819343259009623	-1.1705255955677571
CEP68_-_65283484.23-P1P2	control sgRNA library	62	13	484	1429	363	1130	-2.856859941825741	-2.0602604141771086	-5.483149847910867	-1.485249576402536
CEP72_+_612124.23-P1P2	control sgRNA library	2144	2651	3347	3636	1961	5008	-0.2968715851704716	-0.9740586150790008	-0.6010582095966354	-1.1996132838362057
CEP72_+_612265.23-P1P2	control sgRNA library	2230	4387	1846	2567	297	2778	0.3730876466316055	-3.194844410851696	0.984105824596092	-3.072480020276364
CEP72_+_612275.23-P1P2	control sgRNA library	753	3922	1414	1571	242	2327	1.7777644159402628	-2.7819001790966444	1.2070810866053856	-3.1123605152264906
CEP72_+_612315.23-P1P2	control sgRNA library	2072	514	4174	4222	1469	3345	-2.6142870880726337	-1.6063881338679191	-3.286316664743321	-1.0341400720682798
CEP72_+_612400.23-P1P2	control sgRNA library	2515	2134	2069	4219	1243	5225	-0.8401015734484224	-1.8463707422439093	-0.22009979781294914	-1.9185729978988588
CEP72_+_612416.23-P1P2	control sgRNA library	2306	3589	4137	4124	2443	4466	0.035086060584347524	-0.8386864201778949	-0.4697293631964236	-0.7172976446509536
CEP72_-_611904.23-P1P2	control sgRNA library	603	1704	1720	2456	3461	2145	0.8955920787457954	0.4115824297182255	-0.2782095581409864	0.8432430366828032
CEP72_-_612182.23-P1P2	control sgRNA library	3308	5574	5021	3958	2823	4148	0.14965041835257625	-0.5708384346748621	-0.11398805134141975	-0.4021550224592692
CEP72_-_612269.23-P1P2	control sgRNA library	5531	2866	7701	8797	5046	11014	-1.5516050820337377	-0.8851673568045645	-1.690733515811793	-0.9730946592703144
CEP72_-_612309.23-P1P2	control sgRNA library	480	38	312	385	168	547	-4.262066431744891	-1.2796931638805462	-3.3022010341960275	-1.5500478571095329
CEP76_+_12702799.23-P1P2	control sgRNA library	3379	2745	3426	3938	2878	4802	-0.9028935508511988	-0.5356924702382987	-0.5844453309688026	-0.585537068585855
CEP76_+_12702846.23-P1P2	control sgRNA library	1967	1492	2558	1968	1737	2961	-1.0018527716032506	-0.26342841770589004	-1.0424950574037637	-0.6164549935628976
CEP76_+_12702864.23-P1P2	control sgRNA library	2789	658	2420	1943	3130	3344	-2.6866917948730284	0.6045808051575932	-2.1435738872040795	0.0576195526433614
CEP76_+_12702935.23-P1P2	control sgRNA library	5595	6593	6023	5174	1643	5433	-0.3663063994218681	-1.7382435248117094	-0.13427350633851073	-1.5723848238169864
CEP76_+_12702947.23-P1P2	control sgRNA library	3365	4063	2947	3373	1246	4791	-0.33116448984654945	-1.5200242010711675	0.1985719753297234	-1.7899910022041234
CEP76_-_12702708.23-P1P2	control sgRNA library	3249	731	2691	4261	3280	6145	-2.7551557819570043	-0.4607921877498161	-2.1449254084653444	-0.7526854528503144
CEP76_-_12702776.23-P1P2	control sgRNA library	1740	5029	3854	5525	1669	5455	0.9280808977627356	-1.8102864608806009	0.11918865300569875	-1.5555634989441072
CEP76_-_12702782.23-P1P2	control sgRNA library	3046	3502	2626	4393	1658	3578	-0.4018402076336927	-1.4890584436740542	0.15058583876330636	-0.9566776376518942
CEP76_-_12702975.23-P1P2	control sgRNA library	1723	324	1544	3190	1632	3264	-3.013960332920281	-1.0502113177577792	-2.5173333631608203	-0.8469682570957364
CEP76_-_12702998.23-P1P2	control sgRNA library	2349	1498	3661	4067	1559	4010	-1.252112439133404	-1.4666400138413909	-1.5539264786231586	-1.2099495657402344
CHD1L_+_146714150.23-P1P2	mIFP sgRNA library	436	12650	1201	264	15387	766	4.255562090112152	5.781734286262977	3.1321029999860364	4.481255517677781
CHD1L_+_146714211.23-P1P2	mIFP sgRNA library	191	46	390	14	6519	267	-2.656970221558694	8.779784086767792	-3.3484946864699623	4.762770771119149
CHD1L_+_146714233.23-P1P2	mIFP sgRNA library	517	10705	1149	377	11730	2577	3.7688733553779787	4.876198728570164	2.955107763849394	2.3394703139605144
CHD1L_+_146714246.23-P1P2	mIFP sgRNA library	64	5471	593	169	11774	823	5.814485490802622	6.039141524953521	2.940974217059212	3.991600034795386
CHD1L_+_146714263.23-P1P2	mIFP sgRNA library	130	8839	1850	226	11963	1883	5.484196281642389	5.6428166902415136	1.991631560069764	2.8205060620237785
CHD1L_-_146714190.23-P1P2	mIFP sgRNA library	86	5020	906	157	17916	814	5.264103544556078	6.751044250887027	2.2053780800145346	4.613107709493714
CHD1L_-_146714227.23-P1P2	mIFP sgRNA library	109	2236	552	25	2875	676	3.7554167984863063	6.762194099867332	1.7534536872876565	2.2414985473411795
CHD1L_-_146714261.23-P1P2	mIFP sgRNA library	87	3081	857	192	6768	680	4.543136121610665	5.056255401321751	1.5813052441494868	3.4681546598865114
CHD1L_-_146714296.23-P1P2	mIFP sgRNA library	233	2721	1253	140	20788	1574	2.9426317470154397	7.130884375645893	0.8540242131504535	3.8762752610646802
CHD1L_-_146714304.23-P1P2	mIFP sgRNA library	446	7228	1266	204	8289	1510	3.4153775413643372	5.261261054485108	2.2485927726588937	2.6096812562254703
CHD1_+_98262296.23-P1P2	control sgRNA library	1955	366	3892	2157	671	2194	-3.0203564034906303	-1.7679374560373136	-3.6753224852744335	-1.5561471112987455
CHD1_+_98262408.23-P1P2	control sgRNA library	835	117	651	1354	1357	2018	-3.438371017357968	-0.08010296923318552	-2.7408753423595957	-0.4194737107832395
CHD1_+_98262569.23-P1P2	control sgRNA library	673	267	201	639	17	879	-1.9368701125027208	-5.315505230773698	0.1449179117312607	-5.539224770988801
CHD1_+_98262658.23-P1P2	control sgRNA library	2136	7389	4498	2315	1648	3160	1.1873641319526052	-0.5735919020414234	0.4513691386649361	-0.7861765729769832
CHD1_+_98262666.23-P1P2	control sgRNA library	2323	5946	4555	6185	5375	5845	0.7528269595188787	-0.2858047915765899	0.11974208044086695	0.03209347284942981
CHD1_-_98262349.23-P1P2	control sgRNA library	641	207	858	2343	456	967	-2.2337969386993737	-2.4445471757754365	-2.316073208777585	-0.931450322407836
CHD1_-_98262359.23-P1P2	control sgRNA library	266	152	736	1063	408	1686	-1.4104582716375622	-1.4647964906366517	-2.5403607713907923	-1.8939317360663237
CHD1_-_98262627.23-P1P2	control sgRNA library	2627	597	2553	2587	506	2906	-2.740716713448785	-2.4373667150674736	-2.3611170299196784	-2.368793670034268
CHD1_-_98262723.23-P1P2	control sgRNA library	2565	797	4140	2640	1301	3835	-2.2894105460839027	-1.104212918605063	-2.64170546717358	-1.4065738727682366
CHD1_-_98262732.23-P1P2	control sgRNA library	1577	1607	2948	2712	1297	4544	-0.5759160806953745	-1.1474746499616877	-1.1400929241973403	-1.655752612348719
CHKB_+_51021337.23-P1P2	control sgRNA library	2022	2700	1427	1220	255	2092	-0.1859269395447795	-2.3416079466684336	0.6552477436850653	-2.88328195648382
CHKB_+_51021382.23-P1P2	control sgRNA library	1724	1864	1971	3548	668	3148	-0.490461264014776	-2.4923819529040543	-0.34525224516657005	-2.0834837901291707
CHKB_+_51021435.23-P1P2	control sgRNA library	2444	6916	2577	3709	4063	4168	0.8975902342435942	0.04821914565103548	1.1595190030052975	0.1162218298568432
CHKB_+_51021499.23-P1P2	control sgRNA library	3162	10601	4248	4170	1337	5385	1.1421877392857758	-1.7243438693157158	1.0546183616425866	-1.8569151364339536
CHKB_-_51021393.23-P1P2	control sgRNA library	996	1035	1600	2160	379	2405	-0.5476902292613516	-2.594057509956782	-0.8931674661654015	-2.512735397582049
CHKB_-_51021448.23-P1P2	control sgRNA library	4674	7749	5622	5119	3459	6618	0.12624906047637294	-0.648802943695496	0.19820036168144886	-0.7830085350353472
CHKB_-_51021530.23-P1P2	control sgRNA library	5484	1380	6270	5297	2135	6354	-2.5936636536936524	-1.3942353898665758	-2.4485235048012344	-1.4203972773013764
CHKB_-_51021566.23-P1P2	control sgRNA library	1607	3527	3290	5224	879	4016	0.5309682971712	-2.6545157774800696	-0.16437233697371664	-2.0387924559031045
CHKB_-_51021582.23-P1P2	control sgRNA library	1550	3149	3172	2667	1553	2225	0.4195221923938519	-0.8634559462406677	-0.2752253423459331	-0.3657157634495576
CHKB_-_51021590.23-P1P2	control sgRNA library	2405	4991	2007	1954	593	3246	0.4501886602641296	-1.8036224084994248	1.0495619583615106	-2.299527247097704
CKAP2L_+_113522387.23-P1P2	control sgRNA library	3190	1031	4005	6181	2863	5626	-2.2326154408640813	-1.19360854578376	-2.2224842387053285	-0.8215501394110832
CKAP2L_+_113522454.23-P1P2	control sgRNA library	4438	3814	3185	4442	1235	3827	-0.8217081734642134	-1.9299943021519836	-0.004714857608270899	-1.4786711162921922
CKAP2L_+_113522474.23-P1P2	control sgRNA library	4623	5837	3433	7564	2007	5217	-0.2667056439336604	-1.9974046976641875	0.501030882147618	-1.2251480737608629
CKAP2L_-_113522316.23-P1P2	control sgRNA library	3245	5324	3345	3331	873	3329	0.11118874344543273	-2.0151977461219537	0.4057780316057041	-1.7780035686065594
CKAP2L_-_113522336.23-P1P2	control sgRNA library	273	32	225	502	107	990	-3.6958604904998102	-2.313372518626668	-3.0785075199944014	-3.0567859856615613
CKAP2L_-_113522357.23-P1P2	control sgRNA library	2297	3670	4588	4134	2065	4455	0.07292585677269303	-1.0846925581956826	-0.5868116570626144	-0.9562519071982131
CKAP2L_-_113522404.23-P1P2	control sgRNA library	2208	753	1935	2293	1866	2214	-2.155121751686199	-0.3805833198060776	-1.626338125137209	-0.09367449302553008
CKAP2L_-_113522465.23-P1P2	control sgRNA library	2214	583	2327	2842	1071	3249	-2.5281907831610138	-1.4912440255695674	-2.2616297509822165	-1.4480055206749638
CKAP2L_-_113522483.23-P1P2	control sgRNA library	2147	451	3395	3207	2606	4221	-2.85422620218335	-0.3826832209505551	-3.176938564654077	-0.542716002485291
CKAP2L_-_113522570.23-P1P2	control sgRNA library	646	124	1540	1622	2724	2332	-2.984297393887008	0.6646569327177553	-3.8992446539727528	0.3771906577158383
CKAP2_+_53029410.23-P1P2	control sgRNA library	3448	6539	3763	2984	12427	2668	0.32020689927756313	1.9748626658704957	0.5324604051013735	2.3726792289224554
CKAP2_+_53029469.23-P1P2	control sgRNA library	3252	3953	3704	5824	1877	6659	-0.32148265183537195	-1.716877656444865	-0.17086247221798712	-1.6738451470820197
CKAP2_+_53029522.23-P1P2	control sgRNA library	4054	5954	3193	2457	1947	1763	-0.04859021680882096	-0.418940924718913	0.634220339890578	0.29625215230437674
CKAP2_+_53029529.23-P1P2	control sgRNA library	2401	5085	2247	4733	685	3347	0.4795090209344881	-2.8718749799675174	0.9135213207875909	-2.1356609149343773
CKAP2_-_53029400.23-P1P2	control sgRNA library	1587	5985	1586	2494	931	2024	1.3119457694157242	-1.504904343347919	1.6512321473495213	-0.9673244742312528
CKAP2_-_53029482.23-P1P2	control sgRNA library	322	3768	287	396	1256	921	2.945563021918208	1.5819681777349748	3.4499499941597307	0.6005951457045549
CKAP2_-_53029498.23-P1P2	control sgRNA library	5143	2933	7132	6930	1910	8343	-1.4133364321754596	-1.9425786651785082	-1.5466559606454036	-1.9739618642404684
CKAP2_-_53029519.23-P1P2	control sgRNA library	6805	10267	7340	7593	3015	9423	-0.009755726235149772	-1.415807957121436	0.219436393228226	-1.49099669868141
CKAP2_-_53029542.23-P1P2	control sgRNA library	2527	1996	4151	6551	1743	6591	-0.9434172931874728	-1.9934385302364648	-1.3210735400437117	-1.7658930581144843
CKAP2_-_53029571.23-P1P2	control sgRNA library	5094	5590	7420	6207	2453	6651	-0.4690540261236002	-1.4226448631006066	-0.6732972325549774	-1.2859922941265978
CLHC1_+_55459535.23-P1P2	control sgRNA library	542	119	863	1798	429	1240	-2.7904346276258862	-2.1506394190919447	-3.1231253146483766	-1.3782588248704284
CLHC1_+_55459568.23-P1P2	control sgRNA library	2697	11823	3876	2424	2591	3855	1.5290653790434283	0.012823365630100609	1.3442293506665444	-0.42019010171803867
CLHC1_+_55459904.23-P1P2	control sgRNA library	0	0	1	1	0	261	na	na	na	-7.874874253665621
CLHC1_-_55459466.23-P1P2	control sgRNA library	630	202	571	1312	934	440	-2.2440998852154417	-0.5735692159854646	-1.7638617813884123	1.2389507690892658
CLHC1_-_55459677.23-P1P2	control sgRNA library	503	2835	278	866	204	1069	1.8916150804441059	-2.1690938238322723	3.0854656183287195	-2.236589052844732
CLHC1_-_55459720.23-P1P2	control sgRNA library	24	2237	676	495	544	720	5.939283690758005	0.05288217520632458	1.4617437759995702	-0.2513585121750719
CLHC1_-_55459751.23-P1P2	control sgRNA library	2128	1688	4364	3918	2611	3914	-0.9372865963739628	-0.6688108910317879	-1.6350625263937864	-0.43100955540969854
CLHC1_-_55459772.23-P1P2	control sgRNA library	2250	2203	1701	2013	1584	3993	-0.6335588559834745	-0.42907078791877296	0.10836002526013347	-1.1808689936491747
CLHC1_-_55459783.23-P1P2	control sgRNA library	1573	2992	2336	1244	6118	1560	0.32448815489199195	2.2147776703505566	0.09234357223025486	2.124545820712856
CLHC1_-_55459862.23-P1P2	control sgRNA library	2	0	8	288	1	263	na	-8.253220952519357	na	-7.885887246388039
CLK1_+_201729568.23-P1P2	control sgRNA library	1658	941	2193	1933	1616	2048	-1.4202807283471717	-0.34171039053648394	-1.4853655127224212	-0.1887567743439417
CLK1_-_201729470.23-P1P2	control sgRNA library	2937	834	2929	2772	3212	3864	-2.4193273264601456	0.1292486843030578	-2.077015233212068	-0.113591458414195
CLK1_-_201729481.23-P1P2	control sgRNA library	4529	2551	5277	6409	1331	7450	-1.4312329900275975	-2.3508846496841547	-1.3133814133680095	-2.331698111420731
CLK1_-_201729486.23-P1P2	control sgRNA library	4080	932	6300	4404	4800	5230	-2.7332706417845363	0.04092398585446909	-3.0216762973977254	0.0292552022658407
CLK1_-_201729491.23-P1P2	control sgRNA library	5014	1562	4642	3713	1626	4817	-2.2856708922719178	-1.2745540088567555	-1.836078397979868	-1.413775923607686
CLK1_-_201729517.23-P1P2	control sgRNA library	1572	340	3141	1888	765	2318	-2.8120979157008628	-1.38662306285887	-3.472343620291628	-1.4463171705221942
CLK1_-_201729523.23-P1P2	control sgRNA library	2413	6601	4262	4861	10726	6114	0.8487533329369911	1.0584911681579754	0.3664276761726327	0.9639554440408934
CLK1_-_201729553.23-P1P2	control sgRNA library	3031	3288	3319	3879	1915	3957	-0.4856869026826041	-1.101636334796134	-0.2782646591739816	-0.8940309302561179
CLK1_-_201729564.23-P1P2	control sgRNA library	4878	2503	5616	7387	988	5165	-1.5657348166878102	-2.9857015818056882	-1.4306109733935932	-2.233153659263481
CLK1_-_201729574.23-P1P2	control sgRNA library	3704	3603	4872	3712	2689	4636	-0.6429887964134039	-0.5484229063317418	-0.7000418102569067	-0.6327790682293353
CLK3_+_74890599.23-P2	control sgRNA library	1751	4792	3250	3846	2134	3724	0.8493454747752698	-0.9330945375925151	0.2954618612082421	-0.6502611538301053
CLK3_+_74890685.23-P2	control sgRNA library	4081	5050	3757	3484	3715	3347	-0.2957426723115392	0.009321635750051195	0.16197594310738406	0.3035254026436924
CLK3_+_74890696.23-P2	control sgRNA library	2057	191	1425	3443	2486	6014	-4.032000600069144	-0.5531358355944737	-3.1640437046810823	-1.1214668286172544
CLK3_+_74890746.23-P2	control sgRNA library	3987	7005	2654	3786	6580	4586	0.2099780957408915	0.7141172218418558	1.1354903511706227	0.6738829719460739
CLK3_+_74890812.23-P2	control sgRNA library	2094	476	2719	3025	494	3692	-2.7403313132028235	-2.697648146541684	-2.7787690014941813	-2.748787863156833
CLK3_+_74907983.23-P1	control sgRNA library	3363	4970	5277	2641	3975	4600	-0.039606276656892536	0.5065746078149442	-0.3511984605208333	-0.0576472578683939
CLK3_+_74908001.23-P1	control sgRNA library	3029	996	2400	2734	1239	3742	-2.2077272803072496	-1.2251330065425017	-1.5335430872051643	-1.4416016281959187
CLK3_+_74908006.23-P1	control sgRNA library	3646	1310	4675	3564	1072	3611	-2.07985109919428	-1.8164883821411923	-2.1001258820149133	-1.5990617715866038
CLK3_+_74908066.23-P1	control sgRNA library	1354	341	1424	2150	564	3987	-2.5924874441307826	-2.0138655431550716	-2.326831830719589	-2.668504794694273
CLK3_+_74908095.23-P1	control sgRNA library	1819	496	2550	2204	235	2257	-2.477836866844569	-3.3126875130832008	-2.626811550136709	-3.1106420137225728
CLK3_+_74908103.23-P1	control sgRNA library	2104	2864	2255	4080	777	4515	-0.15820656160800406	-2.4758785995281904	0.0801777303441489	-2.385707741056247
CLK3_-_74890625.23-P2	control sgRNA library	1949	3220	4460	4012	1950	4334	0.1212232481641314	-1.1241434330522504	-0.7347093505830523	-0.999193286552437
CLK3_-_74890728.23-P2	control sgRNA library	807	205	1072	1344	466	1912	-2.5800481133522917	-1.611427229201523	-2.6513354197296906	-1.8836489204222049
CLK3_-_74890745.23-P2	control sgRNA library	5143	2205	5771	6874	2636	7940	-1.8249348474875324	-1.4660954324412885	-1.6527690040037024	-1.4377568941180048
CLK3_-_74890782.23-P2	control sgRNA library	1982	403	2884	5120	1573	5885	-2.9012085682384785	-1.7859210905487186	-3.10394574949022	-1.7504920016058565
CLK3_-_74890793.23-P2	control sgRNA library	5424	1542	6119	4725	10680	6762	-2.417657762801268	1.093229461502076	-2.2532194626970874	0.8124214685858027
CLK3_-_74908000.23-P1	control sgRNA library	1256	444	1652	2058	553	2581	-2.103308232121479	-1.9791875477363043	-2.160308433846704	-2.0695470129549998
CLK3_-_74908055.23-P1	control sgRNA library	5868	9350	6580	5583	2712	6813	0.06899414440901355	-1.1249793287210066	0.24215245226239315	-1.1759012853874369
CLK3_-_74908077.23-P1	control sgRNA library	4011	732	2784	3256	4190	4678	-3.0571497621104244	0.280553593243424	-2.1919699863420505	-0.005909874861449914
CLK3_-_74908146.23-P1	control sgRNA library	2898	6728	2397	4189	2483	5337	0.6120167611182571	-0.8378175737667255	1.2242214678286467	-0.9509130069072116
CLK4_+_178054061.23-P1P2	control sgRNA library	3022	7973	3039	3580	2250	3705	0.7965156590209289	-0.7533305371242622	1.126799665466057	-0.5665167981845333
CLK4_+_178054140.23-P1P2	control sgRNA library	1017	373	1304	2994	783	3947	-2.0501754931822203	-2.0182859598444187	-2.070422662753204	-2.1806405636977995
CLK4_+_178054232.23-P1P2	control sgRNA library	215	1914	458	534	3495	1265	2.551078915316608	2.6270848574982018	1.7984449976117172	1.61918681358539
CLK4_+_178054320.23-P1P2	control sgRNA library	2290	4389	4493	4516	2286	5350	0.3354413222953788	-1.0655160336355656	-0.2985131204411596	-1.07368174505713
CLK4_-_178054146.23-P1P2	control sgRNA library	1929	573	2203	2570	2675	4430	-2.3543494488721564	-0.025525418982411674	-2.2075887797213434	-0.5747360643622454
CLK4_-_178054150.23-P1P2	control sgRNA library	2299	1113	4308	2772	4396	3773	-1.6496562229561789	0.5819681777349744	-2.2172909859796124	0.37351102904338507
CLK4_-_178054175.23-P1P2	control sgRNA library	1988	4466	2718	2355	1212	2897	0.5645621446802294	-1.0416333121042374	0.4517114662777178	-1.1041382428931887
CLK4_-_178054260.23-P1P2	control sgRNA library	899	373	1594	1951	257	2231	-1.872248834839168	-3.0076694644921917	-2.3601304225125985	-2.964818506145998
CLK4_-_178054283.23-P1P2	control sgRNA library	3324	843	2647	4099	2315	5326	-2.58241919540822	-0.9075557475642227	-1.9154799873306807	-1.0490084921587517
CLK4_-_178054304.23-P1P2	control sgRNA library	3470	652	3713	2989	1532	3222	-3.015095142814504	-1.04754255083018	-2.774367774401027	-0.919508453877348
CLSTN3_+_7282686.23-P1	control sgRNA library	1458	2011	734	993	143	2721	-0.13918098760154332	-2.8790745218270266	1.1893347846847746	-4.097018161567027
CLSTN3_+_7282733.23-P1	control sgRNA library	2228	793	1655	2280	1093	2209	-2.0934598112160114	-1.1440363744572422	-1.326164774767966	-0.8620682747791065
CLSTN3_+_7282756.23-P1	control sgRNA library	1694	518	2785	3381	1826	3069	-2.3125132212256028	-0.972059201986198	-2.691379653318205	-0.5960501375779993
CLSTN3_+_7282787.23-P1	control sgRNA library	2622	3361	2190	2902	627	3097	-0.2448804924937109	-2.2938061223417483	0.3532333440421016	-2.1513022919683604
CLSTN3_+_7282834.23-P1	control sgRNA library	2589	4625	2346	1948	263	2734	0.2339550508109676	-2.9721549238670826	0.7145240234851639	-3.2248467954094933
CLSTN3_+_7282858.23-P1	control sgRNA library	2965	821	5702	4362	3206	5021	-2.45568132723552	-0.5275112955632453	-3.0607402409375117	-0.4941685566090526
CLSTN3_+_7282879.23-P1	control sgRNA library	3720	3794	4962	5652	2003	6474	-0.5746862921638763	-1.5798949955982746	-0.6519283852583196	-1.5394632014922016
CLSTN3_+_7282905.23-P1	control sgRNA library	3740	1813	3679	7805	4863	7715	-1.647762694610799	-0.7658479917036164	-1.285661080006181	-0.5127878223151359
CLSTN3_+_7282934.23-P1	control sgRNA library	3088	2702	3713	4237	1506	5257	-0.7957484275223539	-1.575617309769005	-0.7232839693064202	-1.6504862219956842
CLSTN3_+_7308155.23-P2	control sgRNA library	2279	4823	2577	1969	4433	2951	0.4784265359166404	1.0875243001866683	0.6395119441249112	0.7401111846375209
CLSTN3_+_7308199.23-P2	control sgRNA library	2686	3126	3776	4071	1638	4531	-0.38424487600773616	-1.3967438155760443	-0.5372673151395415	-1.314862390968117
CLSTN3_+_7308254.23-P2	control sgRNA library	2725	490	2118	2100	1774	4294	-3.0785059251290385	-0.32667926932946384	-2.3765752637671302	-1.1222844386534456
CLSTN3_+_7308302.23-P2	control sgRNA library	204	122	1017	1466	7	785	-1.3447913539885672	-7.793610417153251	-3.3240929550719778	-6.656162178817122
CLSTN3_+_7308312.23-P2	control sgRNA library	2372	694	2698	2581	3820	2597	-2.376199791547701	0.4823465457520985	-2.2236091091473718	0.7097583671489672
CLSTN3_+_7308320.23-P2	control sgRNA library	3913	7231	4621	3995	8493	5148	0.28281671644191125	1.0047827957345212	0.3812637579787647	0.8752939393104648
CLSTN3_-_7282872.23-P1	control sgRNA library	1698	555	2854	3907	806	3927	-2.2163801318955283	-2.3605054627327484	-2.6271519870156594	-2.131544111234166
CLSTN3_-_7308332.23-P2	control sgRNA library	1018	244	2145	3240	843	3755	-2.663887858092767	-2.025685227906948	-3.400750923601386	-2.002176628555288
CLSTN3_-_7308363.23-P2	control sgRNA library	4802	3114	5691	4421	2200	7417	-1.2279698087313378	-1.0901651616190873	-1.1346395638309594	-1.60030050236056
CLSTN3_-_7308381.23-P2	control sgRNA library	1139	1921	1301	1587	1535	1816	0.1509864223774572	-0.13135942365468306	0.2975102281703672	-0.08949380412910966
CLSTN3_-_7308409.23-P2	control sgRNA library	2719	3045	3226	3870	13864	4529	-0.4397372728110234	1.7576421370513542	-0.3480305391393123	1.7671108580143216
CNKSR3_+_154831874.23-P1P2	control sgRNA library	3182	3307	3157	2989	1202	3352	-0.547514139719891	-1.397521952043952	-0.1977575438992346	-1.3265535100839028
CNKSR3_+_154831901.23-P1P2	control sgRNA library	3049	3339	4438	4618	1835	5153	-0.472023406526591	-1.414784061120583	-0.6752199029112601	-1.3366007865181904
CNKSR3_+_154831912.23-P1P2	control sgRNA library	2412	2719	2768	2792	1130	3143	-0.4302571054552829	-1.3882721199841452	-0.2904941203893291	-1.3227877565919377
CNKSR3_+_154831952.23-P1P2	control sgRNA library	2460	5708	3208	3465	781	3588	0.611223669669203	-2.23275684995964	0.5665848642434786	-2.0467536938730184
CNKSR3_+_154831998.23-P1P2	control sgRNA library	4829	1554	6820	4532	1571	6522	-2.2388413093449038	-1.611760631603362	-2.398511564281189	-1.9005995175500057
CNKSR3_-_154831756.23-P1P2	control sgRNA library	178	3	378	140	220	621	-6.4938742798251985	0.5687807455026502	-7.242006252277282	-1.3440580017915584
CNKSR3_-_154831848.23-P1P2	control sgRNA library	2709	2858	2686	3315	1366	3150	-0.525857826686156	-1.3623473377869024	-0.17517971710899038	-1.0523626020802874
CNKSR3_-_154831859.23-P1P2	control sgRNA library	1212	201	1606	1130	1473	2781	-3.1952256418739804	0.2991387066562563	-3.2629308151157503	-0.7638145714065742
CNKSR3_-_154831942.23-P1P2	control sgRNA library	2020	3853	3551	4812	806	4468	0.3285235434404348	-2.661080849725152	-0.146969503138786	-2.317745699051084
CNKSR3_-_154831963.23-P1P2	control sgRNA library	1236	248	2675	6940	809	5364	-2.920370067097457	-3.1840200061126884	-3.6958531945663613	-2.5760658865702326
CNTRL_+_123837018.23-P1P2	control sgRNA library	3496	4124	5588	4099	1964	6497	-0.3647642017124481	-1.1447730113971286	-0.7030140168187191	-1.5729470326274582
CNTRL_+_123837089.23-P1P2	control sgRNA library	1171	1727	2228	2685	1111	2744	-0.04257634255224897	-1.3563592225607255	-0.632207478588472	-1.1513899218794563
CNTRL_+_123837097.23-P1P2	control sgRNA library	1067	225	1188	1619	665	2278	-2.848666619187345	-1.3669726909910571	-2.6652642583610935	-1.6233097584152962
CNTRL_+_123837105.23-P1P2	control sgRNA library	3847	2765	7232	6198	4530	5818	-1.0795576987545037	-0.5355876557296609	-1.6518415260704828	-0.2079805032624453
CNTRL_-_123836852.23-P1P2	control sgRNA library	4523	1420	4441	4659	1024	4726	-2.2744924158193247	-2.2691005661855	-1.9097199703524328	-2.053372171069584
CNTRL_-_123837049.23-P1P2	control sgRNA library	2923	1801	4468	5460	7340	5495	-1.3017549974797349	0.3435831608463173	-1.5755573333544035	0.5706923247982453
CNTRL_-_123837071.23-P1P2	control sgRNA library	3993	3135	3644	5971	3972	5538	-0.9521109785236048	-0.6714028969245632	-0.481783844890014	-0.3264676879342929
CNTRL_-_123837141.23-P1P2	control sgRNA library	1143	2843	2154	3025	1878	4482	0.7114853458830911	-0.7710340304725873	0.13566952035595548	-1.1019138429523552
CNTRL_-_123837174.23-P1P2	control sgRNA library	2698	981	2907	1910	1248	2201	-2.0626686563089867	-0.6972506551379056	-1.831932358694363	-0.6655094681250454
CNTRL_-_123837179.23-P1P2	control sgRNA library	4794	1150	5573	3450	4188	4461	-2.6626993973973536	0.19636912930087172	-2.5415466210237323	0.06192603706149711
COPS3_+_17184584.23-P1P2	mIFP sgRNA library	510	11162	817	180	8055	1456	3.8488511446115297	5.400519826187214	3.5073893341272986	2.620905976299498
COPS3_+_17184615.23-P1P2	mIFP sgRNA library	67	8131	705	105	4876	1544	6.3200245392766305	5.453940941877047	3.263011303250842	1.812057116256395
COPS3_+_17184651.23-P1P2	mIFP sgRNA library	56	14942	206	260	4480	790	7.456627374979273	4.0236192528394685	5.915858790656254	2.6566059167847653
COPS3_+_17184680.23-P1P2	mIFP sgRNA library	617	6634	655	176	15994	886	2.8234332680586465	6.4225156028425525	3.0755858715858455	4.3271120269061365
COPS3_+_17184690.23-P1P2	mIFP sgRNA library	439	4590	1375	193	17801	1587	2.783097959185854	6.4439176804025875	1.4743362062244216	3.640615998816792
COPS3_+_17184696.23-P1P2	mIFP sgRNA library	186	12288	1437	492	19359	2335	5.442700340033166	5.214906354449091	2.831391825486455	3.2045417191726124
COPS3_+_17184903.23-P1P2	mIFP sgRNA library	122	5192	658	59	9567	831	4.808233980856294	7.257911882534533	2.7154045654865326	3.6781779591073365
COPS3_-_17184603.23-P1P2	mIFP sgRNA library	390	4057	1933	156	9428	1300	2.775763923876704	5.8340378733108755	0.8048453362176726	3.0114718782386145
COPS3_-_17184771.23-P1P2	mIFP sgRNA library	44	3292	576	32	10566	1319	5.622213652204371	8.283845743475323	2.2500972902019494	3.1549445882050837
COPS3_-_17184779.23-P1P2	mIFP sgRNA library	429	7155	625	217	3806	964	3.4567988645345262	4.0492126627525	3.2522973432872164	2.134202252948324
CPA4_+_129932549.23-P1	control sgRNA library	2221	3357	2765	3146	2101	3260	-0.0071402054293888215	-0.6657384598196835	0.015166727798116203	-0.4807640595411304
CPA4_+_129932674.23-P1	control sgRNA library	3225	626	4186	5451	6427	5379	-2.9681679478453185	0.15432860100430387	-3.0060640781004557	0.4098392263513513
CPA4_+_129932787.23-P1	control sgRNA library	4772	5832	4084	2761	305	4240	-0.31370667294824905	-3.2616056912148634	0.2492815246717709	-3.644151374096049
CPA4_+_129932823.23-P1	control sgRNA library	1376	374	1507	738	152	826	-2.4824736443944198	-2.3628454436938533	-2.275295570487552	-2.2890387150715963
CPA4_+_129932850.23-P1	control sgRNA library	1337	3441	1822	2670	1667	3604	0.7607250770636702	-0.7628815886655423	0.6525786041575661	-0.9593131639228584
CPA4_+_129932890.23-P1	control sgRNA library	1003	165	1138	1170	501	1988	-3.2068870259463234	-1.306921972352601	-3.0506889568381306	-1.8354035054628144
CPA4_+_129947522.23-P2	control sgRNA library	1576	452	2357	3661	966	2945	-2.4049762066211473	-2.0054386305458154	-2.6472834096123443	-1.4551407969777863
CPA4_+_129947565.23-P2	control sgRNA library	3178	4930	3321	4328	921	3916	0.030365172336796864	-2.3157233888125224	0.305243594985201	-1.935075960608096
CPA4_+_129947959.23-P2	control sgRNA library	4823	1984	7537	6196	5214	7082	-1.8846221339549785	-0.3322425123310549	-2.190304695727416	-0.28873451795109617
CPA4_-_129932867.23-P1	control sgRNA library	807	128	1630	1521	708	1527	-3.2595282128577385	-1.186494838718542	-3.9353825778958047	-0.9558470538095906
CPA4_-_129932889.23-P1	control sgRNA library	3104	919	3771	4472	1409	5742	-2.359095140478052	-1.7495445276105963	-2.3015367126299937	-1.8738499759932812
CPA4_-_129932917.23-P1	control sgRNA library	1803	375	2999	2899	1274	2898	-2.8685402456290565	-1.2694860068821394	-3.264245350262861	-1.0326605743963653
CPA4_-_129932925.23-P1	control sgRNA library	1718	4783	1381	2524	1117	2234	0.8740824052678839	-1.259378675576277	1.5274761429508898	-0.8469682570957364
CPA4_-_129947760.23-P2	control sgRNA library	2050	4684	3315	4723	2840	5048	0.5890138165284485	-0.8171085568355636	0.2340058767239005	-0.6767892376862411
CPA4_-_129947767.23-P2	control sgRNA library	2870	611	3975	3725	3582	5283	-2.8349098013242786	-0.1397710393279678	-2.9664369040177148	-0.4075603296621397
CPA4_-_129947780.23-P2	control sgRNA library	2330	136	1288	2094	1151	2310	-4.701754747871262	-0.9466695598756208	-3.508180365641642	-0.8519732752669259
CPA4_-_129947832.23-P2	control sgRNA library	2718	877	3717	5240	268	4351	-2.2350000579026164	-4.372557857044083	-2.3482162691943893	-3.868010368178493
CPA4_-_129947904.23-P2	control sgRNA library	2049	2193	1915	3792	1774	4493	-0.5051175219176112	-1.1792489056742381	-0.06916490891609023	-1.1876413093181106
CPA4_-_129947967.23-P2	control sgRNA library	2612	3536	2312	2968	1254	3283	-0.16613997173495731	-1.3262496948958071	0.3482505481133882	-1.2354456588666782
CPA4_-_129948013.23-P2	control sgRNA library	2963	4165	4056	3452	3638	3775	-0.1118454802883304	-0.007582872604511646	-0.22646748552779503	0.09970064145594616
CPT1C_-_50194060.23-P1P2	control sgRNA library	2356	640	2053	2628	1512	2724	-2.4832990785230566	-0.8808030871782996	-1.946316145998604	-0.6962368208867349
CPT1C_-_50194267.23-P1P2	control sgRNA library	3967	1013	5125	3692	682	3976	-2.5725175729241005	-2.5198548596986448	-2.603644159256397	-2.3904423696338504
CPT1C_-_50194270.23-P1P2	control sgRNA library	3754	12707	4439	4496	933	4831	1.1560195593137457	-2.3519890004462103	1.2525905216221205	-2.2193411236760547
CPT1C_-_50194286.23-P1P2	control sgRNA library	1498	3127	3355	3991	3675	3879	0.4586382458863312	-0.20230197997722527	-0.3662598759398701	0.0750912169839422
CPT1C_-_50194295.23-P1P2	control sgRNA library	4052	2212	3925	3182	953	3725	-1.4763861381463892	-1.8226816674981487	-1.092067597209009	-1.8136605634226808
CPT1C_-_50194320.23-P1P2	control sgRNA library	4072	4336	3945	2182	1770	3090	-0.5124761543017818	-0.3851976924302904	-0.12838687232431378	-0.6508257349171136
CPT1C_-_50194338.23-P1P2	control sgRNA library	956	359	1718	1234	444	919	-2.0161301237376548	-1.5580067638763548	-2.5234006160927764	-0.8964734420346651
CPT1C_-_50194347.23-P1P2	control sgRNA library	2434	3348	3483	3596	5476	4484	-0.1431329897433427	0.5234334746664093	-0.3217572738137433	0.4413679113567364
CPT1C_-_50194350.23-P1P2	control sgRNA library	2783	739	3106	3646	488	3581	-2.5160979887654147	-2.9846574595532913	-2.3361378890185147	-2.7223777228533748
CPT1C_-_50194387.23-P1P2	control sgRNA library	2147	339	2261	3978	5397	3779	-3.2660683623023874	0.3568184600618515	-3.002330142392549	0.6671849116169404
CREB3L4_+_153939813.23-P1P2	control sgRNA library	1015	3720	1269	1465	1781	2589	1.2707195443428971	0.1984909007149657	1.286884223376923	-0.3866757058942287
CREB3L4_+_153940167.23-P1P2	control sgRNA library	1603	3134	3582	3875	1828	2960	0.3641274047380739	-1.1672261910679356	-0.4574864862907453	-0.5422993625539789
CREB3L4_+_153940194.23-P1P2	control sgRNA library	3993	2617	4814	6025	1623	5536	-1.212662497164971	-1.975594192533758	-1.1440485462038268	-1.6171492001844896
CREB3L4_+_153940209.23-P1P2	control sgRNA library	2290	788	3116	3115	1084	3717	-2.142183413107888	-1.606163357634535	-2.248154027382657	-1.6247421886036226
CREB3L4_+_153940266.23-P1P2	control sgRNA library	2456	1434	3966	3864	676	3917	-1.379368886248233	-2.5982958936306315	-1.7323659823043076	-2.3816222337642987
CREB3L4_-_153939818.23-P1P2	control sgRNA library	1507	8040	3680	1693	1285	2350	1.8124127348885088	-0.4811095648914443	0.8627634063445514	-0.7178606544668581
CREB3L4_-_153940227.23-P1P2	control sgRNA library	3010	3469	3270	2863	596	2884	-0.3983469959406402	-2.347439385614234	-0.1794971238764271	-2.1216551858743973
CREB3L4_-_153940237.23-P1P2	control sgRNA library	1799	812	3153	4234	640	5495	-1.7507469036462642	-2.80917341019727	-2.221899866275523	-2.9489439280449683
CREB3L4_-_153940252.23-P1P2	control sgRNA library	2962	6826	3171	3702	2352	5460	0.6013654242300597	-0.7377127861112526	0.8413762082176618	-1.0619811480665868
CREB3L4_-_153940332.23-P1P2	control sgRNA library	2018	724	4072	4553	9398	3820	-2.08196792160311	0.9622403573048736	-2.756402287769854	1.451812872382268
CRTC1_+_18794184.23-P1P2	control sgRNA library	5819	3345	8413	7958	2713	7627	-1.4018683848024578	-1.635812802488914	-1.595340462190435	-1.3381949092337448
CRTC1_+_18794195.23-P1P2	control sgRNA library	3657	1113	2440	4251	1114	4308	-2.3193103835793667	-2.0153489773761857	-1.3971538838856534	-1.7982372742999124
CRTC1_+_18794273.23-P1P2	control sgRNA library	2227	7918	2773	5110	1990	4487	1.2269311596623491	-1.4438508114710151	1.2489621222132536	-1.0199510103410705
CRTC1_+_18794290.23-P1P2	control sgRNA library	1992	2983	3247	3397	10271	3693	-0.020557019312826445	1.5129475770455292	-0.3870697357282401	1.6287432267004225
CRTC1_+_18794355.23-P1P2	control sgRNA library	4758	5371	3428	3942	2303	3753	-0.4282678998495588	-0.8587093163276832	0.3830972832656698	-0.5514981361898669
CRTC1_+_18794415.23-P1P2	control sgRNA library	126	7	157	187	1	64	-4.77302835102227	-7.630190410964678	-4.751992155611387	-5.846968257095736
CRTC1_-_18794089.23-P1P2	control sgRNA library	2631	4214	4231	3825	1639	5847	0.07647571607145892	-1.3059398444449604	-0.2705347003164089	-1.6818489939753236
CRTC1_-_18794261.23-P1P2	control sgRNA library	3695	4333	5369	4294	1989	6657	-0.3733114773416026	-1.193574866102072	-0.5740134970660333	-1.58979714918016
CRTC1_-_18794392.23-P1P2	control sgRNA library	2648	4091	2935	2359	919	4075	0.02444706550087033	-1.4433346030274707	0.2143667051132674	-1.995631549812504
CRTC1_-_18794461.23-P1P2	control sgRNA library	2816	4117	3571	4844	1076	4795	-0.05515723489598609	-2.253816738214748	-0.05946101404216068	-2.0028209944446056
CTIF_+_46065141.23-P1P2	control sgRNA library	1819	550	1453	2259	1257	3350	-2.328745368819422	-0.9289955720496192	-1.6662575079981836	-1.2611447029077256
CTIF_+_46065181.23-P1P2	control sgRNA library	2240	2037	4388	3378	1350	4351	-0.7401561015590364	-1.4065058719402357	-1.3718438742146697	-1.535355866698073
CTIF_+_46065187.23-P1P2	control sgRNA library	2874	7281	3243	5047	2602	4262	0.7379731978349954	-1.0391010756576742	0.9020812566391191	-0.5588778881606444
CTIF_+_46065256.23-P1P2	control sgRNA library	2305	523	1024	1192	3323	1540	-2.742987248649717	1.395806106152827	-1.2340591925304227	1.2625876850140312
CTIF_+_46065351.23-P1P2	control sgRNA library	2258	755	3891	4463	4461	5468	-2.1836002861405177	-0.08394260955532322	-2.6303187595377793	-0.14061435192822153
CTIF_+_46065406.23-P1P2	control sgRNA library	4365	4881	4233	5185	1737	6528	-0.4419082517030765	-1.6610421860672382	-0.05923006570210081	-1.7570115603568393
CTIF_-_46065193.23-P1P2	control sgRNA library	2403	6200	2840	4877	10750	4679	0.7643282174517755	1.0569748312512743	0.8616509569921911	1.3530962689081378
CTIF_-_46065239.23-P1P2	control sgRNA library	721	98	753	1478	2375	1751	-3.4822489547055717	0.6009852928824787	-3.2065225393340837	0.5927801725763784
CTIF_-_46065269.23-P1P2	control sgRNA library	1380	2828	1464	2376	800	2163	0.4320105035639094	-1.653758882103084	0.6851402377479922	-1.2819300172829906
CTIF_-_46065332.23-P1P2	control sgRNA library	995	185	1572	2457	1108	2534	-3.030274604494657	-1.2322359273900192	-3.351730370519659	-1.0404269001873576
CTNS_+_3539750.23-P1P2	control sgRNA library	3348	3333	3590	3208	2811	4444	-0.6095815600200536	-0.27388663915162026	-0.3718888553775301	-0.5077436201044855
CTNS_+_3539843.23-P1P2	control sgRNA library	1259	325	2496	3209	1657	5943	-2.5568700093831582	-1.0368461381373986	-3.205832639723796	-1.6895860354849273
CTNS_+_3539873.23-P1P2	control sgRNA library	2887	7004	4240	4429	1786	5111	0.6755046266176177	-1.3935448678411362	0.4593884902056317	-1.3638417679747232
CTNS_+_3539879.23-P1P2	control sgRNA library	2360	6140	4301	2858	1599	3829	0.77634844642838	-0.9211319286925272	0.2488401955355279	-1.106765978465565
CTNS_+_3539900.23-P1P2	control sgRNA library	2351	2841	2605	2795	1877	4785	-0.32997905704343816	-0.6577155839767209	-0.13961086975369394	-1.19705853163825
CTNS_+_3539964.23-P1P2	control sgRNA library	1358	221	2668	1735	483	1262	-3.2224685544332585	-1.928136519706893	-3.8583667205705177	-1.2325850732425123
CTNS_-_3539719.23-P1P2	control sgRNA library	424	168	1810	1629	3251	1844	-1.9387063813643972	0.9136010010877952	-3.694182887969172	0.9710766431652814
CTNS_-_3539740.23-P1P2	control sgRNA library	3355	3058	3721	4938	1935	5031	-0.7368277093066993	-1.4348892211880517	-0.5478283125423326	-1.2254798803494662
CTNS_-_3539994.23-P1P2	control sgRNA library	1760	367	2885	5132	1512	4450	-2.8648268102614045	-1.8463589819456525	-3.2394456794669964	-1.4043154536157862
CTNS_-_3540011.23-P1P2	control sgRNA library	1265	308	2067	2154	3490	2918	-2.6412384784667293	0.6129128354757641	-3.0112624615079104	0.4112788960833873
CTTNBP2_+_117513624.23-P1P2	control sgRNA library	1918	3586	3426	4386	1733	4457	0.29966941827028576	-1.4229301085904666	-0.19887599199298853	-1.209769563548221
CTTNBP2_+_117513630.23-P1P2	control sgRNA library	904	339	2198	3607	840	3431	-2.0181408488588017	-2.1856341411984905	-2.961560536590252	-1.8771361499872683
CTTNBP2_+_117513689.23-P1P2	control sgRNA library	999	202	1120	2238	638	2182	-2.909232734620582	-1.8938776582885672	-2.735797862970536	-1.6209910296544745
CTTNBP2_+_117513704.23-P1P2	control sgRNA library	2823	8000	3825	5748	5471	4439	0.8996675216324359	-0.15455145715179938	0.7998139234173461	0.4546015899617501
CTTNBP2_+_117513708.23-P1P2	control sgRNA library	6714	7563	4859	5838	4514	6213	-0.43131726769781226	-0.4543637433874746	0.3735728576850457	-0.30785189284556835
CTTNBP2_+_117513833.23-P1P2	control sgRNA library	2397	397	3397	2470	1184	2738	-3.1971223460861333	-1.1441379119201331	-3.3617766345136078	-1.0564216227246863
CTTNBP2_-_117513724.23-P1P2	control sgRNA library	3807	9463	5113	5121	973	5719	0.7105397058389028	-2.479209800044825	0.6234012705168149	-2.402219452517912
CTTNBP2_-_117513737.23-P1P2	control sgRNA library	1812	3518	1806	3378	1516	2432	0.3540691778457677	-1.2391955257073368	0.6972312612137384	-0.5288417323682303
CTTNBP2_-_117513799.23-P1P2	control sgRNA library	5434	3786	7067	6928	2616	7356	-1.1244435040982277	-1.4883723403056852	-1.1651498267383578	-1.3385271960095917
CTTNBP2_-_117513821.23-P1P2	control sgRNA library	2145	4023	2685	4016	1095	4738	0.3041907406587641	-1.958124350539279	0.3186233209754907	-1.960315585847432
CYTH3_+_6312365.23-P1P2	control sgRNA library	4388	2379	4417	4460	4726	4588	-1.4863116035580162	0.00027996808913679545	-1.1574378893923831	0.19578598086228552
CYTH3_+_6312368.23-P1P2	control sgRNA library	3545	6373	5059	4802	1975	6113	0.2430836837053072	-1.3650787013556316	0.0683940928275085	-1.4769961709087547
CYTH3_+_6312378.23-P1P2	control sgRNA library	2663	427	3148	6065	1824	5326	-3.243847803170082	-1.8166978669201737	-3.1468538946643605	-1.3929149561416092
CYTH3_+_6312424.23-P1P2	control sgRNA library	2896	767	3217	3889	1691	5286	-2.5198664691602297	-1.2848185261012681	-2.333143781927169	-1.4912680223273234
CYTH3_+_6312439.23-P1P2	control sgRNA library	3776	4701	3233	4541	894	5628	-0.2869944337480629	-2.4279592513180592	0.2753678442902866	-2.5012438491489517
CYTH3_+_6312473.23-P1P2	control sgRNA library	3207	1039	4648	4890	1345	5799	-2.229132049117393	-1.9455242434726523	-2.4261407432776814	-1.9551662225841424
CYTH3_-_6312231.23-P1P2	control sgRNA library	2501	718	3094	4534	5214	3931	-2.403552657937877	0.1183102407177276	-2.3721437764033486	0.5605259620157261
CYTH3_-_6312299.23-P1P2	control sgRNA library	2452	4072	4441	3128	812	3513	0.1286752328049556	-2.028984831199219	-0.38987333866878204	-1.9601202011329315
CYTH3_-_6312338.23-P1P2	control sgRNA library	2891	491	3568	4013	6260	6713	-3.1608770287423145	0.5581855499629425	-3.1260470143829764	0.05223675764850947
CYTH3_-_6312423.23-P1P2	control sgRNA library	1702	5200	2175	3466	1386	2166	1.008177236649896	-1.4056403480999988	0.9927698935149994	-0.4910742425668499
DAGLA_+_61447689.23-P1P2	control sgRNA library	1298	324	2409	2100	863	3440	-2.6053280146944715	-1.3662528144515729	-3.1590950041312102	-1.8419443575062413
DAGLA_+_61447729.23-P1P2	control sgRNA library	3039	1184	5755	5176	8125	6892	-1.9630309434733024	0.5672342446209909	-2.545873176168008	0.3904768543698571
DAGLA_+_61447749.23-P1P2	control sgRNA library	1488	1505	1924	3517	2115	2855	-0.5867143890409249	-0.8169836226950375	-0.6190716409003421	-0.27980133933862944
DAGLA_+_61447774.23-P1P2	control sgRNA library	1750	456	3302	3158	764	4105	-2.543352542134908	-2.1306625789015308	-3.1209607195258813	-2.272705935725155
DAGLA_+_61447778.23-P1P2	control sgRNA library	2217	2699	2500	6673	1918	4172	-0.3192871429804136	-1.8820287345719289	-0.1542294468599623	-0.9681046945973713
DAGLA_+_61447791.23-P1P2	control sgRNA library	3130	753	3820	5325	1822	5783	-2.6585442367280105	-1.6305545172755551	-2.6075771970285477	-1.5132634000771743
DAGLA_-_61447734.23-P1P2	control sgRNA library	2033	4069	4308	5396	6108	4873	0.3979607156490199	0.0955137627715412	-0.3470702982478615	0.4789215825087994
DAGLA_-_61447767.23-P1P2	control sgRNA library	3328	631	4027	1797	10150	2141	-3.002046872738501	2.414521462372916	-2.9387198907405696	2.398154769478655
DAGLA_-_61447809.23-P1P2	control sgRNA library	3940	1706	6054	5768	3482	7341	-1.8106813326054063	-0.8114509126667642	-2.0919973572865875	-0.9230286562451809
DAGLA_-_61447831.23-P1P2	control sgRNA library	2119	476	2704	2910	1775	2593	-2.7574534586441843	-0.7964960795932823	-2.7707880017516056	-0.3937714386696244
DAPK1_+_90112466.23-P1P2	control sgRNA library	2723	4935	3694	4686	914	5330	0.2547497527200058	-2.441386834882109	0.15313988958395736	-2.390837719684205
DAPK1_+_90112644.23-P1P2	control sgRNA library	3835	4145	4299	3936	2403	4587	-0.490957825587141	-0.7951895232864167	-0.3173553373775536	-0.7796825160478311
DAPK1_-_90112428.23-P1P2	control sgRNA library	1939	424	1807	1708	626	2293	-2.796279983123552	-1.5313693637649148	-2.356186665078765	-1.719970049743912
DAPK1_-_90112486.23-P1P2	control sgRNA library	2815	2817	2668	3768	1089	5392	-0.6020787081726194	-1.874090961972919	-0.1863254315870189	-2.154784799560688
DAPK1_-_90112513.23-P1P2	control sgRNA library	3250	709	5419	4014	5634	5311	-2.799685535143621	0.4058229959352706	-3.198895443323877	0.2382077771863693
DAPK1_-_90112527.23-P1P2	control sgRNA library	1288	671	2126	1585	414	2945	-1.5438512714943915	-2.020076118604487	-1.9284832541082857	-2.677533218314234
DAPK1_-_90112558.23-P1P2	control sgRNA library	2873	511	2025	3072	6710	3151	-3.0942661461748604	1.0438385992893466	-2.2512530404990923	1.24353475497427
DAPK1_-_90112573.23-P1P2	control sgRNA library	3055	915	3662	3238	2022	3507	-2.342432081114645	-0.7626159394765939	-2.265514471403297	-0.6414226904455341
DAPK1_-_90112615.23-P1P2	control sgRNA library	1922	554	3599	3925	1574	5194	-2.3977538043045197	-1.4015530642359082	-2.9643645496529034	-1.5693787302666575
DAPK1_-_90112671.23-P1P2	control sgRNA library	4586	3488	3018	4757	3834	5967	-0.9979396643838252	-0.3944976393713469	-0.05591909452712141	-0.485123696982486
DBF4B_+_42785849.23-P1P2	control sgRNA library	3808	6866	3464	4539	5565	5743	0.2473330290693548	0.21071124821438555	0.7223045984531672	0.10760886874755557
DBF4B_+_42785960.23-P1P2	control sgRNA library	3241	3316	2424	5671	1942	6755	-0.5700983634020482	-1.6293559066221963	0.18732797924543496	-1.6453808258895908
DBF4B_-_42785858.23-P1P2	control sgRNA library	1869	419	2506	2792	1983	3463	-2.7603477696257643	-0.5769102150578472	-2.845090594399873	-0.6513059670641169
DBF4B_-_42785918.23-P1P2	control sgRNA library	4651	1219	5931	7355	5089	6151	-2.5349461634843573	-0.6146391012420367	-2.547303574607517	-0.12040704172214847
DBF4B_-_42785921.23-P1P2	control sgRNA library	3421	3463	2445	4194	1304	4415	-0.5854990661506294	-1.7686789429425578	0.23746159358026775	-1.606437825400487
DBF4B_-_42785926.23-P1P2	control sgRNA library	2262	2023	2358	3128	760	3947	-0.7642059590114958	-2.1244651400534478	-0.485793727198844	-2.223653452657892
DBF4B_-_42785939.23-P1P2	control sgRNA library	250	1756	321	1867	398	1365	2.2091894952933133	-2.313177542759596	2.18692131363569	-1.6250288723593025
DBF4B_-_42785980.23-P1P2	control sgRNA library	1404	498	2071	1400	456	1904	-2.0984286378164385	-1.7016170487446298	-2.3208362349297955	-1.9088960062389384
DBF4B_-_42785998.23-P1P2	control sgRNA library	2621	3632	4670	5381	1888	6152	-0.13245650061746056	-1.5943114931699756	-0.6273846760834737	-1.5511649956957216
DBF4B_-_42786011.23-P1P2	control sgRNA library	2830	604	3698	3090	1289	2890	-2.8312849479741233	-1.344650525507129	-2.8788510988564817	-1.0117854861221267
DBF4_+_87505826.23-P1P2	control sgRNA library	1455	4180	2571	2980	1132	2512	0.9193804395926408	-1.4797343235946845	0.4364470033572244	-0.9969307631554812
DBF4_-_87505396.23-P1P2	control sgRNA library	5272	8132	5467	4647	5986	5741	0.022156495256722662	0.2819966829103333	0.3081345108677844	0.21332196613109428
DBF4_-_87505481.23-P1P2	control sgRNA library	2326	502	3160	3702	3245	2883	-2.8151951771024044	-0.27338236806111604	-2.9188916178910578	0.323679384295858
DBF4_-_87505573.23-P1P2	control sgRNA library	2380	809	2383	4186	508	5896	-2.159853315345287	-3.1259678605605865	-1.8232936725376576	-3.3838043794186405
DBF4_-_87505620.23-P1P2	control sgRNA library	2596	3723	3809	4331	7412	3792	-0.0829281167275839	0.6918667578826546	-0.29767300048919176	1.1199356600332702
DBF4_-_87505634.23-P1P2	control sgRNA library	1368	269	2468	1845	2040	3523	-2.9494935019092323	0.06165238483405669	-3.4623906453701583	-0.6352035797318422
DBF4_-_87505676.23-P1P2	control sgRNA library	4279	9073	5855	5798	2020	6016	0.4812026302058358	-1.604495991499283	0.3671841592433412	-1.4214175311342163
DBF4_-_87505679.23-P1P2	control sgRNA library	1168	317	1714	2076	815	3030	-2.4845888783205683	-1.4322304303164837	-2.699538692750457	-1.7414140863376102
DBF4_-_87505688.23-P1P2	control sgRNA library	2115	398	4014	4708	1821	4690	-3.012920677043621	-1.4536793491386488	-3.5989266095963326	-1.2118252575216368
DBF4_-_87505724.23-P1P2	control sgRNA library	2738	2900	2670	2665	1597	3772	-0.5201728959355608	-0.8220671713123484	-0.14551317044998388	-1.0869336203596005
DBT_+_100715511.23-P1P2	control sgRNA library	3067	797	5111	4927	4211	5710	-2.5472798868565056	-0.30984254722013266	-2.9456802907871023	-0.28629612717684755
DBT_+_100715541.23-P1P2	control sgRNA library	3383	3650	4385	4988	2564	5228	-0.4935100627192046	-1.043361154287972	-0.529406707454718	-0.8748311362724288
DBT_-_100715446.23-P1P2	control sgRNA library	2528	607	4923	3160	1293	4736	-2.661331391501379	-1.3724982343312542	-3.284495646756551	-1.719915062914432
DBT_-_100715465.23-P1P2	control sgRNA library	3952	2499	3227	4516	4722	5738	-1.2643353950779321	-0.018943395621401068	-0.6335690051776027	-0.12811818363575828
DBT_-_100715477.23-P1P2	control sgRNA library	293	63	262	1540	434	1545	-2.820580280502289	-1.9104593542148276	-2.3208694068148983	-1.6788081474429941
DBT_-_100715481.23-P1P2	control sgRNA library	797	2749	532	736	467	659	1.1831519279425236	-0.7395791674243938	2.1046824272343994	-0.3438241723941261
DBT_-_100715523.23-P1P2	control sgRNA library	1564	1214	2752	2841	1742	3153	-0.9685754406316284	-0.7889501586677194	-1.4454383772237804	-0.7029488031802065
DBT_-_100715526.23-P1P2	control sgRNA library	2084	3211	3479	3459	1283	4388	0.02056403786730351	-1.5141297943602885	-0.380376342671485	-1.621010612409247
DBT_-_100715546.23-P1P2	control sgRNA library	3554	1666	4401	6353	5602	6201	-1.6961586302430889	-0.2647919868033247	-1.666169299806363	0.006472836832166413
DBT_-_100715581.23-P1P2	control sgRNA library	4148	3161	5606	5900	6022	5670	-0.9951382084886852	-0.053768197488931364	-1.0913170379053598	0.23992571579935
DCAF15_+_14063096.23-P1P2	control sgRNA library	1575	3910	2595	2886	1346	3038	0.7087134293401154	-1.1836888409579238	0.32670774017210696	-1.0214117169875028
DCAF15_-_14062991.23-P1P2	control sgRNA library	5082	7133	4904	6316	6398	5338	-0.113990751409895	-0.06468612982160596	0.2758236657552719	0.4143534298779708
DCAF15_-_14063021.23-P1P2	control sgRNA library	2049	3837	2957	3579	1872	4229	0.3019554310115883	-1.0182720599100226	0.11111819270510452	-1.0227043825411335
DCAF15_-_14063106.23-P1P2	control sgRNA library	2579	6435	1356	1698	1078	2793	0.7160250257388918	-0.7387752318775759	1.9818566411943561	-1.2204266526231808
DCAF15_-_14063122.23-P1P2	control sgRNA library	2189	4251	3335	3947	1067	5002	0.3544269548782705	-1.9704922941457208	0.08538916878986283	-2.075913138452281
DCAF15_-_14063135.23-P1P2	control sgRNA library	1088	172	2266	1284	632	2021	-3.2643014361281995	-1.105944690022243	-3.984393719895782	-1.5240411152983693
DCAF15_-_14063141.23-P1P2	control sgRNA library	1881	462	1605	2581	686	2906	-2.628638441687096	-1.9949456109982004	-2.0613348693709725	-1.9297224785557647
DCAF15_-_14063148.23-P1P2	control sgRNA library	3237	2657	3185	4290	6687	5927	-0.8879624872986247	0.5570855185169576	-0.5262214734305206	0.3270888027175604
DCAF15_-_14063151.23-P1P2	control sgRNA library	2777	4074	3788	3460	2391	6223	-0.0501845464329161	-0.6164538588895018	-0.15971667927986152	-1.2269643732714826
DCAF15_-_14063186.23-P1P2	control sgRNA library	1941	4127	3152	3394	825	3238	0.4851899707134129	-2.123816491486528	0.12409957477329392	-1.8196052182651243
DCLRE1B_+_114447624.23-P1P2	control sgRNA library	4770	6154	3456	3742	1811	4607	-0.2355681721392873	-1.1303189633676591	0.5676948973927117	-1.1940093087497794
DCLRE1B_+_114447690.23-P1P2	control sgRNA library	3559	3464	2832	3449	1514	4487	-0.6421363523630187	-1.2711088745521648	0.025891335866362764	-1.4143542357863501
DCLRE1B_+_114447699.23-P1P2	control sgRNA library	3111	2778	3479	5340	4158	6576	-0.7664351451329473	-0.4442459347935892	-0.5893524084158621	-0.5082887979190492
DCLRE1B_+_114447781.23-P1P2	control sgRNA library	2181	532	3966	3527	2147	4659	-2.6385949687195187	-0.7994153356445215	-3.1629128555050228	-0.9646663963454204
DCLRE1B_+_114447821.23-P1P2	control sgRNA library	2211	3483	3409	3303	2041	3101	0.052528098190538636	-0.7777967383298489	-0.2337444553305881	-0.4504256006756397
DCLRE1B_+_114447878.23-P1P2	control sgRNA library	13	2127	982	879	386	733	6.751061250239623	-1.270558268952367	0.8502987748686148	-0.7721806079614679
DCLRE1B_-_114447547.23-P1P2	control sgRNA library	2693	3820	4523	5136	856	5972	-0.09874494115851877	-2.668258451798199	-0.5084336864856644	-2.649499720829131
DCLRE1B_-_114447831.23-P1P2	control sgRNA library	3330	3260	5817	3737	1043	4852	-0.6337535624201426	-1.9244373569380215	-1.100129668486873	-2.064808649696481
DCLRE1B_-_114447896.23-P1P2	control sgRNA library	1410	350	3239	3484	1271	3970	-2.613371685033785	-1.5380765446709486	-3.4748479697402224	-1.4901432341210976
DCLRE1B_-_114447914.23-P1P2	control sgRNA library	3015	6921	3802	6036	2699	5376	0.5957191530367336	-1.2444637801368748	0.5994956439782224	-0.841076418407645
DCUN1D1_+_182698349.23-P1P2	mIFP sgRNA library	711	9025	1733	267	25627	3005	3.0629021174625217	6.501385097597552	2.115928948724361	3.2452594476678653
DCUN1D1_+_182698564.23-P1P2	mIFP sgRNA library	50	5678	666	135	1870	1098	6.22420759436971	3.7087110066471256	2.827062437875765	0.9211919586740641
DCUN1D1_+_182698618.23-P1P2	mIFP sgRNA library	121	3045	720	63	8057	1440	4.050259925939142	6.915451165612875	1.8156470876866555	2.637205686764424
DCUN1D1_+_182698630.23-P1P2	mIFP sgRNA library	227	8048	1311	347	20773	1611	4.544762752934653	5.820334158594781	2.353236290806408	3.84171292644778
DCUN1D1_+_182698645.23-P1P2	mIFP sgRNA library	134	9399	1212	327	19119	2768	5.529099015054479	5.786276669558173	2.6903912428418946	2.941122961400839
DCUN1D1_-_182698433.23-P1P2	mIFP sgRNA library	113	9037	610	135	16942	1077	5.718345895369649	6.8882050260306	3.6242364461371817	4.12854578251853
DCUN1D1_-_182698486.23-P1P2	mIFP sgRNA library	449	6715	694	147	17499	1661	3.2994966999936994	6.812016563621514	3.0096535029591798	3.550180244476808
DCUN1D1_-_182698492.23-P1P2	mIFP sgRNA library	348	9802	2403	382	15213	2790	4.21281358598107	5.232292280675	1.7635131695025257	2.599999395975505
DCUN1D1_-_182698603.23-P1P2	mIFP sgRNA library	854	5484	862	232	10132	645	2.0798172465787776	5.365354415507887	2.404742467912764	4.1265077543061475
DCUN1D1_-_182698696.23-P1P2	mIFP sgRNA library	284	6974	1076	128	6884	1289	4.014920179692064	5.665735430963161	2.431581957442716	2.570026576582816
DDIT4_+_74033385.23-P1P2	control sgRNA library	1302	533	3433	3449	10313	4994	-1.8916253599864177	1.4969180815247989	-2.9519887479754447	1.1992280830387465
DDIT4_+_74033410.23-P1P2	control sgRNA library	1703	3363	2120	2796	984	2563	0.3785669942680824	-1.5899300911132397	0.40095818529865696	-1.2280715150480743
DDIT4_-_74033480.23-P1P2	control sgRNA library	1946	3715	3727	1438	1116	1570	0.329747151064889	-0.4490225996871531	-0.2693789370802558	-0.3393957890455381
DDIT4_-_74033501.23-P1P2	control sgRNA library	1533	213	1861	1509	398	2209	-3.4505357110128974	-2.0060484210600773	-3.3918790486106776	-2.3195213399073618
DDIT4_-_74033513.23-P1P2	control sgRNA library	4103	1106	4349	4633	768	4963	-2.494431118237786	-2.676064417389158	-2.240058652006726	-2.539002495671701
DDIT4_-_74033518.23-P1P2	control sgRNA library	565	3355	1293	742	558	2189	1.9668866442050377	-0.4944500158686585	1.110864162499927	-1.818903184447495
DDIT4_-_74033537.23-P1P2	control sgRNA library	5456	3549	6098	6194	3021	5851	-1.223534419543186	-1.1191411500237651	-1.0456499047261685	-0.8006252911870649
DDIT4_-_74033541.23-P1P2	control sgRNA library	2696	2502	4487	6182	1673	7111	-0.7108420565959968	-1.9689321598969136	-1.10739572328789	-1.9345832679910324
DDIT4_-_74033657.23-P1P2	control sgRNA library	2471	961	2219	2363	616	3344	-1.965590024134992	-2.0229133243559883	-1.4720276602006253	-2.2875408484817177
DDIT4_-_74033695.23-P1P2	control sgRNA library	1511	380	1756	1106	956	1232	-2.59453568641384	-0.29356481333100143	-2.4729478499817747	-0.21288798980988924
DDX10_+_108535564.23-P1P2	control sgRNA library	1777	410	2450	1538	875	2066	-2.7188512161031904	-0.8969965323191783	-2.843812263161851	-1.0864535892411047
DDX10_+_108535607.23-P1P2	control sgRNA library	9	2	94	186	2795	822	na	3.8261778055454783	-5.8193151804550025	1.918669726953133
DDX10_+_108535636.23-P1P2	control sgRNA library	4374	14810	6465	6836	5319	7691	1.1564431655481588	-0.4452933111333374	0.9311230367012288	-0.3789844127653537
DDX10_+_108535639.23-P1P2	control sgRNA library	2589	587	3808	3220	1958	4074	-2.744065906370017	-0.8009758744753271	-2.962327398975256	-0.9040334724579292
DDX10_+_108535682.23-P1P2	control sgRNA library	1531	475	1124	3162	1390	3102	-2.291578213861436	-1.269048435824544	-1.5073689457799806	-1.0050820605209574
DDX10_+_108535693.23-P1P2	control sgRNA library	2555	2230	3905	5199	1785	6322	-0.7993829305972746	-1.6256060320419066	-1.073005166999039	-1.6714252180837732
DDX10_+_108535715.23-P1P2	control sgRNA library	1943	2256	2539	1051	2703	1800	-0.38762218276650895	1.2795028914954736	-0.4352196560260766	0.7395963482219212
DDX10_+_108535721.23-P1P2	control sgRNA library	1660	3027	1982	2286	3241	2811	0.2636020840132683	0.4203176660263194	0.3462053838636606	0.35838730984176104
DDX10_-_108535626.23-P1P2	control sgRNA library	1873	501	3084	4487	812	3441	-2.5055717406277958	-2.549495502568212	-2.8866465854971906	-1.9302445166475413
DDX10_-_108535673.23-P1P2	control sgRNA library	1445	351	2211	2977	2805	2555	-2.6446299066634387	-0.16915440181892386	-2.919882418289029	0.2877092225754351
DDX58_+_32526396.23-P1P2	control sgRNA library	3053	2323	2806	2153	1430	3836	-0.9973417849779306	-0.6736291235785249	-0.5372521835884562	-1.2705558304481157
DDX58_+_32526414.23-P1P2	control sgRNA library	3069	1022	3585	4465	3531	4162	-2.1894767991088213	-0.4218793053260277	-2.07530425142901	-0.0841684010714706
DDX58_+_32526556.23-P1P2	control sgRNA library	1852	542	3067	2798	1038	3493	-2.3758226914863227	-1.5138854698839157	-2.7651897386905127	-1.5976284561327203
DDX58_+_32526673.23-P1P2	control sgRNA library	1901	2682	1624	657	562	1027	-0.10655264432403626	-0.30861919117844633	0.4590312759419331	-0.7167624031930054
DDX58_-_32526273.23-P1P2	control sgRNA library	1882	362	2438	2581	6328	3868	-2.9813083752252894	1.210523507301779	-3.016362852314371	0.8631935479002142
DDX58_-_32526326.23-P1P2	control sgRNA library	1497	208	1267	2247	127	3046	-3.4505221374972828	-4.228395673484783	-2.8714874197770817	-4.430983796810863
DDX58_-_32526353.23-P1P2	control sgRNA library	1607	867	3022	1859	849	2175	-1.4933693800332168	-1.2139862624434858	-2.0661260907203585	-1.2041471991661508
DDX58_-_32526368.23-P1P2	control sgRNA library	1747	2661	2075	2238	294	2518	0.003985552525502314	-3.0116179272170718	0.09413084512320624	-2.9453584799783883
DDX58_-_32526424.23-P1P2	control sgRNA library	6692	5593	7467	4412	1470	5680	-0.8619184646327298	-1.6689125869446988	-0.6816327294939756	-1.7970430317640542
DDX58_-_32526429.23-P1P2	control sgRNA library	195	3849	150	591	237	463	3.69983429248127	-1.401567022356316	4.416722936537593	-0.8130933914577136
DEDD2_+_42721865.23-P1	control sgRNA library	1445	463	2431	1877	1244	2502	-2.2450887437077633	-0.6767381157773145	-2.657192123545857	-0.8550635611309537
DEDD2_+_42721961.23-P1	control sgRNA library	5074	4594	5041	4640	879	4390	-0.7464760122659735	-2.4834856859485734	-0.3986854264088048	-2.1672541263750533
DEDD2_+_42721966.23-P1	control sgRNA library	328	2515	2687	1921	2155	2812	2.335687330494848	0.0825343992338906	-0.36016425009764114	-0.2308769821918111
DEDD2_+_42721985.23-P1	control sgRNA library	2611	715	3961	2870	3083	2768	-2.4716906602270483	0.019988201467082103	-2.734575883016233	0.3085226893747141
DEDD2_+_42722044.23-P1	control sgRNA library	2266	4624	2062	2840	1075	3105	0.42589018710020504	-1.4848502209922647	0.9003707363552061	-1.3772248657267576
DEDD2_+_42722091.23-P1	control sgRNA library	1822	5028	2151	2485	847	3080	0.8613583410384991	-1.6361079281944926	0.9602507962200822	-1.7094647333458015
DEDD2_+_42722103.23-P1	control sgRNA library	2182	414	3089	2533	4095	3865	-3.00105177840424	0.6097204237388272	-3.1641635269056767	0.23642678062042485
DEDD2_+_42724365.23-P2	control sgRNA library	88	40	389	583	182	421	-1.7406068733298932	-1.762853384078843	-3.5464245788761937	-1.0568500399634362
DEDD2_+_42724426.23-P2	control sgRNA library	996	457	3008	2289	1080	3851	-1.7270549265899693	-1.1669821015818986	-2.9832648253969323	-1.6811700678418913
DEDD2_+_42724474.23-P2	control sgRNA library	1486	529	2348	2778	1249	3645	-2.0931978380045284	-1.236569073450478	-2.4148191097733913	-1.3921135947020784
DEDD2_+_42724481.23-P2	control sgRNA library	1312	588	1725	1618	4059	1684	-1.7609830093616774	1.2436167811906729	-1.817434630493894	1.422263944535561
DEDD2_-_42721929.23-P1	control sgRNA library	3474	1200	4137	3403	1938	4710	-2.1366666977944697	-0.8955345316269703	-2.0502768805166203	-1.1281267461808009
DEDD2_-_42722052.23-P1	control sgRNA library	1487	982	2965	2670	1148	2502	-1.2017130673176837	-1.3010130509762714	-1.8589635038960373	-0.9709274045858683
DEDD2_-_42722062.23-P1	control sgRNA library	2247	9157	4112	4191	1510	4397	1.4237715484575175	-1.556041922995221	0.8903084292461404	-1.3889392400959424
DEDD2_-_42724391.23-P2	control sgRNA library	630	247	431	1718	861	1156	-1.9539441363825591	-1.0799408448186625	-1.0679031562817851	-0.2720245121995714
DEDD2_-_42724438.23-P2	control sgRNA library	4197	895	4199	5671	3369	7021	-2.832502225314249	-0.8345786789196318	-2.494812529460763	-0.906324356643764
DEDD2_-_42724485.23-P2	control sgRNA library	3077	3432	3124	3608	2017	3295	-0.4455782404139572	-0.9222842057194622	-0.12907122941979826	-0.555035638378189
DEDD2_-_42724510.23-P2	control sgRNA library	2334	617	2361	3593	1612	3326	-2.5225655161378886	-1.2396331425512401	-2.200781975856589	-0.8919046818550382
DEDD2_-_42724516.23-P2	control sgRNA library	1816	684	2741	3187	548	3052	-2.011799321984975	-2.623247171894369	-2.2673604267172416	-2.3244754209697405
DEDD2_-_42724613.23-P2	control sgRNA library	1835	949	3216	4347	1433	6803	-1.5544034202894241	-1.6842774370929827	-2.025513742935184	-2.094100736605525
DENND4B_+_153917800.23-P1	control sgRNA library	3595	7215	5277	4652	2043	6295	0.4019042744719423	-1.2704578438170342	0.18655508240807872	-1.4704854309688882
DENND4B_+_153917840.23-P1	control sgRNA library	1953	494	1776	3683	1288	4271	-2.5862123518820717	-1.5990447548621638	-2.1107749635427933	-1.5764095616232612
DENND4B_+_153918264.23-P1	control sgRNA library	4643	1097	5744	6250	4968	5719	-2.684597104743427	-0.4144869672933733	-2.653218552197223	-0.05006598907854246
DENND4B_+_153919244.23-P2	control sgRNA library	1891	3935	2356	2136	995	1925	0.4541109228651292	-1.1854391673335856	0.4752977677870234	-0.7990582721343514
DENND4B_+_153919262.23-P2	control sgRNA library	1980	611	2588	2506	439	2738	-2.299359494728201	-2.596389520863545	-2.3473196609511424	-2.4877978588182783
DENND4B_+_153919266.23-P2	control sgRNA library	4400	1348	4648	6332	4385	6009	-2.3097863768101217	-0.6133803638821286	-2.050515901000035	-0.301516336297505
DENND4B_+_153919294.23-P2	control sgRNA library	1238	3626	2046	2923	929	3095	0.9472642609499352	-1.7369952785004426	0.5608464512214649	-1.5831571648147107
DENND4B_+_153919304.23-P2	control sgRNA library	2658	755	3480	3903	2486	4293	-2.418895904643691	-0.7340531174635093	-2.4692650853010143	-0.6351281334910754
DENND4B_+_153919325.23-P2	control sgRNA library	1684	1757	2232	3399	4730	3909	-0.5418812966379781	0.3934338706080428	-0.6099491645981759	0.4280723418417304
DENND4B_-_153917775.23-P1	control sgRNA library	1893	1981	3899	3219	1396	3484	-0.5375488803941769	-1.2886095863450686	-1.2416016032855142	-1.1664139394849486
DENND4B_-_153917792.23-P1	control sgRNA library	1777	3891	1982	3091	653	2124	0.5275939493642193	-2.326214708388836	0.7084576890090029	-1.5485971263534593
DENND4B_-_153917807.23-P1	control sgRNA library	2290	7135	3281	4163	1269	4415	1.0364624817988612	-1.7972274403761552	0.8560515070673416	-1.645689625790459
DENND4B_-_153917849.23-P1	control sgRNA library	3398	5656	4903	5230	7086	4356	0.13199291804522018	0.35486456790696685	-0.058608970253650784	0.8549992543056701
DENND4B_-_153917892.23-P1	control sgRNA library	1226	261	1470	2286	852	2324	-2.834940616700855	-1.5071960190656832	-2.7584207719312066	-1.294652990274427
DENND4B_-_153917983.23-P1	control sgRNA library	3068	3254	4220	5982	2004	5325	-0.5181875814103636	-1.6610413530011867	-0.6397550766993843	-1.2568672739010909
DENND4B_-_153918000.23-P1	control sgRNA library	4218	4750	4341	3934	1776	3986	-0.43173493126797696	-1.2306613270054672	-0.1348262379245727	-1.0132783855846883
DENND4B_-_153919311.23-P2	control sgRNA library	1541	304	2709	2093	845	2293	-2.9448269826511577	-1.3918450161632054	-3.420343493535793	-1.2871813655069833
DENND4B_-_153919357.23-P2	control sgRNA library	4504	1604	4852	4872	1377	5533	-2.0926360352052678	-1.9062815248484108	-1.8616317374429543	-1.8535016214035969
DENND4B_-_153919392.23-P2	control sgRNA library	2355	6024	2999	4783	2699	4153	0.7518913605918247	-0.9087867655964968	0.7415139190258234	-0.4686971520536798
DENND4B_-_153919416.23-P2	control sgRNA library	1378	781	1507	2689	2829	3252	-1.42228478414227	-0.010073529553663193	-1.2130112922332092	-0.04800333777451152
DEPDC1_+_68962938.23-P1P2	control sgRNA library	1188	2366	2240	2114	1085	2818	0.3908118879590648	-1.045576285127884	-0.18577498738254253	-1.2239448260735313
DEPDC1_+_68962965.23-P1P2	control sgRNA library	1489	6836	3116	1824	3153	2983	1.5957052935140812	0.7063234894415499	0.8687308348371057	0.2329929352523857
DEPDC1_+_68962985.23-P1P2	control sgRNA library	3297	2621	3737	3656	2979	4958	-0.9341398829219281	-0.3787338978855824	-0.7764895388296916	-0.5818984049329285
DEPDC1_-_68962859.23-P1P2	control sgRNA library	2433	3988	2986	1885	622	3227	0.10982573987980863	-1.6828739891024669	0.15272491548629016	-2.222175349452076
DEPDC1_-_68962871.23-P1P2	control sgRNA library	1165	3338	2238	1309	64	1965	0.9155506502409978	-4.437545333022284	0.3120475896088403	-4.787281854241705
DEPDC1_-_68962892.23-P1P2	control sgRNA library	2771	2906	3836	4977	2403	6605	-0.5344753574285339	-1.133735689624196	-0.6652943461626539	-1.3056901701000605
DEPDC1_-_68962905.23-P1P2	control sgRNA library	4366	9217	4708	2900	1810	3226	0.4748817708098591	-0.763359154008772	0.7044566015647996	-0.6807249982808113
DEPDC1_-_68962917.23-P1P2	control sgRNA library	2706	3986	3145	3443	1351	4306	-0.04432347871743718	-1.4329344573212743	0.07715536429504206	-1.5192889019372855
DEPDC1_-_68962949.23-P1P2	control sgRNA library	4265	3957	4918	3251	1066	3261	-0.7112420258129096	-1.6919720690082232	-0.5783909984007459	-1.460075260085026
DEPDC1_-_68962955.23-P1P2	control sgRNA library	1643	2553	3391	4509	9655	5347	0.03275770787708634	1.015172798123449	-0.6742435753956767	1.005578325343658
DHX40_+_57642806.23-P1P2	control sgRNA library	3022	1179	3506	3825	906	3943	-1.9610432917650245	-2.1611727434981844	-1.8369886065571397	-1.9686790121573177
DHX40_+_57642842.23-P1P2	control sgRNA library	728	166	1388	2326	801	3399	-2.7358585584317296	-1.6212729001415511	-3.328478750008701	-1.9322044712286977
DHX40_+_57642857.23-P1P2	control sgRNA library	2226	483	4351	4354	2077	4856	-2.8074618480861444	-1.151136142420602	-3.4359782514821213	-1.072235462506771
DHX40_+_57642878.23-P1P2	control sgRNA library	651	226	469	802	379	1123	-2.129438120330406	-1.1647003393608713	-1.3179914788775533	-1.4140564313252457
DHX40_+_57642905.23-P1P2	control sgRNA library	1966	3471	1844	3240	846	3175	0.21698469390810726	-2.02056019572908	0.6477863806219437	-1.7549952805226774
DHX40_-_57642732.23-P1P2	control sgRNA library	3141	6394	3620	6127	1847	5427	0.4223914515485978	-1.8132929360719336	0.5560027180325879	-1.4019392994556954
DHX40_-_57642774.23-P1P2	control sgRNA library	1441	401	2294	2820	1783	2656	-2.448499543299785	-0.7446844107382038	-2.780917578338269	-0.4219167008176663
DHX40_-_57642833.23-P1P2	control sgRNA library	4286	5163	6046	4616	2038	6839	-0.33452560149514604	-1.2627851235567116	-0.492497709643712	-1.5935995949559119
DHX40_-_57642847.23-P1P2	control sgRNA library	1665	1687	1678	2377	3836	2134	-0.5841655532510168	0.6071648659986533	-0.2570090709296219	0.9990742870979696
DHX40_-_57642874.23-P1P2	control sgRNA library	2412	3950	3481	4725	2414	4810	0.10851939647178477	-1.052184604317819	-0.08237548954921935	-0.8415794749981191
DIABLO_+_122710371.23-P1P2	control sgRNA library	2037	3285	3528	4841	1830	5171	0.08634404066384578	-1.4867573967664938	-0.3676835191251932	-1.3455679134077203
DIABLO_+_122710472.23-P1P2	control sgRNA library	3232	962	3303	3685	2632	5115	-2.351421748561711	-0.5688010813242335	-2.044394499292848	-0.8055430079931858
DIABLO_+_122710591.23-P1P2	control sgRNA library	1276	2207	2135	2403	1394	1889	0.1873549509347864	-0.868902038338486	-0.21687576900560326	-0.28536039761568305
DIABLO_+_122710632.23-P1P2	control sgRNA library	2000	508	3681	2987	1832	3972	-2.5802029474698798	-0.7885736852908894	-3.1219236763892595	-0.9634143765271662
DIABLO_+_122710638.23-P1P2	control sgRNA library	1861	595	2722	2510	6095	3726	-2.248219831443804	1.1966429055923973	-2.458431822086053	0.8630302894702004
DIABLO_-_122710695.23-P1P2	control sgRNA library	1680	440	2319	4251	4562	4249	-2.5359891537214208	0.01856823659591978	-2.6626537198987084	0.2555748459031147
DIABLO_-_122710699.23-P1P2	control sgRNA library	2711	2997	2814	3155	3222	3171	-0.4584093789040954	-0.05297946224038543	-0.1738295735003226	0.17605035950699324
DIABLO_-_122710725.23-P1P2	control sgRNA library	1924	540	2785	3335	1363	4072	-2.4361808362991693	-1.3741971503437806	-2.6313723439539274	-1.4259202563662223
DIABLO_-_122710795.23-P1P2	control sgRNA library	2395	3395	3029	1911	4896	3654	-0.09971743107140676	1.2739798286381523	-0.1001563324406428	0.5751586669694269
DIABLO_-_122710876.23-P1P2	control sgRNA library	906	212	1540	2721	1600	3252	-2.6985501350629946	-0.8493610025519969	-3.1255205097964285	-0.8702236093960395
DIAPH2_+_95939549.23-P1P2	control sgRNA library	2248	3565	2967	4263	2051	4980	0.062156691530366286	-1.1388375145611274	0.00017082107361898407	-1.1267865075713277
DIAPH2_+_95939552.23-P1P2	control sgRNA library	3745	7293	4548	4850	3245	6537	0.3584433258238133	-0.6630622201523945	0.4165538110802727	-0.8573784760462986
DIAPH2_+_95939590.23-P1P2	control sgRNA library	4779	5592	3404	6238	3924	6524	-0.3764477564509877	-0.7520544622319559	0.4514069949121095	-0.5803999975883819
DIAPH2_+_95939773.23-P1P2	control sgRNA library	546	4132	1036	2696	659	2778	2.316764048365249	-2.115766077250849	1.7310899224011411	-1.9226644860690771
DIAPH2_+_95939776.23-P1P2	control sgRNA library	4069	8923	5220	5771	6208	7256	0.5297512099150756	0.0220112754388636	0.5087527043341328	-0.07201415543713116
DIAPH2_-_95939665.23-P1P2	control sgRNA library	4911	1200	5974	5219	767	5747	-2.6360857662793866	-2.8497708701946283	-2.580389160592274	-2.752478823428212
DIAPH2_-_95939671.23-P1P2	control sgRNA library	4382	1990	4088	3395	1307	2822	-1.7419244031391692	-1.4604483844137035	-1.3033530942839746	-0.9574271038975676
DIAPH2_-_95939702.23-P1P2	control sgRNA library	1622	4375	2504	4073	1275	4145	0.8284058478098224	-1.7588905183342374	0.5403221258970706	-1.5478431117326288
DIAPH2_-_95939711.23-P1P2	control sgRNA library	4724	1227	6368	4880	2371	4916	-2.5479770653142104	-1.1246814360452837	-2.6404314156581083	-0.8989575099863903
DIAPH2_-_95939739.23-P1P2	control sgRNA library	2949	4166	2857	3957	734	2511	-0.10466633260104792	-2.5138510482065306	0.2794354743269105	-1.6213783175240235
DMGDH_+_78365571.23-ENST00000255189.3	control sgRNA library	3045	3937	2444	2745	2061	3724	-0.2324488652146117	-0.4967575954303476	0.423126098562947	-0.7004768251152736
DMGDH_+_78365651.23-ENST00000255189.3	control sgRNA library	1700	509	3190	2659	4317	3524	-2.3429005345293263	0.6158493645267437	-2.9125451913539018	0.4458469114453039
DMGDH_+_78365675.23-ENST00000255189.3	control sgRNA library	3777	5099	4800	5129	4005	5996	-0.1701297953915715	-0.4401712797582881	-0.17754639664468588	-0.4291663977475234
DMGDH_+_78365695.23-ENST00000255189.3	control sgRNA library	2218	3301	3478	3319	1118	4227	-0.02945957651913209	-1.6531243923121528	-0.3400811228614155	-1.7656821812833392
DMGDH_+_78365705.23-ENST00000255189.3	control sgRNA library	1428	418	2229	958	369	828	-2.375524481528175	-1.459700790752827	-2.6795480979562343	-1.0129782085346657
DMGDH_+_78365769.23-ENST00000255189.3	control sgRNA library	2523	9666	3281	4443	1623	4095	1.3346754388714666	-1.5361670925390751	1.2940570721319409	-1.1821687090761361
DMGDH_+_78366008.23-ENST00000255189.3	control sgRNA library	1020	4487	1945	2119	892	1976	1.5340786822375292	-1.3315639235289078	0.9412547000254264	-0.9944355887601094
DMGDH_-_78365482.23-ENST00000255189.3	control sgRNA library	1121	129	1680	1256	1151	2301	-3.7224466569621306	-0.20924458183643946	-3.967744591020233	-0.8463414071875957
DMGDH_-_78365638.23-ENST00000255189.3	control sgRNA library	359	3210	809	1593	436	1738	2.557414198606656	-1.9526421778254264	1.7236353608023234	-1.8419962991332104
DMGDH_-_78365682.23-ENST00000255189.3	control sgRNA library	2227	571	3685	2620	1260	4085	-2.566642257004905	-1.1394390291145766	-2.9548282973969537	-1.5438806017415034
DMXL1_+_118406622.23-P1P2	control sgRNA library	1273	2794	2652	2964	736	2855	0.5309962519281469	-2.0930637273258643	-0.18947508348048908	-1.8026813312889287
DMXL1_+_118406949.23-P1P2	control sgRNA library	2458	4784	4202	3796	917	4988	0.3576291242454853	-2.1327823045030976	-0.07758510125230539	-2.290436083330352
DMXL1_+_118406986.23-P1P2	control sgRNA library	928	253	659	1156	184	560	-2.47809077001322	-2.7346596775207086	-1.645867409091106	-1.45268931798369
DMXL1_+_118407048.23-P1P2	control sgRNA library	701	127	1322	1767	346	2499	-3.0676892968184157	-2.435754047991935	-3.64454810351289	-2.699475215545716
DMXL1_-_118406639.23-P1P2	control sgRNA library	3408	1494	4906	3345	1420	4649	-1.7928485370165592	-1.3194112322138216	-1.9800934145457292	-1.5579977532226563
DMXL1_-_118406799.23-P1P2	control sgRNA library	5161	1704	5306	5400	2665	5919	-2.20182864463817	-1.1021198253686977	-1.903425668780222	-0.9981861808939132
DMXL1_-_118406802.23-P1P2	control sgRNA library	4537	1629	5316	4508	1957	4845	-2.0808554054051847	-1.28713971062246	-1.9710808295280209	-1.154821166771376
DMXL1_-_118406812.23-P1P2	control sgRNA library	5098	6648	4780	6719	3584	7473	-0.22011434083181544	-0.9899718439482222	0.21118343512486906	-0.907085142000125
DMXL1_-_118406853.23-P1P2	control sgRNA library	3470	931	2227	2355	597	3418	-2.5011859394867875	-2.0632201743123835	-1.5229748140063604	-2.3643178175070707
DMXL1_-_118407033.23-P1P2	control sgRNA library	2074	4037	3562	4765	2223	5243	0.3577643430873264	-1.183264216847357	-0.08413025839847336	-1.0848528545851015
DNA2_+_70231738.23-P1P2	control sgRNA library	97	15	93	890	226	515	-3.296125596158568	-2.0607785145156154	-2.8969945442768776	-1.0352179167511295
DNA2_+_70231749.23-P1P2	control sgRNA library	1940	714	2910	4523	5442	3756	-2.0451640226253485	0.1835610095412248	-2.291749502543911	0.6879716365001676
DNA2_+_70231782.23-P1P2	control sgRNA library	1101	3440	2202	1659	1016	2212	1.0404907464451334	-0.7907094352607402	0.3788677672477271	-0.9694192405582778
DNA2_+_70231792.23-P1P2	control sgRNA library	882	329	931	764	409	959	-2.025794421402237	-0.9847677461710428	-1.7654199126009165	-1.0763982291721184
DNA2_+_70231809.23-P1P2	control sgRNA library	1222	408	2114	1809	1526	1484	-2.185706577427192	-0.3287333968637534	-2.6380606481885516	0.1932956131179908
DNA2_+_70231830.23-P1P2	control sgRNA library	2281	6697	2151	3043	2350	3352	0.9507451718200598	-0.4561295281392766	1.3737811145117296	-0.35932964934272593
DNA2_+_70231843.23-P1P2	control sgRNA library	982	119	702	564	170	1624	-3.6478648005867083	-1.8134563673381343	-2.8252357857739816	-3.1029132381432114
DNA2_+_70231926.23-P1P2	control sgRNA library	1720	362	4179	4040	4565	5485	-2.8514503120862127	0.09296361615538447	-3.793822485016568	-0.11184501751470734
DNA2_-_70231800.23-P1P2	control sgRNA library	2877	2019	2974	5452	2299	5775	-1.114027659987772	-1.3290750471640722	-0.8234900654983099	-1.1757827375683385
DNA2_-_70231860.23-P1P2	control sgRNA library	704	1020	1012	1842	938	1257	-0.06818153135839741	-1.056909184653002	-0.25336646661281664	-0.2692930790008675
DTL_+_212208849.23-P1P2	control sgRNA library	0	1	0	209	1	230	na	-7.790655083157926	na	-7.692458308040112
DTL_+_212208891.23-P1P2	control sgRNA library	1091	2660	2648	4361	2998	4820	0.6826717944849866	-0.6239545582107893	-0.25820320519603	-0.5320010202652008
DTL_+_212208906.23-P1P2	control sgRNA library	412	66	704	739	267	1141	-3.245209757404723	-1.55203057353564	-3.679763828056208	-1.9423554016968645
DTL_+_212208915.23-P1P2	control sgRNA library	3103	5097	4443	4199	3322	4739	0.11288130679669968	-0.4212896659496837	-0.06661211688199156	-0.3594988447659611
DTL_-_212208922.23-P1P2	control sgRNA library	455	1703	1374	2377	921	2678	1.3010366350125258	-1.451164792928142	0.04497010208307788	-1.3868511563287116
DTL_-_212208954.23-P1P2	control sgRNA library	1022	7093	1966	1282	1409	3068	2.191897401737229	0.05297939861385261	1.586406297136863	-0.9695951282890332
DTL_-_212208963.23-P1P2	control sgRNA library	1746	2272	2363	4252	3027	3153	-0.22319407370471606	-0.5735488727806343	-0.3213831232465293	0.09419524804844237
DTL_-_212208989.23-P1P2	control sgRNA library	298	1779	334	542	619	652	1.9745789252250403	0.10835060678335023	2.148420174015744	0.07809918788745071
DTL_-_212209021.23-P1P2	control sgRNA library	317	68	517	1229	576	2041	-2.8239795384690263	-1.176640150007392	-3.1912839578419594	-1.6721037226861435
DTL_-_212209085.23-P1P2	control sgRNA library	2762	7026	3572	3656	1631	4629	0.7438869073843621	-1.2478052394232282	0.7112451673237841	-1.3519120376757432
DYRK2_+_68042376.23-P1P2	mIFP sgRNA library	154	19119	664	299	8383	2280	6.352829555858442	4.725953288823573	4.582953686009009	2.031464547950879
DYRK2_-_68042221.23-P1P2	mIFP sgRNA library	554	369	512	48	8029	1014	-1.1893685095687505	7.302746146275231	-0.7372493227169685	3.1381944039743517
DYRK2_-_68042232.23-P1P2	mIFP sgRNA library	287	4872	1791	319	4339	1288	3.482288141650687	3.6824383059748302	1.1790224671430067	1.9052617356063888
DYRK2_-_68042256.23-P1P2	mIFP sgRNA library	53	973	858	42	2324	447	3.5952721906379543	5.706780979548726	-0.0832641714957986	2.5312950751254752
DYRK2_-_68042270.23-P1P2	mIFP sgRNA library	209	9972	964	345	18536	1160	4.97320468583066	5.664293826122247	3.1060515024841746	4.151164981754151
DYRK2_-_68042333.23-P1P2	mIFP sgRNA library	243	8795	622	130	8115	1555	4.574552009173584	5.8807116153298375	3.5569707634513565	2.5367082573216324
DYRK2_-_68042361.23-P1P2	mIFP sgRNA library	108	6168	809	179	7030	2335	5.232596198171608	5.212197245618598	2.6658648287076923	1.743133882267137
DYRK2_-_68042364.23-P1P2	mIFP sgRNA library	169	3319	1635	516	30822	1789	3.6925501282161575	5.817149652567817	0.7567316649154904	4.259766929920471
DYRK2_-_68042373.23-P1P2	mIFP sgRNA library	63	3753	896	97	11614	1918	5.293445301807101	6.820368525438519	1.8017473240520077	2.751222056588822
DYRK2_-_68042392.23-P1P2	mIFP sgRNA library	182	3854	722	355	12662	1102	3.8012428665170663	5.073246514754347	2.1515595006311856	3.67534091455654
E2F3_+_20401735.23-P1	mIFP sgRNA library	297	9449	1131	349	20528	1693	4.388523469395038	5.794926277802987	2.7978363970085764	3.752970940098305
E2F3_+_20401932.23-P1	mIFP sgRNA library	65	5358	447	182	7304	1335	5.762007703233968	5.243380458708484	3.3186215158816967	2.6048787663135693
E2F3_+_20401985.23-P1	mIFP sgRNA library	702	10828	631	138	25684	2506	3.344048602330445	7.456761875508523	3.83625664845505	3.510443326946138
E2F3_+_20403614.23-P2	mIFP sgRNA library	168	6517	596	147	9764	449	4.67457150725768	5.970288283867746	3.1860974303768717	4.595716687944272
E2F3_+_20403618.23-P2	mIFP sgRNA library	235	3067	453	38	2841	529	3.102992155122062	6.140959651668912	2.49451888244342	2.5780909469797795
E2F3_+_20403635.23-P2	mIFP sgRNA library	35	1808	174	173	3119	776	5.087792595890263	4.0889436586603845	3.112509137789095	2.159986738091288
[truncated: 4,847 more rows]
