# Supplementary material for: High-content imaging-based pooled CRISPR screens in mammalian cells
Source: J Cell Biol. 2021 Jan 19;220(2):e202008158. doi: 10.1083/jcb.202008158 (PMC7821101; doi:10.1083/jcb.202008158)
Supplement: Data S7 — lists raw counts and calculated phenotypic scores for the nuclear size, FSC, and H2B-mGFP screens described in this study. [file JCB_202008158_DataS7.txt]

#Count and Phenotypic Score of Nuclear Size Screen, H2B-mGFP Screen and FSC Screen
#sgRNA	gene_strand targeted_PAM coordinate.sgRNA length-transcript
#gene	gene targeted by the sgRNA or "non-targeting"
#transcript	transcript start site (TSS) targeted by the sgRNA
sgRNA	gene	transcript	NuclearSizeScreen_PosCounts_Run1_Rep1	NuclearSizeScreen_PosCounts_Run2_Rep1	NuclearSizeScreen_PosCounts_Run3_Rep1	NuclearSizeScreen_PosCounts_Run4_Rep1	NuclearSizeScreen_CtrlCounts_Run1_Rep1	NuclearSizeScreen_CtrlCounts_Run2_Rep1	NuclearSizeScreen_CtrlCounts_Run3_Rep1	NuclearSizeScreen_CtrlCounts_Run4_Rep1	NuclearSizeScreen_PosCounts_Run1_Rep2	NuclearSizeScreen_PosCounts_Run2_Rep2	NuclearSizeScreen_PosCounts_Run3_Rep2	NuclearSizeScreen_PosCounts_Run4_Rep2	NuclearSizeScreen_CtrlCounts_Run1_Rep2	NuclearSizeScreen_CtrlCounts_Run2_Rep2	NuclearSizeScreen_CtrlCounts_Run3_Rep2	NuclearSizeScreen_CtrlCounts_Run4_Rep2	H2B-mGFPScreen_PosCounts_Rep1	H2B-mGFPScreen_CtrlCounts_Rep1	H2B-mGFPScreen_PosCounts_Rep2	H2B-mGFPScreen_CtrlCounts_Rep2	FSCScreen_PosCounts_Rep1	FSCScreen_CtrlCounts_Rep1	FSCScreen_PosCounts_Rep2	FSCScreen_CtrlCounts_Rep2	phenotypicScore_NuclearSizeScreen_Run1_Rep1	phenotypicScore_NuclearSizeScreen_Run2_Rep1	phenotypicScore_NuclearSizeScreen_Run3_Rep1	phenotypicScore_NuclearSizeScreen_Run4_Rep1	phenotypicScore_NuclearSizeScreen_averageOf4_Rep1	phenotypicScore_NuclearSizeScreen_Run1_Rep2	phenotypicScore_NuclearSizeScreen_Run2_Rep2	phenotypicScore_NuclearSizeScreen_Run3_Rep2	phenotypicScore_NuclearSizeScreen_Run4_Rep2	phenotypicScore_NuclearSizeScreen_averageOf4_Rep2	phenotypicScore_H2B-mGFPScreen_Rep1	phenotypicScore_H2B-mGFPScreen_Rep2	phenotypicScore_FSCScreen_Rep1	phenotypicScore_FSCScreen_Rep2
ARHGAP29_+_94702716.23-P1P2	ARHGAP29	P1P2	3134	4494	202	230	3207	3207	2904	2904	105	196	126	673	3854	3967	3320	1330	2587	2966	2167	4400	3497	2966	2742	4400	3.853017324337855	3.236103635735531	-0.2388382883226705	-0.4223419045896091	1.6069851917902764	-0.7892047915896594	-0.18758693392985037	-0.6305892330314427	-0.021856462485940753	-0.4073093552592236	0.37044547721738164	-0.0372759212178706	1.1759591659192077	-0.4531488065160951
ARHGAP29_+_94702776.23-P1P2	ARHGAP29	P1P2	113	3101	98	142	1655	1655	2235	2235	209	432	6335	4493	3289	3649	1984	1106	254	1982	1087	3642	1952	1982	17777	3642	0.013799959027529063	3.655230173915313	-0.9045733050341869	-0.7403182141042317	0.506034653451106	0.43261638628541954	1.073137970679209	5.764030963344224	2.983219049581025	2.563251092472469	-2.3963725394270514	-0.759850532849051	0.9163560580525201	2.5163351979582163
ARHGAP29_+_94702781.23-P1P2	ARHGAP29	P1P2	143	200	116	175	1991	1991	1646	1646	131	266	2715	2982	1650	1788	1575	745	3970	3164	3905	3335	2861	3164	8663	3335	0.08683032936480828	-0.5660934509485074	-0.21999165837276813	0.0024562738724696054	-0.1741996265209994	0.7538632394442111	1.402687318418094	4.87469873912001	2.9618593002262124	2.4982771493021314	0.8950734285447993	1.2121642360578722	0.793129865526513	1.606306101994572
ARHGAP29_+_94702525.23-P1P2	ARHGAP29	P1P2	675	4763	36698	840	7649	7649	7521	7521	259	4547	312	789	6852	9714	6825	3748	5555	6257	3899	8041	7521	6257	10993	8041	0.383924757691843	2.065927265808021	5.893481004858634	0.07353051857279369	2.1042158867328227	-0.3168106013575058	3.0563854218210396	-0.36211274212940125	-1.2871323743534346	0.2725824259951741	0.39599982856438704	-0.05974232609162078	1.2038133605318793	0.6802644639240414
ARHGAP29_+_94702836.23-P1P2	ARHGAP29	P1P2	125	225	114	166	2427	2427	2417	2417	982	769	143	2298	2904	5753	2466	1491	2793	2618	2126	4324	2043	2618	9008	4324	-0.39293761018212514	-0.6818493369368261	-0.7993357766795559	-0.6279685439568914	-0.6255228169388496	2.8444440233588812	1.2482769371778097	-0.018987377921522608	1.5849899136549648	1.4146808740675332	0.6610344973219802	-0.03969647710306767	0.5805840744641085	1.2879664504622803
ARHGAP29_+_94702529.23-P1P2	ARHGAP29	P1P2	253	375	224	274	3610	3610	4170	4170	2229	319	181	163	5022	6077	4082	1845	2505	5466	3146	5595	1995	5466	2488	5595	0.05144695122669818	-0.5177084713940197	-0.6117007793531362	-0.6918058029097327	-0.4424420256075476	3.236825135028192	-0.10019505867996781	-0.4061162102465863	-2.539785573424387	0.04768207316931228	-0.5579908354533653	0.1539089886524081	-0.5157367457373767	-0.9400254996164528
ARHGAP29_+_94703085.23-P1P2	ARHGAP29	P1P2	244	3758	205	286	3383	3383	3787	3787	124	1598	173	138	4480	6457	3655	2237	2888	5318	1546	5146	2447	5318	3508	5146	0.09288637407581968	2.900989754623338	-0.600583639457688	-0.4909745866442632	0.47557947564930153	-0.7663961595181519	2.136939285280849	-0.3119290935001473	-3.057933710988656	-0.4998299196815268	-0.3131290139832258	-0.7503826887084748	-0.18150970810215616	-0.32367656317236604
ARHGAP29_+_94702796.23-P1P2	ARHGAP29	P1P2	180	392	172	246	2475	2475	3540	3540	231	6448	241	3182	3926	5282	2717	1662	3558	3927	2749	4653	2697	3927	11221	4653	0.10487678478226226	0.09082489925814441	-0.7564929233469764	-0.6110253571693531	-0.2929541491189808	0.3215951309898255	4.439303346461097	0.5941888557109145	1.8979048268529972	1.813248040003708	0.4253229335880338	0.225274168856184	0.39628789124532854	1.4990943065716062
ARHGAP29_+_94702748.23-P1P2	ARHGAP29	P1P2	106	223	85	134	2030	2030	2667	2667	73	6634	87	356	1866	2609	1683	965	2499	2248	1949	3277	2547	2248	1596	3277	-0.37310705920241816	-0.43703624715496314	-1.364835206491939	-1.0789191366313873	-0.8134744123701769	-0.2672181649318026	5.497917972070792	-0.1847775957782929	-0.47776032789675105	1.1420404708659864	0.7203928868530487	0.2348868668156079	1.1185168917293906	-0.8087888752037133
ARHGAP29_+_94702770.23-P1P2	ARHGAP29	P1P2	148	226	171	177	2575	2575	3153	3153	85	2323	101	97	2796	4488	3027	1237	3147	3373	2634	3485	2174	3373	1075	3485	-0.23466685302207146	-0.7608498895454847	-0.5978809728761512	-0.9189101221385705	-0.6280769593955695	-0.6310671621977955	3.2014523823002365	-0.8163631073727915	-2.7118255694969484	-0.2394508641918247	0.46762888126756813	0.5806251386012067	0.3046795896853045	-1.4676958501622617
ARSJ_+_114900515.23-P1P2	ARSJ	P1P2	104	149	115	129	1468	1468	1664	1664	68	1127	83	62	1269	2030	1765	1099	1697	1746	1158	2377	4678	1746	2004	2377	0.06703996360480113	-0.5511398673837808	-0.2481737002754314	-0.45321868025607137	-0.2963730710776206	0.18667703444917239	3.3025436921999045	-0.32131466710869017	-3.186887987270062	-0.004745481932419082	0.5266170269004944	-0.052978200852720425	2.36019827039911	-0.017133248630525455
ARSJ_-_114900380.23-P1P2	ARSJ	P1P2	56	81	43	79	1372	1372	1062	1062	64	119	68	1019	1782	2359	1418	774	2134	1434	905	2026	52	1434	1750	2026	-0.728473345808287	-1.332886898290917	-1.0195273291807703	-0.5127935201652842	-0.8984202733613145	-0.39059107448198294	-0.1576060358312974	-0.29308060628624943	1.3576399533136976	0.12909055917854184	1.1411991731097912	-0.1781160277300926	-3.8470296228846905	0.01784689403525397
ARSJ_-_114900420.23-P1P2	ARSJ	P1P2	75	114	58	79	1093	1093	1110	1110	318	280	9724	1258	1370	1612	1414	1021	725	1577	1562	2549	623	1577	7204	2549	0.02097750313089808	-0.5118598065098925	-0.651586999188611	-0.5765694305985989	-0.42975968329155106	2.3016133244764054	1.626182892517221	6.8708661429222575	1.2620404292937817	3.015175697302416	-0.5534457389009425	0.2779915292202554	-0.4015186240903865	1.727992954000775
ARSJ_-_114900791.23-P1P2	ARSJ	P1P2	37	64	29	46	730	730	849	849	32	92	1235	44	1131	1639	858	257	111	1068	978	1013	576	1068	548	1013	-0.4160627898315079	-0.762424788770109	-1.264863781504181	-0.970065005034259	-0.8533540912850142	-0.734692666949881	-0.003502278942224102	4.614559858675422	-1.585301557264287	0.5727658388797573	-2.698596044350177	0.9338006452515734	0.04758903743088061	-0.6572602297239105
ARSJ_-_114900416.23-P1P2	ARSJ	P1P2	10807	5075	203	268	2020	2020	1643	1643	66	725	85	64	1414	2616	2286	896	552	2773	435	2800	6076	2773	2315	2800	6.305775389820706	4.078380394318014	0.589995119156387	0.6199662079694647	2.8985292778161433	-0.012481738411006305	2.300226263504436	-0.6601203823738491	-2.84646354876531	-0.3047098515114326	-1.7610234232740387	-1.7018110719957604	2.0700342211387266	-0.04528848756802928
ARSJ_-_114900737.23-P1P2	ARSJ	P1P2	98	4005	80	125	1420	1420	783	783	4437	1565	896	67	787	1707	972	548	1381	1327	683	1597	377	1327	1044	1597	0.029271128030085247	4.245239177901299	0.3158355645176072	0.5889095698328128	1.2948138600704513	6.903839559352677	4.026235502892464	3.971640788154751	-2.07105151921046	3.207666082797358	0.6252289698751285	-0.2408783800206642	-0.8771719744254072	-0.3841164547246474
ARSJ_+_114900753.23-P1P2	ARSJ	P1P2	104	137	91	108	1416	1416	1641	1641	744	206	114	2982	1677	2212	1029	1074	1810	1710	1582	2685	850	1710	6330	2685	0.11907066636501629	-0.6202456021252001	-0.5657889163937311	-0.6894782388884775	-0.4391105227605981	3.236182384583624	0.726900761048733	0.9149611169737009	2.4341776375903237	1.8280554750490954	0.6496773931845785	0.2213559607004948	-0.07010161107207413	1.4664095575596297
ARSJ_-_114900423.23-P1P2	ARSJ	P1P2	89	149	63	101	1434	1434	2160	2160	58	111	71	38	1526	2508	1268	569	3395	1282	716	1498	589	1282	2016	1498	-0.12385937942858494	-0.5173329232424728	-1.4927597066296285	-1.1826103318372694	-0.8291405852844891	-0.3088677046670196	-0.3463698623517111	-0.0694935409317976	-2.943465955570703	-0.9170492658803078	1.972699333500624	-0.08047768209401673	-0.18369675511215855	0.6575841611578662
ARSJ_-_114900721.23-P1P2	ARSJ	P1P2	8855	276	175	216	1962	1962	1731	1731	87	206	1718	93	1610	3117	1597	1079	2565	1657	1892	2261	3597	1657	6003	2261	6.06040376372696	-0.08025700444379913	0.3005970693869755	0.23349127525859648	1.6285587759821831	0.1987890698866881	0.23209399165807199	4.194464093430159	-2.5754289650876916	0.5124795474718065	1.1980692442602356	0.727479545688344	2.05658052459005	1.637848821992069
ARSJ_+_114900369.23-P1P2	ARSJ	P1P2	128	138	97	101	1568	1568	1600	1600	261	124	86	317	2302	2041	1527	939	654	1840	1195	2931	1028	1840	2231	2931	0.2715266541917134	-0.7568575223397689	-0.43716738066631144	-0.7496509245611633	-0.41803729334388245	1.2679244254775934	0.11067174745437747	-0.061121222391825825	-0.6057509442220734	0.17793100157951763	-0.9246592044590215	-0.3098539007209524	0.09849446592562472	-0.16457630832869996
BAZ2B_-_160472590.23-P1P2	BAZ2B	P1P2	139	236	133	176	2182	2182	2776	2776	159	304	168	4463	3950	4573	2062	1526	3366	2105	2537	4092	3107	2105	6003	4092	-0.08625781529317855	-0.4594644719644956	-0.7767334501557861	-0.7433664514791969	-0.516455547223164	-0.22606343562753306	0.24053821373684414	0.47158717511357917	2.5091502177096183	0.7488030427331267	1.2448989643634616	0.2948458234190884	1.5000619758442042	0.7820036689982695
BAZ2B_-_160471794.23-P1P2	BAZ2B	P1P2	91	127	81	111	1778	1778	1762	1762	85	7017	1441	324	2584	2805	1710	726	1445	2066	1428	3643	2039	2066	1406	3643	-0.40200847032415243	-1.0580270570603334	-0.8363722391145036	-0.7525885601085414	-0.7622490816518828	-0.5173088715162839	5.47438949567765	3.8421723801044148	-0.20308436181883227	2.149042160611737	0.05191325951025261	-0.36660256661320445	0.9193814888276588	-1.144404254553546
BAZ2B_-_160472605.23-P1P2	BAZ2B	P1P2	53	2378	66	59	1119	1119	947	947	85	12157	97	79	2073	1753	1437	713	779	1129	1915	1454	161	1129	1469	1454	-0.5138373681062731	3.8368665437665324	-0.23605052918864633	-0.7685837836447773	0.5795987157067091	-0.1994229179317739	6.94542525970596	0.20016686543271867	-2.213086144974491	1.183270765558103	0.03233376827593931	1.3818455719932028	-1.871552924982262	0.24393327275338628
BAZ2B_-_160472593.23-P1P2	BAZ2B	P1P2	70	105	89	94	1868	1868	1666	1666	89	231	102	76	3090	3375	1865	1010	1004	1267	721	2713	1554	1267	7302	2713	-0.8517592244577736	-1.4037053570462685	-0.6196632874778647	-0.9115900512261434	-0.9466794800520124	-0.7089671447854	0.2826131586907241	-0.10343620346817683	-2.7713206909032775	-0.8252777201165329	0.23202676579723355	-0.927289433940566	1.2329299469430226	1.6575287672697192
BAZ2B_+_160472620.23-P1P2	BAZ2B	P1P2	16575	308	198	272	1629	1629	1725	1725	112	231	121	6232	2554	2948	1945	786	2900	1522	1553	2164	2338	1522	2789	2164	7.2331868596687166	0.346343517166654	0.4837519404480015	0.5710759771592122	2.1585895736106457	-0.10249734060518056	0.47776413642120996	0.0824071671039679	3.9479853890953565	1.101414838003838	1.4977685623860224	0.5058857796609639	1.5576665387042328	0.595173581318198
BAZ2B_+_160472669.23-P1P2	BAZ2B	P1P2	139	3794	151	193	2703	2703	2195	2195	3662	245	156	2648	2162	3657	2715	1088	2376	2746	3231	4496	2341	2746	2215	4496	-0.3951682255042659	3.238486031874052	-0.2548245181763562	-0.2715544046928733	0.5792347208751388	5.168955815102626	0.2517289317614244	-0.032235894126547926	2.244115938849172	1.9081411978966685	0.3588872316409362	0.5078671641449156	0.7081532766410341	-0.7922091906618447
BAZ2B_-_160472049.23-P1P2	BAZ2B	P1P2	361	17210	299	18850	2104	2104	2033	2033	95	178	87	84	2963	2939	2054	1585	2573	2029	675	2710	2918	2029	3618	2710	1.34317253590179	5.7813683526325335	0.8413831412746577	6.448876185660423	3.6037000538673514	-0.5542967555903955	0.10615969141528758	-0.47217860076653917	-3.277058328955716	-1.0493434984743413	0.910366612964412	-1.0208049952025628	1.462570985837354	0.6460257024967078
BAZ2B_-_160472392.23-P1P2	BAZ2B	P1P2	2766	226	150	176	2854	2854	2566	2566	91	172	106	1859	1773	3941	2143	1313	1967	2293	1955	3635	3774	2293	1584	3635	3.841052319981652	-0.9092627920633052	-0.4897107976725166	-0.6298800539906184	0.45304966906380323	0.12450836633994644	-0.3665453753355141	-0.24839731041042068	1.4625512273188885	0.243029226978225	0.3464446236850075	0.08974169248823571	1.6572180356957738	-0.9692568826106462
BAZ2B_-_160472345.23-P1P2	BAZ2B	P1P2	93	8972	87	112	587	587	749	749	37	90	58	2097	1135	1073	437	598	540	1228	651	834	738	1228	2077	834	1.2281786163049007	6.683325076973491	0.5008975543112624	0.49452679606061944	2.226732010912569	-0.5303326695093888	0.575954639673375	1.1755898953299013	2.7710008451907813	0.998053177671167	-0.6175952273320776	0.6271386088214496	0.20374212836633854	1.545508073516685
BAZ2B_-_160472342.23-P1P2	BAZ2B	P1P2	6450	156	88	118	1691	1691	1220	1220	1400	156	1188	858	1505	2262	1465	648	959	1026	2188	2090	1530	1026	1283	2090	5.817658999094917	-0.6889308605504643	-0.186457846891666	-0.1340286006266409	1.2020604227565366	4.304353887225203	0.29355490897264946	3.786732541194083	1.365875207907215	2.4376291363247873	0.4702560103983479	1.0506382449247893	1.514860889649082	-0.4748556257618619
BDP1_+_70751690.23-P1P2	BDP1	P1P2	43	44	29	43	323	323	198	198	50	145	6242	183	512	256	196	40	1011	739	744	1793	657	739	273	1793	0.9771108983150945	-0.1266308710593571	0.835400341969248	1.032901917084255	0.6796955715773101	1.052546736814664	3.3314449941151567	9.08218116750693	3.1546631166889743	4.15520900378143	1.0198207487441346	-0.28447251265986573	0.7686789738523004	-2.486276485831821
BDP1_-_70751527.23-P1P2	BDP1	P1P2	43	66	42	57	521	521	337	337	26	34	22	14	489	1105	881	55	40	1071	150	979	742	1071	20	979	0.2873616907305112	-0.23141757792278428	0.6024886085181871	0.6722790154446499	0.33267793419264097	0.17543961022879762	-0.870831908928233	-1.2344682205801885	-1.0131134181747616	-0.7357434843635967	-4.175130648875622	-1.7218179100073365	0.4088925795466693	-5.384110808599632
BDP1_-_70751524.23-P1P2	BDP1	P1P2	59	89	47	69	806	806	893	893	45	84	57	1566	1125	1231	955	605	716	609	195	1300	1129	609	1136	1300	0.11424351914079534	-0.4295747325642991	-0.6411515465223001	-0.4579981258812873	-0.3536202214567728	-0.23516564273478568	0.2782382803945245	0.022631460944557702	2.332968538421378	0.5996681592564187	0.801201380345195	-1.7524371450657286	1.8288913205427904	0.034577357705566025
BDP1_+_70751954.23-P1P2	BDP1	P1P2	93	125	69	92	1531	1531	1347	1347	64	166	100	627	1817	2822	1376	1172	381	658	1419	3455	3281	658	3963	3455	-0.15486325808483503	-0.8651464178404304	-0.680233711762849	-0.6359783969435238	-0.584055446157909	-0.4186521571941766	0.06407306284988223	0.3066898047755542	0.058456151672084955	0.002641715525835975	-0.22061256525464845	-0.2992826721145916	3.2563360724593	0.4270334028090639
BDP1_+_70751699.23-P1P2	BDP1	P1P2	31	41	25	40	697	697	558	558	35	77	42	52	930	2080	1035	363	92	994	398	1721	64	994	1397	1721	-0.6045820371746267	-1.3381349762530692	-0.8734891551331772	-0.5661994344800585	-0.8456014007602328	-0.32311334201048814	-0.6040453682333311	-0.5339992599049994	-1.8424946465623648	-0.8259131541777962	-2.8658560645180025	-1.1278783123960767	-3.0187420738861643	-0.07178893051403956
BDP1_-_70751530.23-P1P2	BDP1	P1P2	44	70	56	58	759	759	349	349	42	85	36	234	691	1621	482	346	300	1217	971	2907	2011	1217	874	2907	-0.22228795847124694	-0.6893451934732293	0.9670476627692373	0.6468915513796866	0.17557651555111192	0.36846606943044113	-0.1017415352796176	0.34613403491527794	0.39662786523897386	0.25237160857626856	-1.4526107412305764	-0.5974594216165672	1.6629438812677455	-1.504699740518938
BDP1_-_70751510.23-P1P2	BDP1	P1P2	39	69	34	64	1118	1118	306	306	60	133	72	73	671	1052	404	341	2292	920	184	1446	396	920	9673	1446	-0.9550657556740196	-1.2688521510677506	0.43685096547897295	0.9786059397691149	-0.20211525037342057	0.9254121864482743	1.167899350309109	1.6008118883934452	-1.2629119968518614	0.6078028570747417	1.8845852987998004	-1.989761431793627	-0.2777734631886437	2.9710219927225046
BDP1_-_70751572.23-P1P2	BDP1	P1P2	87	2262	74	135	920	920	1271	1271	58	1185	84	1947	1739	3246	1210	748	1338	1354	565	1867	2279	1354	1086	1867	0.48368994321127445	4.047221028042715	-0.4955189824547239	0.0010610645076385428	1.0091132633267264	-0.4973706751390763	2.697759963337872	0.24062446031973117	2.341034082124952	1.1955119576608695	0.550534398053735	-0.7398707058231742	1.6895331533664224	-0.5525716783051395
BDP1_+_70751492.23-P1P2	BDP1	P1P2	67	110	71	694	1207	1207	1028	1028	1775	2299	124	657	1724	1951	1194	435	1663	2234	726	2736	1240	2234	9500	2736	-0.28488427199032795	-0.7065223822330915	-0.24910146276791068	2.6691610858461496	0.3571632422137051	4.450749797230248	4.388328592209375	0.8217075588249974	1.5557693428785329	2.804138822785788	0.14184300379122522	-0.9294983277896691	0.08907090246704463	2.0249854293364757
BDP1_-_70751477.23-P1P2	BDP1	P1P2	49	79	41	45	683	683	696	696	15	54	36	19	957	2370	724	523	811	983	693	1776	314	983	290	1776	0.0852045741320393	-0.3626331551157169	-0.4786155243093595	-0.7150966170572872	-0.36778518058758086	-1.5867939718375679	-1.3042479375219314	-0.24082251593796578	-3.821848249511062	-1.7384281687021317	0.2901945188639635	-0.3731758751124141	-0.7080668897728317	-2.385380630218471
CENPK_+_64858943.23-P1P2	CENPK	P1P2	55	1270	48	74	832	832	279	279	31	50	41	31	872	848	533	245	863	760	1018	1281	1112	760	1683	1281	-0.03284350630951094	3.3595009285157067	1.0676171558132537	1.3213258362615288	1.4289001035702444	-0.4052974673501124	0.06747163931174782	0.3886586515618351	-2.0215502553234015	-0.49267935794998297	0.7510451618352781	0.6529955348345267	1.4874454320686816	0.6228908471050034
CENPK_-_64858956.23-P1P2	CENPK	P1P2	211	7958	216	241	2548	2548	2004	2004	372	353	178	2806	2713	3530	2067	970	2553	2222	1674	3630	1424	2222	13301	3630	0.29218612475780636	4.392368486434708	0.39299667588954534	0.1802163254965199	1.3144419031446448	1.5421760258661044	0.8296078092128596	0.5515091272438779	2.493349729837703	1.3541606730401359	0.768018742005298	-0.1321415712322913	0.29645029725342753	2.1026194077431075
CENPK_+_64858981.23-P1P2	CENPK	P1P2	56	88	42	63	1185	1185	1606	1606	665	169	69	80	2373	2813	1354	488	399	1163	1319	2028	1259	1163	5906	2028	-0.5170799234210959	-1.0019118601510537	-1.6501627878172687	-1.4359824715556313	-1.1512842607362623	2.573404692234543	0.0945215030677069	-0.2053891970938997	-1.64791786938323	0.20365478220627964	-0.9757064242636017	0.36391536134868196	1.05278715392192	1.7712498502473146
CENPK_+_64858912.23-P1P2	CENPK	P1P2	79	96	93	92	1604	1604	659	659	607	141	71	1427	1379	1892	790	668	1190	2463	1145	1915	1649	2463	1551	1915	-0.4574411799708962	-1.3131680607364937	0.7818001230212652	0.3954210835107277	-0.14834700854384902	3.224836511781641	0.4053908831596207	0.6131366461431442	2.055956700294005	1.5748301853446025	-0.48177103331638416	0.24253165527246479	0.359534738614628	-0.07501955965952778
CENPK_+_64858891.23-P1P2	CENPK	P1P2	126	3869	126	153	2022	2022	1830	1830	62	141	76	73	1956	2730	1552	1543	1709	1279	1532	2820	777	1279	980	2820	-0.11805086009617671	3.6855055965374723	-0.25357204275020306	-0.34424630801698664	0.7424090964185266	-0.5708037975254197	-0.12359797930819916	-0.2628869590406149	-3.440806414398424	-1.0995237875681645	0.9858201537817735	0.10424958373927917	0.21933020720219493	-1.2957153621668844
CENPK_+_64858977.23-P1P2	CENPK	P1P2	89	143	83	133	2336	2336	1570	1570	84	1022	122	453	1921	2611	1541	881	1739	2536	1767	3352	1283	2536	5579	3352	-0.8278546296066978	-1.2806253571043573	-0.6347334455107791	-0.3252726258160332	-0.7671215145094669	-0.10663383384682756	2.7983286427250014	0.4301845607510284	0.0012604044181154794	0.7807849435118291	0.023387208154450778	0.06080833995274304	-0.04467360737360282	0.9641105484654251
CENPK_+_64858549.23-P1P2	CENPK	P1P2	14469	5232	243	267	1485	1485	2046	2046	57	114	61	789	1095	2806	994	663	1120	2923	1674	1889	442	2923	401	1889	7.170666878101845	4.566227474807225	0.5329980407817376	0.2980992844039918	3.1419979195237002	0.144865406716145	-0.46987337535493534	0.06273366570352756	1.2119078031931647	0.2374083750644751	-0.8162670758738154	0.8102052752624519	-1.7869715867384992	-2.0068224138167485
CENPK_+_64858951.23-P1P2	CENPK	P1P2	94	519	86	87	932	932	1533	1533	53	109	62	62	1197	1823	1253	652	186	1654	441	2051	1710	1654	3129	2051	0.5766392053302787	1.904732448700871	-0.549101260035394	-0.9032047033482826	0.2572664226618681	-0.08859643534036366	0.08762138283801413	-0.24787601923205838	-2.4336404705519086	-0.6706228855715792	-2.5849006870759723	-1.2329484818218537	0.9863970582781074	0.8385003128777706
CENPK_+_64858923.23-P1P2	CENPK	P1P2	230	17752	217	249	1518	1518	1492	1492	2181	214	1916	319	2155	2546	1591	804	659	2180	747	1539	4347	2180	6437	1539	1.1637704738358305	6.297065741778816	0.8252953791105266	0.6529638942746099	2.2347738722499457	4.425992447704229	0.5789861866000106	4.35726209510806	-0.3727477041217655	2.2473732563226334	-1.158293743668966	-0.0582846344384953	1.934051928289919	2.2935213832982013
CENPK_+_64858861.23-P1P2	CENPK	P1P2	425	8562	183	193	1756	1756	2182	2182	114	245	145	2735	3226	2581	2110	1244	1630	1952	1688	3117	1239	1952	7466	3117	1.8394783997966275	5.034982855658832	0.031040418881720377	-0.26298456659376	1.6606292769358548	-0.4139501619509618	0.7544594170088228	0.2259801761233149	2.0974457208416104	0.665983788005696	0.3076029325428246	0.09968519818229504	0.28258310225383715	1.4893034997944028
CENPL_+_173793242.23-P1P2	CENPL	P1P2	183	253	145	181	2630	2630	2743	2743	168	4853	173	153	3314	4891	2467	1669	1370	4279	1615	3354	2196	4279	9941	3354	0.04108925241129935	-0.628525644488084	-0.6348538499120577	-0.6856992373033053	-0.4769973698230369	0.10665008259724784	4.14028329952663	0.2551845970395288	-2.486489023377653	0.5039072389464379	-1.0754137647883293	-0.06982007488258146	-0.02403565694216858	1.7966344420478362
CENPL_+_173793293.23-P1P2	CENPL	P1P2	375	317	135	175	2787	2787	2660	2660	182	393	193	2809	4501	6504	3633	1627	4292	3528	1703	5060	1708	3528	13129	5060	0.992485996586356	-0.3868303919671314	-0.6936189664164356	-0.6900056360944566	-0.19449224947291693	-0.21954466214691637	0.10280986428380068	-0.14539024344447693	1.7487337467461643	0.37165217635964254	0.8504835361862725	-0.5865305008026522	-0.10818261826090836	1.6046738903668725
CENPL_+_173793946.23-P1P2	CENPL	P1P2	291	405	233	14371	4065	4065	4610	4610	184	422	234	2788	5303	7014	3829	2506	1480	4451	3490	5658	1450	4451	9073	5658	0.08207220425281525	-0.5779336741931327	-0.699588923741135	4.876315581311273	0.9202162969074553	-0.4403405300437937	0.09661337755459432	0.05671114443617142	1.1147355198388564	0.20692987794645684	-1.0208483039486862	0.2874633088012396	-0.6797166328738504	0.9104136281297314
CENPL_-_173793997.23-P1P2	CENPL	P1P2	130	2729	126	161	2120	2120	2246	2246	71	3358	112	74	2292	2623	2755	672	474	1627	1255	2662	4041	1627	2626	2662	-0.14124423811518572	3.1136359948208496	-0.5490863219793991	-0.5662315518242178	0.46426847072551175	-0.6039536622122839	4.507920326772268	-0.5313833116979882	-2.2219726838575165	0.2876526672511196	-1.211571265786998	-0.10029475797327958	2.2508580681870534	0.20948249109769612
CENPL_+_173793565.23-P1P2	CENPL	P1P2	139	239	127	983	2449	2449	2141	2141	149	8305	177	668	3224	4857	2508	1484	4055	4298	3068	5645	2180	4298	6357	5645	-0.2527994875335491	-0.607782385585959	-0.46860842669205827	2.1129723084168375	0.1959455021513179	-0.026776961025866797	4.925450585926239	0.2643822869838859	-0.19067971085445734	1.2430940502574497	0.4837204526641228	0.10485335094304804	-0.04097738008737295	0.4004986535496638
CENPL_+_173793965.23-P1P2	CENPL	P1P2	177	256	123	190	3552	3552	2493	2493	740	326	184	918	4583	4962	3061	1579	2214	3187	3566	5921	2198	3187	7375	5921	-0.44057381796018724	-1.0450880013528354	-0.7343766952309752	-0.47781777669878633	-0.6744640728106959	1.7779954371819384	0.22355803843886868	0.032872996232948815	0.17844626084586468	0.5532181831749048	0.04214022399097017	0.2529942983028487	0.40235233484749994	0.5459283417180053
CENPL_-_173793832.23-P1P2	CENPL	P1P2	120	222	113	154	2167	2167	2697	2697	67	147	106	89	3148	3890	2757	1315	2966	3358	1190	3437	1393	3358	296	3437	-0.28835634417823375	-0.5377397067462968	-0.9701848768991304	-0.8943594830789354	-0.6726601027256489	-1.1454400880097753	-0.5743461909369678	-0.6118647277440639	-2.9242222799209734	-1.3139683216529452	0.3886003885048713	-0.5456598290765138	-0.3310470046596554	-3.308354624626647
CENPL_+_173793568.23-P1P2	CENPL	P1P2	185	1802	204	242	4166	4166	2886	2886	2269	6606	4844	181	4893	7647	5045	2026	4979	3698	2631	5492	3182	3698	2692	5492	-0.6068291652174134	1.5402640367701623	-0.2156542755984172	-0.3399985647548369	0.0944455077998737	3.300027873279236	3.9404189996423895	4.0304429654035365	-2.523681198425639	2.1868021599748806	0.9967948116491243	-0.07719192788073337	0.7215485786029738	-0.7995270694200827
CENPL_-_173793815.23-P1P2	CENPL	P1P2	8307	413	235	335	3967	3967	3894	3894	190	409	210	2427	5190	7148	4356	2440	5213	4323	2666	6764	6081	4323	8742	6764	4.952515655249727	-0.5145068457285649	-0.4437442552340096	-0.30302610091339366	0.92280961334344	-0.3629726678743559	0.02416901800047988	-0.2854443513478566	0.953184333993179	0.08223408319286135	0.8377650446873798	-0.3586714302205323	1.4306357209682732	0.5992128644923864
CENPL_+_173793534.23-P1P2	CENPL	P1P2	2027	7951	156	178	2665	2665	2519	2519	199	9983	230	2976	2871	4451	2793	1443	620	2712	2036	5368	1369	2712	18772	5368	3.491447054127282	4.32632865207182	-0.4064572209507076	-0.5869081933060769	1.7061025729855792	0.5579775523764061	5.3168798295678865	0.4869885623673529	2.005194599909127	2.0917601360551927	-1.5613330368748355	-0.4141186610240104	-0.047874764202322506	2.0352519349447804
CENPQ_-_49431166.23-P1P2	CENPQ	P1P2	68	428	62	89	1544	1544	1460	1460	56	150	93	506	1368	2958	1635	1033	2745	903	1940	2169	277	903	1985	2169	-0.6187576977108193	0.8983378141303371	-0.9507803764592189	-0.8000254403392153	-0.36780642509472916	-0.2018070457883545	-0.15005174250296527	-0.046817739574485984	-0.06873959087845538	-0.11685402968606545	2.1716922773989737	0.8235550485026939	-0.7664800437555479	0.10123510047474715
CENPQ_-_49431147.23-P1P2	CENPQ	P1P2	46	68	39	55	1086	1086	1129	1129	36	89	44	45	1229	2343	797	445	85	523	646	1749	1870	523	1304	1749	-0.6750099334404274	-1.2480176815567514	-1.2486515849894677	-1.1234762747865747	-1.0737888686933048	-0.68465365189041	-0.5668719037965158	-0.08990592565024702	-2.344917056231792	-0.9215871343922413	-2.053592179121969	-0.45239577012724985	2.7765153862041796	-0.1944602735738742
CENPQ_+_49431493.23-P1P2	CENPQ	P1P2	85	180	93	123	1991	1991	2560	2560	1252	6166	132	1419	1710	3625	2336	1571	953	1769	1812	1731	1185	1769	687	1731	-0.663650071275879	-0.7180965443935574	-1.1759933168580452	-1.143419807086356	-0.9252899349034596	3.9589287841992973	4.917889798417738	-0.05633206981863648	0.8140827820586489	2.4086423237142616	-0.32470190779324537	1.0505056797800743	0.36031297877128493	-1.1040975744318378
CENPQ_+_49431075.23-P1P2	CENPQ	P1P2	81	143	78	113	2210	2210	1191	1191	136	306	4281	1234	1659	4037	1823	1126	1030	2517	1068	3206	1130	2517	12151	3206	-0.8837441530872479	-1.200631452503134	-0.3257795120805804	-0.16178495298715956	-0.6429850176645304	0.8000552173344153	0.4298558753123638	5.320731643860713	1.093026940361482	1.910917419217243	-0.7213768581031276	-0.6013343293665163	-0.21702247618230752	2.1513548647890763
CENPQ_-_49431520.23-P1P2	CENPQ	P1P2	8964	310	101	116	438	438	308	308	27	51	41	24	877	956	545	698	105	1152	19	538	615	1152	523	538	8.241376372216141	2.2506652106703346	1.998200908978179	1.8271882368944374	3.579357682189773	-0.6128549832413253	-0.0769055619090313	0.3565379546567229	-3.9012293521962023	-1.0586129856724593	-2.887995462788919	-3.8390064000125603	0.032877566460411733	0.1883309198070181
CENPQ_+_49431485.23-P1P2	CENPQ	P1P2	86	128	90	111	1058	1058	1771	1771	115	13627	119	404	1595	2515	1485	741	782	1344	1288	2775	3228	1344	1359	2775	0.26537734089499354	-0.29779604711675534	-0.6917194335009542	-0.759938847940042	-0.37101924691568927	0.6148398893320826	6.5893735850541075	0.4476689173227424	0.08577312373825485	1.9344138788617966	-0.2136086044841372	-0.122826728909736	2.202467408175142	-0.8008161692407385
CENPQ_+_49431094.23-P1P2	CENPQ	P1P2	84	152	82	97	1754	1754	1163	1163	72	167	103	91	1955	1779	1731	1011	1104	2080	1576	1982	2143	2080	5184	1982	-0.49787911135905105	-0.7791776540038771	-0.21930740993384967	-0.34772875682432436	-0.4610232330302753	-0.35433734371246306	0.7383894013071144	0.018208887519507222	-2.5128812684120243	-0.5276550808244667	-0.34615933526301457	0.6538390213703658	0.9814082893242151	1.6162349018148374
CENPQ_+_49431086.23-P1P2	CENPQ	P1P2	45	67	31	57	1260	1260	1496	1496	1953	130	86	65	1209	2545	877	981	52	1211	938	1803	95	1211	3512	1803	-0.9211184237506824	-1.4837909629322361	-1.985922182579476	-1.4780106632611283	-1.4672105581308805	5.100568251677608	-0.13954622383438142	0.7389300919602926	-2.95485013989849	0.686275494976257	-3.9738594105659657	0.04178888018351268	-2.733767573687259	1.1910195942197175
CENPQ_-_49431532.23-P1P2	CENPQ	P1P2	499	104	65	73	843	843	1198	1198	41	87	1826	198	1079	1298	1427	512	232	1744	290	1119	1025	1744	753	1119	3.1297436827020997	-0.2696212378037197	-0.5972684128390462	-0.8005938514470021	0.36556504515308313	-0.30923659782999424	0.25240473194981217	4.444799800211387	-0.4097520066280964	0.9945539819257765	-2.3425193086620832	-0.9635567818609816	0.1715838372920041	-0.3423621201877649
CENPQ_-_49431136.23-P1P2	CENPQ	P1P2	131	4946	132	155	1453	1453	1227	1227	75	186	105	69	2062	1950	1659	841	2078	1904	2047	2723	1427	1904	6690	2723	0.41484051221153084	4.516555401754367	0.3902505526168336	0.25119865407309905	1.3932112801639576	-0.37231937983228836	0.7614363065712801	0.10724571641318725	-2.6465461601846814	-0.5375458792581258	0.6938461965835393	0.5728425690800922	0.5223118238439419	1.525935374601728
CHD1_-_98262220.23-P1P2	CHD1	P1P2	141	4145	147	166	2129	2129	2237	2237	150	302	147	7190	1149	2793	2220	1049	1357	1492	1148	3035	3188	1492	6582	3035	-0.030172383746578824	3.7105240169280895	-0.320901229301469	-0.5163163272504276	0.7107835191574035	1.4713461548897064	0.9423407851453511	0.17242675330182333	3.7378684660416863	1.5809955398446416	0.43085720615088735	-0.4180454253668786	2.0337640614113557	1.3459556560980055
CHD1_+_98262226.23-P1P2	CHD1	P1P2	88	122	78	95	2636	2636	1754	1754	120	274	3212	6198	2167	2411	1949	838	715	2103	2101	2715	1420	2103	1111	2715	-1.0184665380638327	-1.6840694524478952	-0.8842548466611997	-0.9705836416520188	-1.1393436197062365	0.23409770455478407	1.0141520514582227	4.809836171962352	3.847671979179158	2.4764394767886286	-0.9887496820787566	0.6146524130817999	0.371802047336387	-1.059967235185931
CHD1_-_98261946.23-P1P2	CHD1	P1P2	81	115	69	103	1411	1411	1576	1576	96	1713	98	291	2267	3415	2011	1057	179	886	1177	2618	801	886	3808	2618	-0.236415771405718	-0.8676843566556185	-0.9067513957569218	-0.6995575098113911	-0.6776022584074124	-0.1529156279796906	3.156175477006768	-0.2698891524872158	-0.8999929451821052	0.4583444378394388	-1.739663090303491	-0.16882232780631878	0.7928555115298136	0.7696945274794036
CHD1_+_98262046.23-P1P2	CHD1	P1P2	163	1274	167	194	2869	2869	2249	2249	107	192	99	100	3564	2423	2027	1817	4541	2397	1232	2847	2226	2397	2816	2847	-0.2513676002306653	1.5781451744849067	-0.14458768638247932	-0.2991613211289228	0.22075714168570992	-0.6491240880808355	0.49391971537003165	-0.26667538368436183	-3.222595141167097	-0.911118724390566	1.489464148762472	-0.22391178794688638	0.8315836513689482	0.2133309870117326
CHD1_+_98261781.23-P1P2	CHD1	P1P2	89	158	91	115	1077	1077	1205	1205	99	15077	135	109	1639	1751	1958	679	1797	980	1297	2583	3925	980	655	2583	0.289167394729112	-0.019693921369833944	-0.12024682399734221	-0.15333359771118205	-0.0010267370873117687	0.35944702802008965	7.257634306973074	0.23074891715006363	-1.6781920661755114	1.5424095464919287	1.442420775494642	-0.0093407147658231	2.940198967339903	-1.7503546855764867
CHD1_-_98261917.23-P1P2	CHD1	P1P2	171	3602	155	170	2350	2350	2044	2044	70	178	108	1794	1765	3373	1518	1089	1593	1486	814	3433	2968	1486	1182	3433	0.10564397174045714	3.3654652894511843	-0.11427910874209868	-0.351794762338153	0.7512588475278477	-0.24747890417363694	-0.09254726795150692	0.2760297964509295	1.6810673094946482	0.4042677334551084	0.6679961719739844	-1.0918407085905317	1.936416943758329	-1.3091136756630233
CHD1_+_98261857.23-P1P2	CHD1	P1P2	141	222	137	159	1602	1602	1964	1964	107	195	140	3510	2309	2362	2283	927	4368	1363	957	2516	1897	1363	3346	2516	0.3801294182970052	-0.10191470106133371	-0.23477116443288093	-0.39070247656857093	-0.08681473094144532	-0.0228949243330292	0.5530729684526756	0.06166624242319241	2.881721159858686	0.8683913616003809	2.247871315101914	-0.41001264329278575	1.415294084282388	0.6404316692757642
CHD1_+_98261750.23-P1P2	CHD1	P1P2	122	5120	97	121	899	899	1309	1309	39	104	67	50	2409	2417	1278	702	140	1132	1063	1721	1728	1132	774	1721	1.0047965303553603	5.259078654370185	-0.14756057283682766	-0.1993923622088798	1.4792305624199598	-1.5401259123362827	-0.3870261355242688	-0.1644845607862946	-2.8505796572375424	-1.2355540664710973	-2.447691204899645	0.28942294859137907	1.548589227007708	-0.9237154797790925
CHD1_-_98261905.23-P1P2	CHD1	P1P2	61	119	68	80	1044	1044	988	988	190	35032	216	185	1751	2477	2035	1004	333	238	1322	2033	2032	238	579	2033	-0.21093216070007692	-0.3837603682646704	-0.25412842341305275	-0.3904453542355486	-0.30981657665333734	1.204582786937329	7.97354348530651	0.8531727927127868	-1.479270720142166	2.1380070862036145	1.0522446247505897	0.3636404107634372	4.032226891140344	-1.5828488157387948
CHD1_+_98262036.23-P1P2	CHD1	P1P2	86	113	85	129	1215	1215	1827	1827	56	116	61	99	1492	2467	1416	1075	1475	1860	778	2080	110	1860	521	2080	0.0657606545158762	-0.6772337710806848	-0.8190940155685014	-0.5880398807424678	-0.5046517532189445	-0.32698635115769425	-0.25902510107232857	-0.44776984281718324	-2.479872951104919	-0.8784135615380317	0.23309635412844326	-0.43421301894178477	-3.141367224794612	-1.7681021046332452
CLK1_+_201728942.23-P1P2	CLK1	P1P2	291	8483	13505	383	2144	2144	2905	2905	135	293	137	1994	3965	4777	3063	1327	6770	3837	2546	3713	2338	3837	4751	3713	1.0050226507574331	4.733597521127098	5.823659538025723	0.31287191609483256	2.968787906501272	-0.4675990065005706	0.12440359705120407	-0.39359919893550366	1.5483884123202964	0.20289845098385628	1.3868610898468368	0.44017555314709544	0.22365613260498501	0.5847720376728044
CLK1_+_201728945.23-P1P2	CLK1	P1P2	222	2498	204	3118	3806	3806	3036	3036	147	393	185	957	5894	7268	4134	2152	3406	4222	4010	6169	3359	4222	8610	6169	-0.2134074816169944	2.1418257803312057	-0.2887547665226853	3.274442919744085	1.2285266129839028	-0.9166684532476967	-0.05742129787528771	-0.3928428432062079	-0.2081958747783046	-0.39378211727687457	0.25783587731865754	0.3630940395122363	0.6084651845634645	0.7101027374703833
CLK1_-_201729161.23-P1P2	CLK1	P1P2	24640	692	372	521	4106	4106	4031	4031	325	14090	416	1005	3228	6802	3275	2535	4735	4323	2214	5120	4400	4323	5112	5120	6.4714332217805834	0.18043818052539295	0.16901271017823705	0.2842112768891951	1.7762738473433521	1.0965615916779754	5.202176604589379	1.1122588965318445	-0.37389887253211795	1.7592745550667703	0.6990156104471146	-0.2249601390053324	0.9638306551922401	0.22687017217633298
CLK1_-_201729341.23-P1P2	CLK1	P1P2	272	7639	254	324	3616	3616	2999	2999	933	272	3533	135	4226	5000	3878	2062	4808	2843	2291	5266	5567	2843	1941	5266	0.153520377142073	3.8283169787164057	0.0451948468247112	0.025577978477651087	1.0131525452902101	2.229346765956757	-0.0487136341988883	3.9546793154867874	-2.972121647024984	0.7907977000549181	1.325706818020929	-0.21620161364091017	1.9078459518644277	-1.2107812572156982
CLK1_+_201728988.23-P1P2	CLK1	P1P2	132	233	149	204	2941	2941	2334	2334	184	993	247	3858	3447	4644	3823	1628	2153	2425	2703	5301	1416	2425	15920	5301	-0.591460451221689	-0.9085770592355131	-0.3626443583239012	-0.2801697212740859	-0.5357128975137974	0.18112691972968253	1.9260335547630292	0.13697611645295638	2.2056438170751504	1.1124451020052044	0.39604759319265237	0.01282542036239942	0.16219648579726698	1.815630036274939
CLK1_-_201728981.23-P1P2	CLK1	P1P2	214	2521	222	757	4304	4304	2732	2732	208	435	220	206	5484	7941	3799	2377	3593	4005	3519	6026	2244	4005	14867	6026	-0.4437588778485555	1.9776459052991862	-0.014549935018699056	1.3844015041574078	0.7259346491473349	-0.31188259059819456	-0.03869748538024176	-0.020945913437435237	-2.5675342874669225	-0.7347650692206988	0.41107071369336257	0.2084932902556793	0.10263040098884213	1.5319671245559188
CLK1_-_201729128.23-P1P2	CLK1	P1P2	6246	284	140	181	1890	1890	2248	2248	83	2687	83	77	2144	3671	2108	1061	2393	1484	531	2494	3951	1484	1515	2494	5.61078283321906	0.01490446539351753	-0.39836733635467425	-0.3985866506759541	1.2071833278954873	-0.2823592120709084	3.701359111013841	-0.5775213505873626	-2.8235310269275695	0.004486880356999845	1.2570133259049667	-1.2471492499250385	2.3510867220329894	-0.49001752535265597
CLK1_-_201729027.23-P1P2	CLK1	P1P2	157	219	134	6854	2220	2220	1986	1986	77	170	113	417	1922	3607	3041	751	1544	2234	3190	4596	1993	2234	1783	4596	0.06451328596107997	-0.5922290366390244	-0.2827847501493159	5.023074351452568	1.0531434626563265	-0.2329155330389101	-0.25565686754964645	-0.6610527689126826	0.11212584922268576	-0.25937483006963874	0.034727587772036494	0.4577060751065962	0.7736724920318651	-1.1369459489044174
CLK1_-_201729314.23-P1P2	CLK1	P1P2	206	1826	212	275	4637	4637	2642	2642	201	4036	280	3879	4424	5450	5039	2356	2934	4270	2145	6834	2209	4270	10144	6834	-0.606238985884386	1.404822903606967	-0.032718329762343235	-0.028133160373039257	0.18443310689679987	-0.051393432015839124	3.718205848654928	-0.08054035432185902	1.6802366099932438	1.3166271680776183	0.02631682215280806	-0.6872241509418822	-0.01248268347645587	0.7989506438268402
CLK1_-_201729048.23-P1P2	CLK1	P1P2	2968	3837	156	226	2145	2145	1991	1991	103	3124	118	99	2706	3195	2078	1322	3467	1988	875	4472	2122	1988	1565	4472	4.354749942540817	3.588328982213156	-0.06709931993696916	0.0968952391564517	1.9932187109933641	-0.3067550497533795	4.119114426407845	-0.049238519839443384	-2.778258468135788	0.246215597169808	1.3700541006278184	-1.3690368170230214	1.0324668670286008	-1.2856313849065086
CLK4_-_178053564.23-P1P2	CLK4	P1P2	134	6629	130	147	1521	1521	1744	1744	2971	138	102	75	1953	2204	1688	730	1735	2080	1450	2584	1228	2080	725	2584	0.3815212510401973	4.873098964798762	-0.13904054482718653	-0.33251819747879563	1.1957653683832445	5.013947202988562	0.15415185230723338	0.0404245229672382	-2.322042589979205	0.7216202470709567	0.3060361554244397	0.15097527930884957	0.17808700001784672	-1.604427023674927
CLK4_+_178054052.23-P1P2	CLK4	P1P2	57	87	42	62	1307	1307	1591	1591	89	145	3374	372	1807	3066	1706	932	1027	1493	2099	2071	502	1493	662	2071	-0.6329169133237702	-1.1597720649494345	-1.6366247306310027	-1.4455280274824058	-1.218710434096653	0.0650431871417374	-0.2506969875436207	5.0729406966722035	-0.3641359602539549	1.1307877340040908	0.02790603717092499	1.0039030621721203	-0.6340949285076474	-1.416298285296593
CLK4_-_178053661.23-P1P2	CLK4	P1P2	103	138	88	114	1664	1664	1979	1979	56	110	91	43	2508	2380	1766	1014	2297	1600	845	1720	1323	1600	727	1720	-0.1277026926509519	-0.8425873963656527	-0.8843483114889295	-0.8816721004210037	-0.6840776252316345	-1.0762761637044953	-0.2838502405704242	-0.18937661774684234	-3.598685809008949	-1.287047207757678	1.08936297259047	-0.040856869319435773	0.6641011241800739	-1.0132551495531652
CLK4_+_178053616.23-P1P2	CLK4	P1P2	26911	3923	270	380	2702	2702	2141	2141	69	151	133	500	3019	3878	1734	993	693	2940	2244	2315	2475	2940	1559	2315	7.202332920368757	3.2872575257486814	0.6195224835866067	0.7417803104072052	2.9627233100278128	-1.0426400376955165	-0.5311564446814918	0.3844926219822824	-0.028974249573993083	-0.30456952749217997	-1.517204876599242	0.9395889315616718	0.6899723378067296	-0.3412651193331133
CLK4_+_178054000.23-P1P2	CLK4	P1P2	36	68	40	61	1464	1464	926	926	58	134	70	1690	1444	2175	702	396	394	318	386	2449	1334	318	6141	2449	-1.4595383385348084	-1.6789091320364324	-0.9261643214515884	-0.6881372632355836	-1.1881872638146032	-0.22918348471965988	0.13082540893454198	0.7630541663433332	3.0543422843822308	0.9297595937351112	0.8768528851592918	-1.6809915721954198	3.0070199635763517	1.5554069752972897
CLK4_+_178053877.23-P1P2	CLK4	P1P2	804	1178	78946	20506	2886	2886	2695	2695	68	146	90	59	1716	3107	2769	1011	857	2757	1132	2088	1299	2757	3365	2088	2.0424326049946524	1.4565961043365332	8.479284958952393	6.163682704528208	4.535499093202946	-0.2486804492092669	-0.2599460631416015	-0.8541978723343284	-3.1380328592488795	-1.125214310983519	-1.1180481369104198	0.10128069536247564	-0.14733786888618783	0.917610939044496
CLK4_-_178053612.23-P1P2	CLK4	P1P2	2167	7545	175	205	2669	2669	2127	2127	186	770	110	250	3226	4716	1651	787	1915	1677	2334	3540	645	1677	2234	3540	3.585636346258629	4.24854946026935	0.0033827607929417525	-0.13913043599345976	1.924609532831865	0.2923186349923279	1.5369025367027231	0.18133367831432956	-0.6935441675531053	0.32925267061406827	0.7591457242352442	0.38358364983746596	-0.44015165557760816	-0.43499402837034395
CLK4_-_178053624.23-P1P2	CLK4	P1P2	98	2447	59	107	621	621	904	904	46	100	63	324	1390	1313	1381	586	1741	1440	1254	1309	2364	1440	1260	1309	1.2224968842016484	4.727676792856179	-0.33075994613206117	0.1572818064477257	1.4441738843433731	-0.5086166645139176	0.4367408929820602	-0.36511931105520734	0.10598452175467066	-0.0827526402080988	0.8415314123086974	0.9226006999572759	1.6535211915239796	0.17408478255873905
CLK4_-_178054037.23-P1P2	CLK4	P1P2	53	104	47	395	1448	1448	498	498	46	123	53	60	2083	2538	1121	702	673	1324	463	1757	896	1324	1596	1757	-0.8856889342130847	-1.0500783039448427	0.20136288653084167	2.901700693458151	0.2918240854577663	-1.0921946209436948	-0.21542594440164375	-0.3135517385393003	-2.587545251403748	-1.052179388822097	-0.40854069120962955	-0.939501643647662	0.3750274829265082	0.09047260633067056
CLK4_+_178054061.23-P1P2	CLK4	P1P2	128	175	101	160	1927	1927	2135	2135	57	132	82	65	2099	3217	1717	807	2009	1985	2507	2664	5179	1985	531	2664	-0.025904357988799642	-0.7116018794661216	-0.7950329048347728	-0.5020984771587236	-0.5086594048621043	-0.7939058900874736	-0.45557019719406355	-0.2990239496811231	-2.6731656769570318	-1.0554164284799232	0.5850225776902428	0.896896362863155	2.3218945187766504	-2.0976841701504076
DBT_+_100715212.23-P1P2	DBT	P1P2	83	127	86	84	1749	1749	847	847	61	131	72	47	1894	2188	1299	907	895	1177	1160	2365	2425	1177	2017	2365	-0.5110386442678063	-1.0343020221522163	0.30682256229118465	-0.09790695409167172	-0.3341062645551275	-0.5477927308655595	0.0895618828451159	-0.08416234430264158	-3.3094785155585913	-0.9629679269704193	0.1725292881004456	-0.04318692911134514	1.98123039459953	-0.000502953497095282
DBT_-_100715126.23-P1P2	DBT	P1P2	75	108	60	86	1415	1415	1088	1088	41	96	59	234	1795	1798	1086	513	2649	1344	199	1987	1764	1344	2008	1987	-0.3515311489164423	-0.9623709705585055	-0.5737962787205357	-0.4252043040864748	-0.5782256755704895	-1.0435255770523906	-0.07567890069306937	-0.11306696873959243	-0.17155892273135542	-0.3509575923041023	1.5465987265781327	-2.3352230876055433	1.3306773904548823	0.2442935428178027
DBT_+_100715310.23-P1P2	DBT	P1P2	123	203	141	190	2614	2614	2547	2547	85	215	115	86	2815	3642	2771	1600	2599	1964	2962	4239	2105	1964	660	4239	-0.5232924221492716	-0.9373796436129864	-0.5682559249541157	-0.5087338534814803	-0.6344154610494634	-0.640837723789951	0.0692135467128443	-0.5016025748341146	-3.2567000617803328	-1.0824817034228889	0.9718457251447786	0.46737612333422995	1.038385271315187	-2.4540598906925792
DBT_+_100715331.23-P1P2	DBT	P1P2	119	9017	97	144	928	928	982	982	29	63	30	30	912	1762	1109	694	1519	862	515	1571	884	862	599	1571	0.9230732664872932	6.029778676146546	0.2671095947937201	0.46633956958938594	1.9215752767542364	-0.5662184719972307	-0.6541823813202754	-1.1190546848502638	-3.571009883677448	-1.4776163554613047	1.3850461164002565	-0.624510394123138	0.9747184679784555	-1.16192912638871
DBT_+_100715346.23-P1P2	DBT	P1P2	94	151	83	115	1133	1133	2262	2262	100	173	87	4085	872	2617	2219	954	1158	3069	1292	2761	1364	3069	2293	2761	0.2948932041640431	-0.15819954149816606	-1.1615678157216105	-1.0618993805836785	-0.5216933834098532	1.2843624120377375	0.23246592268891142	-0.5836520866453556	3.059166280319828	0.9980856321002802	-0.8384493714899773	-0.11105636879366654	-0.23156503376619042	-0.038828386890574884
DBT_+_100715147.23-P1P2	DBT	P1P2	86	145	95	122	1315	1315	2328	2328	116	236	149	2031	1820	2420	1148	878	1447	1211	2086	2436	1494	1211	13034	2436	-0.048345831170645504	-0.43161012916745944	-1.0082437676560505	-1.0181442228836308	-0.6265859877194466	0.43694880708145245	0.7933876213001065	1.1433599634894014	2.1707887680530886	1.1361212899810123	0.8245500778246668	0.7607534737139112	1.2413412507710304	2.6488200078267665
DBT_-_100714976.23-P1P2	DBT	P1P2	2887	3750	102	159	1616	1616	2067	2067	46	103	62	65	1909	2396	1867	683	851	1750	1116	2316	819	1750	1566	2316	4.723380407791109	3.9637912625160814	-0.7341213645326663	-0.46444593567932535	1.8721510925237994	-0.9663488843069858	-0.3883757615053449	-0.8232115321363995	-2.432482581969342	-1.1526046899795184	-0.4724398640464573	-0.06876977705957121	-0.15705959740256048	-0.33542489458149516
DBT_+_100715152.23-P1P2	DBT	P1P2	10872	6035	239	1304	2830	2830	2207	2207	2997	299	177	2583	2801	4103	2684	1654	3434	3400	2353	3291	2374	3400	7499	3291	5.827979901355068	3.8418795829204093	0.3997718606224199	2.4768510224132303	3.1366205918277816	4.5062676474790075	0.3730741394057917	0.16653496358574138	1.6039797822390192	1.6624641331773897	0.582039313964341	0.5005037432004263	0.42014515629296456	1.4172983430990764
DBT_+_100715207.23-P1P2	DBT	P1P2	6311	127	102	112	2093	2093	1153	1153	69	154	70	617	1591	2639	909	722	987	1474	531	1671	476	1474	7001	1671	5.478532810104138	-1.2933440444862727	0.10802451124100898	-0.1278280931324014	1.0413462959316182	-0.11850311651293932	0.05254680946885504	0.3902449024537873	0.7341630255545406	0.26461290524106074	-0.010930513651400797	-0.6693995181565564	-0.6923430781110043	2.2959754193467834
DBT_+_100715181.23-P1P2	DBT	P1P2	109	812	114	129	1536	1536	2489	2489	162	357	213	6842	2934	4244	1855	1349	166	1469	2392	2873	258	1469	7031	2873	0.06945832236269167	1.8297012814612905	-0.8416845338950085	-1.034129477096015	0.005836398208239835	0.2298873942511741	0.5801072272145573	0.9666045184206005	3.3034191291119264	1.270004567249564	-2.577895228222084	0.720187845766059	-1.5710314574569038	1.5202980477276777
DCLRE1B_+_114448004.23-P1P2	DCLRE1B	P1P2	127	210	106	151	1111	1111	687	687	205	198	107	2525	1132	2232	724	306	5940	2119	2506	4863	3800	2119	7357	4863	0.7572780836899953	0.34593028127430125	0.9105301326663842	1.0502322329687455	0.7659926826498566	1.943512403713503	0.6567712123506437	1.330719469020869	4.005571203126161	1.9841435720527942	2.0547633643032297	0.02806827218364072	1.7809757985222623	0.8263971458977855
DCLRE1B_-_114448188.23-P1P2	DCLRE1B	P1P2	309	16573	273	384	4595	4595	2658	2658	163	392	260	1161	5460	5498	4418	2113	4664	4522	3360	6784	617	4522	14279	6784	-0.008149619965100996	4.600025877355146	0.3234077185649631	0.44483089390674824	1.3400287174654395	-0.6572665345361983	0.34155455670247736	0.002288479376106878	0.09696657822291987	-0.05411423005867361	0.6122908174362386	-0.029146487796598564	-1.935258629925989	1.3028130178678783
DCLRE1B_+_114448001.23-P1P2	DCLRE1B	P1P2	58	93	52	66	997	997	773	773	54	97	58	1454	1814	1975	1547	522	1244	1267	861	2638	2661	1267	1221	2638	-0.21723220096370266	-0.6729630182928941	-0.28710891886247003	-0.3139367021046273	-0.3728102100559233	-0.6613806913251148	-0.19618819166447832	-0.6481781166185359	2.4387969306420034	0.2332624827584684	0.5412539819770639	-0.630830972754223	2.008911953557533	-0.8822552181474408
DCLRE1B_+_114448083.23-P1P2	DCLRE1B	P1P2	42431	719	429	609	2927	2927	2131	2131	170	6130	4803	1261	3995	4811	3572	1382	8231	3275	2394	4762	1498	3275	6898	4762	7.743860527444176	0.7239687950278177	1.2942949266381276	1.4289773225853954	2.7977753929238793	-0.14589830463769804	4.501086178596144	4.516302097819118	0.8287020332322552	2.4250480012524545	1.8972568314238707	-0.0076160192263541315	-0.19009731517730177	0.7637366543072202
DCLRE1B_-_114448323.23-P1P2	DCLRE1B	P1P2	6036	5098	491	8221	5251	5251	5860	5860	563	2050	291	3748	6073	7245	6602	2679	4436	5063	6092	8664	8694	5063	3543	8664	4.087237108505366	2.7066670426912336	0.029670231926368196	3.724407011391863	2.6369953486287074	0.9774880052700956	2.330174124048739	-0.41471371061132434	1.4453177451091017	1.0845665409541527	0.37695090223916994	0.47641114797944284	1.7183875790443965	-1.060935631373313
DCLRE1B_+_114448135.23-P1P2	DCLRE1B	P1P2	186	2269	192	235	2828	2828	2691	2691	103	230	134	206	2899	3868	2698	1085	4562	2984	2391	3956	3094	2984	5034	3956	-0.04017109539444608	2.431602353860209	-0.20218820799797577	-0.281415946613651	0.47695677596353403	-0.4061485438382393	0.0796538755677565	-0.24248707278756765	-1.4360874268563295	-0.5012672919785954	1.1801029320441707	0.25810015305299494	0.9905856288699197	0.5767889365185694
DCLRE1B_+_114448317.23-P1P2	DCLRE1B	P1P2	5090	602	3188	291	3151	3151	2290	2290	145	371	206	154	3828	4294	3151	2003	2489	4278	3861	5173	3767	4278	11108	5173	4.57809240025244	0.361353502739433	4.084079997927451	0.25973724238574425	2.3208157858262672	-0.3137754774311521	0.6187048048622517	0.15400485786860685	-2.7402687918255126	-0.5703336516314519	-0.21368623119673757	0.5625018118385807	0.7548395184584703	1.3316521317317918
DCLRE1B_+_114448099.23-P1P2	DCLRE1B	P1P2	131	240	133	186	3001	3001	3135	3135	256	286	787	111	4511	4228	3920	2111	1532	3226	3781	4664	3218	3226	1064	4664	-0.6315681037539163	-0.8950091429924991	-0.9521913252669267	-0.8390971341196034	-0.8294664265332365	0.2694589763205859	0.2656475794959281	1.7726802562078432	-3.2884036237047565	-0.24515420292009982	-0.5066461202434145	0.6817285098872158	0.9347778552439254	-1.902943491582606
DCLRE1B_+_114447931.23-P1P2	DCLRE1B	P1P2	808	5547	145	219	1872	1872	1545	1545	93	3073	102	130	3068	3025	1958	894	2222	3178	2029	3546	2511	3178	3978	3546	2.6740832614753116	4.316455155539218	0.19329393414448282	0.41738971927120305	1.900305517607554	-0.6352334093549628	4.174248528643865	-0.17364133792927205	-1.8208718348625692	0.38612548662426494	0.05142371302784371	0.17910477795844815	0.5985028715991028	0.39497688605175607
DCLRE1B_+_114448203.23-P1P2	DCLRE1B	P1P2	156	1526	166	188	3104	3104	2058	2058	114	271	152	1477	4764	3819	3106	1441	4280	2638	2199	4606	1459	2638	3723	4606	-0.4282741250179578	1.7249542696446736	-0.025211868625758527	-0.21644463275456438	0.2637559108115981	-0.9763771366594334	0.33470574083157967	-0.26381623124078857	0.9964908638823355	0.022750809203423233	1.2658502530242357	-0.08213835783739976	0.08389528634246823	-0.07792264882463196
DDX58_+_32526165.23-P1P2	DDX58	P1P2	121	198	103	160	3160	3160	2502	2502	103	257	146	1027	3928	4305	2360	779	1038	1928	894	2441	4102	1928	10740	2441	-0.8206091074829498	-1.247024357987585	-0.9955895800613157	-0.7309441968166908	-0.9485418105871353	-0.8443881400915352	0.085362931009894	0.07435178433374112	1.3596323215488197	0.16873972420022942	-0.32561458688481004	-0.4645971094973582	2.0275824079260127	2.366575939208322
DDX58_+_32526169.23-P1P2	DDX58	P1P2	137	210	111	121	1489	1489	1562	1562	73	191	101	3754	2423	2685	1636	766	1575	1572	1177	2876	4336	1572	2456	2876	0.44414054268534864	-0.0765546559187067	-0.20798690487058824	-0.4543217184056181	-0.07368068412739098	-0.6440635835313904	0.3382583592631958	0.07135281951297312	3.253903726198211	0.7548628303607474	0.5704346320033056	-0.30442090630037577	2.402123506771387	0.0013730310475823515
DDX58_+_32526041.23-P1P2	DDX58	P1P2	97	161	85	108	1626	1626	1450	1450	122	16755	135	111	1804	2157	2288	693	542	2378	800	2496	2178	2378	1205	2496	-0.18096220158097864	-0.5868667989631402	-0.4856702818433094	-0.5109559002770616	-0.4411137956661226	0.5224442613474447	7.109029509031601	0.006042629975369529	-1.6814043024948138	1.4890280244648997	-1.5656999374045135	-0.6570175799870459	0.8116152066473727	-0.8214586416282235
DDX58_+_32526193.23-P1P2	DDX58	P1P2	551	2325	36611	522	2650	2650	2620	2620	97	635	102	946	2533	3461	2494	1519	1186	3408	1969	3502	1061	3408	2107	3502	1.6203683625401553	2.560566221542103	7.411414430280505	0.9085486826068384	3.1252244242424005	-0.2980279724854342	1.7051754595943027	-0.5227220381552469	0.27768159212960564	0.2905267602708065	-0.9551373046925636	0.15381247656847363	-0.7451407116349513	-0.5038626234995507
DDX58_-_32526159.23-P1P2	DDX58	P1P2	50	88	46	67	1343	1343	1375	1375	1373	390	58	272	2467	1321	1039	597	243	1395	1090	2310	315	1395	735	2310	-0.8611509013457965	-1.1824841057928746	-1.2948779803210866	-1.1231329303798454	-1.1154114794599006	3.5632644568869165	2.391451466603005	-0.0739005740737122	-0.17323290672217162	1.4268956106735093	-1.953552882123498	-0.09903626753865358	-1.2084814206531493	-1.4229505504629925
DDX58_-_32526307.23-P1P2	DDX58	P1P2	8325	218	126	172	2377	2377	2216	2216	68	153	108	77	3154	4027	2207	876	1301	2427	1310	3812	477	2427	1583	3812	5.694544867210474	-0.6974139981682379	-0.5296862756279865	-0.4514836288853237	1.0039902411322315	-1.126813556500232	-0.5665660101528802	-0.263885042413218	-2.547109145613978	-1.1260934386700772	-0.3318691254460674	-0.5564528583846515	-1.4087529694695002	-1.03876071765606
DDX58_-_32526096.23-P1P2	DDX58	P1P2	83	2529	76	110	1710	1710	1775	1775	2420	231	1151	93	1637	1221	1831	946	731	1316	1564	2876	503	1316	7903	2876	-0.47850468011941416	3.3138985768872486	-0.9388998289145358	-0.7762498132929807	0.2800610636400797	4.972643272727742	1.7494374605288763	3.419354412037821	-2.38564618893907	1.9389472390888423	-0.2805321567955331	0.10570528596853213	-0.4491692162535923	1.687462878508008
DDX58_-_32526232.23-P1P2	DDX58	P1P2	85	106	75	99	1366	1366	1563	1563	82	189	90	3377	2099	2063	1445	840	897	1139	536	2186	1801	1139	2304	2186	-0.12011433384546688	-0.9384934487296208	-0.7745074055824985	-0.7447516604582882	-0.6444667121539684	-0.26924389963413153	0.7032502224348098	0.0840976886445608	2.9681723196336476	0.8715690827697218	0.22309616419842043	-1.0434600461136545	1.599390401874286	0.3049734618871087
DDX58_-_32525907.23-P1P2	DDX58	P1P2	50	94	52	63	929	929	1090	1090	3432	208	120	747	1817	2109	976	558	391	1457	990	1860	758	1457	8459	1860	-0.3294420983010067	-0.5556180697077449	-0.7828967346019113	-0.8768387137026059	-0.6361989040783171	5.326181680305369	0.8096322424476226	1.0652516277485597	1.3817344942523435	2.1457000111884734	-1.3300763437698895	0.07472625807205624	-0.004371156217298888	2.414310646720431
DDX58_-_32526238.23-P1P2	DDX58	P1P2	50	94	57	69	894	894	1314	1314	41	79	49	36	1640	2220	830	514	263	1265	205	1986	512	1265	268	1986	-0.2740383331016716	-0.5002143045084098	-0.9200835792363029	-1.0152313210823938	-0.6773918844821947	-0.9132375478474231	-0.6610273089601435	0.006840687583848926	-2.874808174459272	-1.1105580859207476	-1.6983186593020991	-2.2916413589224502	-0.3665617019055505	-2.6604345709539006
DIABLO_+_122710557.23-P1P2	DIABLO	P1P2	452	682	46560	566	3609	3609	3277	3277	503	2411	238	3126	4017	6899	2178	1563	1798	2919	3729	4775	2423	2919	13770	4775	0.8890320328248764	0.3455723661242103	7.435419447174171	0.7024920677508892	2.3431289784685365	1.4112023907999993	2.634780294540305	0.8951278942939642	1.960891373292294	1.7255004882316403	-0.13139716900054943	0.6278165130636456	0.6696801616252005	1.7570820673285539
DIABLO_+_122710195.23-P1P2	DIABLO	P1P2	203	297	189	267	2363	2363	2596	2596	91	229	103	2121	2486	2488	2328	1910	6705	4220	1667	4187	2128	4220	3172	4187	0.34516850151825107	-0.2427569281758104	-0.1730562768567805	-0.04538495384981811	-0.029007414341039595	-0.3631253938138501	0.7099689220665635	-0.40927644602213764	1.112063355899738	0.26240760953257836	1.2356783541845597	-0.3441343646534074	-0.049384880417235766	-0.17139800091962254
DIABLO_+_122710129.23-P1P2	DIABLO	P1P2	227	318	195	252	3472	3472	3119	3119	392	307	176	3361	3668	3708	2282	1861	2160	4549	2160	3491	5874	4549	9048	3491	-0.04876624684664321	-0.6993404121628535	-0.3927615567032561	-0.3935941314124689	-0.38361558678130514	1.1826224675600927	0.557205220844871	0.39244691205154325	1.813703860541144	0.9864946152494124	-0.5068341012535523	0.29191940459855525	1.3071537987093187	1.6030847185537678
DIABLO_-_122710507.23-P1P2	DIABLO	P1P2	13934	3857	313	405	4017	4017	3294	3294	1194	360	2417	289	4779	8621	4264	1879	4866	4605	1575	5169	4138	4605	10269	5169	5.680655600215416	2.6906885495805657	0.2111699741275488	0.21214704050739908	2.198665291107732	2.407784616058278	-0.4302505098533329	3.270108404709334	-1.7399322956270828	0.8769275538217988	0.6472191849470021	-0.7300049245709854	0.7840924565574333	1.2194647369015907
DIABLO_+_122710192.23-P1P2	DIABLO	P1P2	139	3061	127	159	2010	2010	2520	2520	161	349	184	2509	2586	3958	1653	1218	569	2356	887	4305	2303	2356	16490	4305	0.032197784964138165	3.356135408457971	-0.7037473646938275	-0.7503312806411568	0.48356363702178123	0.4031008653443018	0.6480632332623619	0.9217893164676267	2.003489710795134	0.994110781467356	-1.4821549605366076	-1.2944787788826646	0.905534839638507	2.1666324021573238
DIABLO_+_122710173.23-P1P2	DIABLO	P1P2	3436	209	141	201	2718	2718	2298	2298	115	231	131	1843	2685	3177	2419	1441	3226	2046	578	3245	1483	2046	6120	3245	4.224421078677993	-0.9516427436892383	-0.41983576332603434	-0.27911760900541815	0.6434562406643258	-0.1365257748884603	0.3698355708027865	-0.11767368273954748	1.3158771087482592	0.3578783054807593	1.224624314397585	-1.5045486312853444	0.47407242038542363	1.1444393208102144
DIABLO_-_122710226.23-P1P2	DIABLO	P1P2	107	149	106	151	2728	2728	1895	1895	136	163	99	1437	1820	3083	1693	1164	2255	1336	1196	3009	1771	1336	1498	3009	-0.7859244443161044	-1.4451315435647407	-0.5532857115739693	-0.4135836112716087	-0.7994813276816057	0.6664306532042197	-0.08985511577587602	-0.006911268113104718	1.2648603768413467	0.45863116153914646	1.3228914466559623	-0.3465382680347542	1.3450041719539838	-0.7771203367578852
DIABLO_+_122710165.23-P1P2	DIABLO	P1P2	100	177	104	1433	1409	1409	360	360	91	189	3407	2045	1461	2281	1335	552	2855	2073	2593	3166	3171	2073	3368	3166	0.06963679177200977	-0.24352248122936837	1.8153625887327027	5.228963580394238	1.7176101199173952	0.40374472443513687	0.558327597009157	5.440760575224358	2.850252044343236	2.313271235252972	1.0294546501280615	0.6964893998165914	1.551577728670546	0.3183570290459156
DIABLO_+_122710200.23-P1P2	DIABLO	P1P2	118	178	128	156	3302	3302	1934	1934	188	10527	3187	2223	3136	4102	2060	1128	2719	1835	2552	2960	2026	1835	8474	2960	-0.9202448572444952	-1.4640631089495892	-0.31059611255555586	-0.3959760781528261	-0.7727200392256168	0.3485695546023684	5.511230860743693	4.7186530514102	1.9396322539204902	3.129521430169188	1.134980109281456	0.7705596023490351	1.081214078746685	1.7465720989642792
DIABLO_-_122710236.23-P1P2	DIABLO	P1P2	179	1575	174	219	3322	3322	2527	2527	106	218	143	732	2997	5346	3381	1660	1346	2599	3565	4301	5125	2599	1226	4301	-0.32778408239119816	1.6726276203095356	-0.25349048617476155	-0.2924291068818352	0.19973098621543522	-0.4126923669104361	-0.46452389336593036	-0.4742645944120598	-0.2203763146579505	-0.3929642923365945	-0.38159420287461265	0.7137583944870788	1.917955338484092	-1.5815870061371673
EYA3_-_28414957.23-P1P2	EYA3	P1P2	70	875	62	79	1364	1364	1559	1559	57	103	67	72	1160	1348	1708	602	525	1646	1123	2259	145	1646	2300	2259	-0.39810841377228456	2.1088391426927893	-1.045432935389624	-1.0666306820589153	-0.10033322213200863	0.06167147118974636	0.44143165010158203	-0.5829046994597906	-2.102803302025096	-0.5456512200483898	-1.0808909868808696	-0.023797893892005373	-2.566479562730569	0.2550757365553541
EYA3_-_28415107.23-P1P2	EYA3	P1P2	114	5549	112	140	1642	1642	1604	1604	3094	1529	116	1872	1250	2726	1904	857	943	1877	1238	2029	1471	1877	1648	2029	0.037888100693858284	4.506101540870597	-0.23332753747603086	-0.28218162704818717	1.0071201192600596	5.716235648939525	3.3173387486558172	0.05226160152255588	2.088104698763199	2.793485174470274	-0.42541495316850675	0.27177089855808334	0.5867285641000779	-0.07092647645673955
EYA3_-_28415116.23-P1P2	EYA3	P1P2	85	166	101	106	1701	1701	1576	1576	97	203	132	2428	3105	4100	2028	1429	4242	3596	1624	3262	308	3596	4382	3262	-0.43653999121876197	-0.6078001293191897	-0.35706436978329625	-0.6581375824314104	-0.5148855181881646	-0.5917741638807774	-0.18453637310741033	0.14765055205804067	1.7256538784521593	0.27424847338050284	0.8060356210033786	-0.021676700426230155	-2.607030797143424	0.6549588483950389
EYA3_-_28415104.23-P1P2	EYA3	P1P2	184	5452	140	178	1928	1928	1484	1484	107	1525	119	1396	2429	2645	2364	680	1730	2296	3098	2849	2601	2296	3968	2849	0.49690911813397287	4.249008375572519	0.20078360724544853	0.17645183680736087	1.2807882344398251	-0.0959892411947787	3.357077424436445	-0.22309818716666108	1.9985836633642444	1.2591434148598122	0.15933341683567	1.1054099715661951	1.1183037249434253	0.7070825501797249
EYA3_-_28414688.23-P1P2	EYA3	P1P2	116	2543	114	110	1019	1019	835	835	58	114	72	408	1912	2792	1851	620	1357	1419	1062	1761	3208	1419	349	1761	0.7512791572686801	4.068705275521563	0.7340335937246123	0.3117211086250118	1.4664347837849667	-0.6341952658132373	-0.4626573079446885	-0.5950658087253347	0.35719230998955187	-0.33368151812342717	0.5032301523455738	0.2549173060734229	2.115159520070491	-2.1059698215048552
EYA3_-_28415040.23-P1P2	EYA3	P1P2	194	4111	190	253	3335	3335	3131	3131	275	326	197	3027	3144	6331	2271	1369	2813	2731	2978	4162	1817	2731	7133	4162	-0.21732170557789843	3.051130475489261	-0.4357762178864366	-0.39342043598259324	0.501153029010583	0.8935928531933546	-0.12795362189213488	0.5620381984524165	2.1056576018619078	0.8583337579038859	0.6103642595366844	0.501595237947243	0.3504890731449513	1.0063581546047842
EYA3_-_28414761.23-P1P2	EYA3	P1P2	100	1712	108	112	1743	1743	1447	1447	76	136	82	2026	1862	3292	1066	878	2472	1573	520	2751	721	1573	1498	2751	-0.23726416604403866	2.7234379972727325	-0.1371857374469707	-0.4555005020123539	0.4733718979423424	-0.20601929707526923	-0.44574987507106467	0.3886586515618351	2.167232702558074	0.4760305454933935	1.2198440934759587	-1.418844162187278	-0.18708753849874227	-0.6477923697407586
EYA3_-_28414768.23-P1P2	EYA3	P1P2	57	83	48	71	1074	1074	1110	1110	54	115	64	900	1098	2095	1156	679	1148	1451	550	1779	799	1451	3607	1779	-0.3496517655137499	-0.9444109816412172	-0.9246054935950272	-0.7306030592710198	-0.7373178250052532	0.06291571019820896	-0.03570857354211654	-0.08582731279775135	1.367404800264599	0.3271961560307347	0.2297591435962145	-0.7090345377546599	0.07757985653735422	1.248859058637111
EYA3_-_28414781.23-P1P2	EYA3	P1P2	31600	1914	311	444	1601	1601	1482	1482	3018	258	115	80	2241	3350	2265	1115	1535	2335	494	3521	2424	2335	645	3521	8.189115843742492	3.0069453869670393	1.3542170047460538	1.4970799165060387	3.511839537990406	4.838140704056229	0.4528177792909789	-0.21070691428629473	-2.8400085266280106	0.5600607606082254	-0.037499873352211666	-1.8488738311779758	0.9923271165520486	-2.2194880154358136
EYA3_+_28415111.23-P1P2	EYA3	P1P2	103	134	77	105	1013	1013	1008	1008	43	97	46	34	1560	2047	867	705	2693	1546	441	1425	986	1546	1666	1425	0.5883185666890016	-0.16900140334609537	-0.10371741588372974	-0.027040623372027506	0.07213978102178742	-0.7723750120075739	-0.24784664073606066	-0.14722785746189437	-3.4131252327435226	-1.145143685737263	1.3683579315640955	-0.7075829092814678	0.28947920012918604	0.45455262754278225
FAM126A_+_23053694.23-P1P2	FAM126A	P1P2	72	96	77	67	1368	1368	1112	1112	70	121	73	1142	928	2418	1837	680	1035	2589	2318	2715	581	2589	560	2715	-0.3616910151366639	-1.0835621491674714	-0.2453785651073206	-0.8168580998039687	-0.626872457303856	0.6799925688573336	-0.16919938787430677	-0.5642129825284048	1.7088473725174347	0.41385689274301385	-0.7550801765261524	0.7564568174152257	-1.2174249288194605	-2.048327319630057
FAM126A_+_23053717.23-P1P2	FAM126A	P1P2	115	169	108	112	1285	1285	1547	1547	64	181	99	496	1586	2867	1377	1130	639	1856	1318	2324	4698	1856	6141	2324	0.40417390517005636	-0.1773453428017855	-0.23359401236428212	-0.5519087769296653	-0.13966855673141904	-0.2224865086640393	0.16605560194290359	0.2911421456475729	-0.22701937362338076	0.0019229663257638863	-0.9706248531933069	0.1662687507040007	2.278209970560747	1.6309896804567388
FAM126A_+_23053691.23-P1P2	FAM126A	P1P2	114	2024	110	132	3034	3034	1509	1509	77	157	91	766	1586	2349	2148	1336	2178	1256	1062	3029	1578	1256	1492	3029	-0.8478788577753704	2.1653160694445472	-0.17124141008073845	-0.2789891887064633	0.2168016532204941	0.04430003203086175	0.2483256549796522	-0.4718852680837884	0.1583876627431987	-0.0052179795825190445	1.3618515108125506	-0.5275293628907409	1.2676207087979534	-0.792467896423434
FAM126A_+_23053369.23-P1P2	FAM126A	P1P2	30	69	28	43	412	412	926	926	28	72	36	2078	1150	1004	1056	281	34	859	332	1618	455	859	412	1618	0.10662656673222193	0.17135179459222138	-1.4407374942813465	-1.1926098460963719	-0.5888422447633186	-0.9513726767341941	0.3499173515917624	-0.7853707482132135	3.8474449919755798	0.6151547296549833	-4.091367458900853	-1.3004280119825753	0.02156838162371688	-1.7443692191300582
FAM126A_-_23053304.23-P1P2	FAM126A	P1P2	111	7030	109	145	1648	1648	1036	1036	44	97	77	883	1341	2939	961	668	620	1648	420	2063	1758	1648	425	2063	-0.005848162526190581	4.84213631177395	0.3581520040116577	0.39909458479014726	1.3983836845123907	-0.5209713562272373	-0.7696608973639831	0.44749228962407894	1.3634567084667077	0.13007918612489106	-0.8426921009217098	-1.3117541391198844	1.0315787956363076	-2.050082928744719
FAM126A_+_23053742.23-P1P2	FAM126A	P1P2	99	2272	116	120	1626	1626	1799	1799	3715	1078	87	396	2025	1817	1395	862	2431	1725	1235	1491	1719	1725	774	1491	-0.1515184236884961	3.231963442426925	-0.34822250920262476	-0.6700950931811971	0.5155318540886518	5.284130849806548	3.3983346626186117	0.08599245883510598	-0.16129606571719468	2.1517904763857674	1.062637552463106	0.7127592332890753	0.9333331506012893	-0.7167486400223313
FAM126A_+_23053713.23-P1P2	FAM126A	P1P2	5817	276	9884	238	1178	1178	1039	1039	36	68	36	30	1572	2304	1375	373	1772	1363	352	1675	1622	1363	364	1675	6.19017226330441	0.6557284979449791	6.856675323345858	1.109831606865498	3.7031019228651862	-1.0397699537763554	-0.9309262560917508	-1.1661925321541444	-2.675249851354425	-1.4530346483441692	0.9462770627370798	-1.265985312494722	1.1893482250881855	-1.9730245939170998
FAM126A_-_23053720.23-P1P2	FAM126A	P1P2	67	105	67	87	1469	1469	1051	1051	1004	111	56	56	1510	2251	1376	770	1565	1465	1761	1710	789	1465	1131	1710	-0.5682929917915862	-1.0570452978928868	-0.3646817965831204	-0.35860967565168345	-0.5871574404798192	3.81990126677827	-0.1903985710038283	-0.5298114629415664	-2.820468340232366	0.06980572315012723	0.6629460134976416	1.026927033158426	0.04555650837997005	-0.36727124966673874
FAM126A_-_23053550.23-P1P2	FAM126A	P1P2	42	48	46	45	576	576	385	385	63	588	54	381	1738	1752	1126	847	1221	1388	693	2004	983	1388	1272	2004	0.1086289196433694	-0.8356346357238857	0.5416232873960345	0.13913224320917728	-0.011562546368826032	-0.37724189627454496	2.576421189335413	-0.2930052402138337	-0.19167959854658267	0.42862361357511286	0.38273965339641314	-0.5474268019575166	0.44061572143844147	-0.42665769179415225
FAM126A_-_23053676.23-P1P2	FAM126A	P1P2	9779	4401	239	279	2705	2705	2289	2289	60	133	83	54	2704	2721	2157	1137	2215	1522	904	2163	3094	1522	1622	2163	5.740294847059811	3.451530642677639	0.3471410273463471	0.19961334673526743	2.434644965954766	-1.085298293633727	-0.2031029016482666	-0.6106726601106018	-3.4352376634364856	-1.3335778797072706	1.1090223609261063	-0.2741105384463134	1.961864805621612	-0.18613369962800497
FBXL5_+_15656951.23-P1	FBXL5	P1	26	46	22	40	604	604	772	772	45	95	1453	67	1161	1478	982	219	572	559	564	1129	456	559	4005	1129	-0.6517285228770646	-0.9655149182707956	-1.5262494517094978	-1.0345351599189516	-1.0445070131940772	-0.2806086134959527	0.19196095828501925	4.654338143021076	-0.7478064958511073	0.9544709979897583	0.6008508849224704	-0.016749969273729404	0.6445455089976734	2.0558829026397722
FBXL5_+_15656956.23-P1	FBXL5	P1	131	4551	141	4209	2144	2144	2124	2124	84	3752	121	726	2234	2659	1364	829	1239	1771	2057	2902	728	1771	3846	2902	-0.1464296906134006	3.835206545507688	-0.30624073148407494	4.222687525998668	1.9013059123522202	-0.3244055006646156	4.648311954757931	0.5943336779533492	0.7694888197922942	1.4219322379597397	0.05229599637595833	0.4880227235586674	-0.3441938888770961	0.6354373893898536
FBXL5_+_15656948.23-P1	FBXL5	P1	78	85	49	78	1067	1067	1886	1886	39	73	59	43	1426	1787	1192	881	1251	1551	1184	1335	979	1551	455	1335	0.11229425634474532	-0.9006256596894526	-1.659628149638603	-1.3597179593510818	-0.9519193780835982	-0.7836655005417006	-0.4619634560612509	-0.24742710139739277	-3.395842080926022	-1.222224534731592	0.2575671241170001	0.8113577881545114	0.274542046243726	-1.323775145372157
FBXL5_-_15656495.23-P1	FBXL5	P1	47	66	57	71	973	973	998	998	43	87	1225	39	625	1630	1098	366	1422	378	1556	1705	800	378	1034	1705	-0.48547064479655244	-1.1325740104253876	-0.5232300242512333	-0.577155103370812	-0.6796074457109964	0.5472429221925879	-0.07617684916948964	4.247002064587662	-2.2694062461295004	0.6121654728703146	2.4791473463856137	0.852598770175135	2.019973733229774	-0.49240940747989925
FBXL5_-_15656479.23-P1	FBXL5	P1	96	141	97	129	1302	1302	1005	1005	722	151	99	2359	1377	1820	1049	1044	1499	1497	749	2177	2570	1497	4060	2177	0.12468526586244222	-0.4576345157695716	0.23370902304212215	0.2742412518187298	0.04375025623843076	3.4772327297921457	0.5602179083392418	0.6836560272052696	2.136945079961872	1.7145129363246323	0.5696101828767138	-0.5547753346289779	1.7180541056989458	1.1282644660010328
FBXL5_+_15656571.23-P1	FBXL5	P1	36213	1463	313	400	2049	2049	1942	1942	149	233	8180	162	1876	2359	1453	838	1120	1552	1628	2460	575	1552	7314	2460	8.029752308051968	2.2633376501245106	0.9734673284347113	0.956522486817299	3.0557699433571224	0.7544149549867241	0.8117623455150396	6.582164509899197	-1.4100650575224334	1.6845691882196319	0.09705419574510976	0.3889708331401225	-0.4941347286792681	1.801128457231467
FBXL5_-_15656474.23-P1	FBXL5	P1	74	108	66	68	1698	1698	1647	1647	90	140	66	658	1691	2300	1763	804	1003	1079	1902	2772	290	1079	1831	2772	-0.633930879617167	-1.2254053763922994	-1.034454753446616	-1.362168216014249	-1.0639898063675828	0.17688269895963016	0.11340077521345115	-0.6503242702588006	0.6717834558486068	0.0779356649407216	0.4623107621114347	0.4411184378238274	-0.9572100917969606	-0.36916932022317583
FBXL5_-_15656554.23-P1	FBXL5	P1	3079	149	73	125	1473	1473	1449	1449	42	91	70	58	983	1838	1466	727	1495	2390	236	1731	1571	2390	1518	1731	4.949940935315889	-0.5560453295764174	-0.7042413537556267	-0.299063812433076	0.8476476098876923	-0.14003963652188123	-0.1845905069901166	-0.29928800148591783	-2.686939185499728	-0.8277143326244113	-0.10918111279537246	-1.8902185109043195	0.3330325301022074	0.03969221216552854
FBXL5_+_15656906.23-P1	FBXL5	P1	89	106	98	84	1193	1193	1094	1094	53	75	55	40	1234	2112	619	757	2957	2125	505	1617	586	2125	2078	1617	0.14159160157809136	-0.7431300081347585	0.126088788243937	-0.4670858175520298	-0.23563385896618988	-0.1325156775462797	-0.6640395247623507	0.596662484013323	-3.2813300218060752	-0.870305685025346	1.0443554231951686	-0.6944359367340265	-0.9201303038140569	0.5910021215472511
FBXL5_-_15656624.23-P1	FBXL5	P1	61	109	69	80	1876	1876	1508	1508	98	184	109	1319	1961	2796	2337	974	497	1359	1557	3033	1665	1359	6295	3033	-1.0564702766455687	-1.3559319227411795	-0.8431202895692098	-1.000498835919535	-1.0640053312188735	0.0860265709629986	0.22594921478179852	-0.33315932430297135	1.3983422604614966	0.3442896804758303	-0.883543678217834	0.02255189555534387	1.2313366888673551	1.2825870260989087
FBXL5_-_15683155.23-P2	FBXL5	P2	43262	1652	11914	588	1153	1153	1234	1234	61	140	66	82	957	1879	1265	610	1502	1947	2013	2767	2493	1947	4292	2767	9.115872442762582	3.2681490387649443	6.878019531515434	2.166539448148713	5.357145115297918	0.43705277011679966	0.40506956962513296	-0.171429180520291	-1.934222054539871	-0.3158822238295578	0.19331594978124814	0.5255529774118629	1.2949899664473281	0.8624535782632683
FBXL5_-_15683170.23-P2	FBXL5	P2	78	129	73	106	1870	1870	1476	1476	408	173	84	199	2013	3059	2270	1174	2273	2110	999	2744	351	2110	3420	2744	-0.697183837605829	-1.1082674343544747	-0.7308764802590932	-0.5635627690354303	-0.7749726303137068	2.1059844320900947	0.007319740178743928	-0.6670607896965892	-1.5997006992741096	-0.03836432917546506	0.6750387062105712	-0.4731954492799162	-1.6493400956138646	0.5468419897171489
FBXL5_+_15683110.23-P2	FBXL5	P2	109	173	94	129	2190	2190	1783	1783	1622	253	134	2123	2402	3809	1710	725	1838	2216	2197	4073	1268	2216	6109	4073	-0.4422943314046881	-0.9127590618545405	-0.6387261690260724	-0.5528699497399743	-0.6366623780063188	3.8422282155515783	0.2393329062311924	0.4154069503874398	2.510942844295375	1.7519777291163958	0.29786290622711736	0.09397150452033953	0.13295683176634077	0.8139705721935313
FBXL5_-_15683182.23-P2	FBXL5	P2	122	1714	144	152	2170	2170	2277	2277	1717	186	791	92	2268	3653	1712	1131	2282	1815	1180	3264	1925	1815	4451	3264	-0.26650549146203417	2.4089999317779287	-0.3762176077730248	-0.6689972802312705	0.27431988807790003	4.007159946099844	-0.14417132315376513	2.975165267774573	-2.658929884640514	1.0448060015200342	0.8980132643928395	-0.4833257486218143	1.023248865262635	0.6766145895974744
FBXL5_+_15683165.23-P2	FBXL5	P2	58960	874	527	733	2911	2911	2471	2471	136	253	150	105	3052	4236	3080	1612	2852	2611	2451	3241	2720	2611	4101	3241	8.226386278166588	1.013518210375103	1.3775558232297156	1.482783875266794	3.02506104675955	-0.07938585854425195	0.08604260480219583	-0.2707975753834555	-2.9794991375695505	-0.8109099916737661	0.6950555451183171	0.581459912649477	0.9973641615009818	0.5686628691260767
FBXL5_+_15682998.23-P2	FBXL5	P2	175	7495	156	230	3274	3274	2669	2669	130	3106	132	117	2277	2649	2749	1796	1753	1617	1444	4436	507	1617	4787	4436	-0.3393909963349033	3.944202021358339	-0.48990540435843277	-0.3005997567358245	0.7035764659822945	0.27813978393177097	4.381145890117901	-0.2911987024515721	-2.9793155418654487	0.34719285743316275	0.6841903382731473	-0.6346601741740612	-0.734902058794199	0.33898858667475734
FBXL5_+_15683176.23-P2	FBXL5	P2	81	115	74	90	1450	1450	1545	1545	111	12112	141	90	2441	2665	2185	708	1044	1394	1097	2418	1329	1394	415	2418	-0.2757506837107506	-0.9070192689606511	-0.7771617902415016	-0.8655442440002956	-0.7063689967282998	-0.05015016639110881	6.335765576439416	0.13523215771376051	-2.0148610804610287	1.1014966218252593	0.15057517168873213	-0.155722269745453	0.8694705110838734	-2.3135048568981356
FBXL5_+_15683144.23-P2	FBXL5	P2	105	170	100	141	2111	2111	1605	1605	85	328	100	86	2901	2889	2525	1111	521	1900	2777	5078	1399	1900	1821	5078	-0.4432288473741117	-0.8849920622121838	-0.3977254253136553	-0.27281244714910535	-0.4996896955122641	-0.6842530970203562	1.0127334201536904	-0.5691131130488669	-2.7304869733947004	-0.7427799408275587	-1.2989601199525307	0.11379523127181801	0.49675651162256507	-1.2504033265539667
FBXL5_+_15683081.23-P2	FBXL5	P2	4748	135	76	124	1277	1277	1436	1436	83	10678	88	85	1376	2160	1595	586	990	1218	866	1663	1562	1218	308	1663	5.780797908246105	-0.49239934765462223	-0.6331365534581805	-0.29764994097440933	1.0894030165397228	0.3574652236847662	6.457074140713902	-0.09081072031200677	-1.8244745449922521	1.224813524773602	0.2686703180479106	0.043179210539933566	1.2972402879117686	-2.203659766475667
FBXL5_+_15683059.23-P2	FBXL5	P2	92	145	93	127	1827	1827	1348	1348	104	1061	6301	847	2522	3363	1633	817	734	2412	1016	1886	3147	2412	542	1886	-0.4254624642635543	-0.9060239636152834	-0.25067000315254173	-0.17192631194792618	-0.43852068574482644	-0.1912222951471887	2.4872117814884036	6.037154388456096	1.012917264478809	2.3365152848190296	-1.148693918069601	0.09209917519754707	1.3221072390744606	-1.569838773204524
FBXO5_-_153304123.23-P1P2	FBXO5	P1P2	130	4026	105	124	713	713	718	718	246	23875	11347	4213	1451	798	750	306	4806	1636	2266	2336	3908	1636	14992	2336	1.4308460448914881	5.246701055474722	0.8331814507643567	0.7023500590255907	2.053269652539039	1.8483732483124347	9.054504080575711	8.00837488189483	4.744135731161896	5.913846985486218	2.1223479211753884	0.9406360360409762	2.1946176867027587	2.9112068248958707
FBXO5_-_153304068.23-P1P2	FBXO5	P1P2	98	7865	68	117	687	687	711	711	4986	11887	9851	2898	884	1440	799	533	1916	1085	663	1643	1875	1085	2322	1643	1.0767800536040295	6.26639262648222	0.2205330585522094	0.6326527524257558	2.0490896227660533	6.904455155140008	7.196779845950217	7.7131011450733205	3.4037415300900475	6.304519419063398	1.3880865393916093	-0.324723255737009	1.7275555206148858	0.7281616380321929
FBXO5_-_153304140.23-P1P2	FBXO5	P1P2	126	2134	83	132	871	871	482	482	2521	17237	190	2082	1165	950	665	277	7633	1072	3169	1775	697	1072	8324	1775	1.0969875132079734	4.042143417222831	1.0689260620382486	1.3674985655902585	1.8938888895148278	5.522356710356837	8.33297328399179	2.2817434476453236	3.8709035605425224	5.001994250634118	3.399629306520985	1.8207370842033046	0.31728562308677266	2.4585840865726287
FBXO5_+_153304114.23-P1P2	FBXO5	P1P2	22328	8895	352	453	1959	1959	2027	2027	2584	50468	9089	4953	3932	6334	2040	1515	5458	3389	6104	8382	5373	3389	10145	8382	7.3969012251054025	4.932205072884205	1.0810772120916834	1.0742306490411027	3.6211035397805986	3.8030332953932833	7.145716046725155	6.244650790869118	2.669876200566395	4.965819083388488	1.2551967787774172	0.5269888898043891	1.603228168899245	0.5045285846301029
FBXO5_+_153303697.23-P1P2	FBXO5	P1P2	234	19989	183	278	759	759	508	508	5566	5821	27547	10090	1661	2690	1806	526	4465	1257	4176	5082	3005	1257	2767	5082	2.1886451424748596	7.468290468571097	2.133791118433162	2.3662501684131083	3.5392442244730566	6.1532793824091705	5.265196748904152	8.02012378273533	5.222610937993711	6.165302713010591	2.3963595465753484	0.7012537856170076	2.1957403088541616	-0.6479475853266996
FBXO5_+_153304493.23-P1P2	FBXO5	P1P2	78	4180	77	120	1704	1704	982	982	62	142	81	69	2183	2140	1081	412	738	1092	849	2726	1651	1092	3838	2726	-0.5630709030566683	4.043905471739677	-0.06601670669850668	0.20330516375559204	0.9045307564350238	-0.7292095575639763	0.23788794231639443	0.35079756485290225	-1.6170846971127553	-0.43940218687685906	0.002403886127814614	-0.6984206541516931	1.5347272316695275	0.7226952955068717
FBXO5_+_153304698.23-P1P2	FBXO5	P1P2	139	5192	118	162	1772	1772	1896	1896	85	172	97	1637	2838	4174	1509	706	1588	2438	1274	2740	1536	2438	2344	2740	0.21401468247541056	4.30023964444139	-0.3993242326151325	-0.3128994635518678	0.9505076576874503	-0.65257739088291	-0.44941422635751493	0.12963412136337205	2.174205606495267	0.3004620276545533	-0.05080319248998316	-0.12028216649111068	0.27184005777706605	0.003922822691059702
FBXO5_+_153304490.23-P1P2	FBXO5	P1P2	69	120	99	113	1326	1326	1542	1542	49	86	50	48	1618	3272	1534	1279	1866	2082	1192	1941	583	2082	862	1941	-0.37810410502749736	-0.7166465995067988	-0.35445446291413907	-0.5344143050380799	-0.49590486812162865	-0.6365955012748303	-1.0981563741394291	-0.8501282080252812	-3.7749466748681866	-1.5899566895769324	0.40966293853961244	0.2811125668489757	-0.8980423124227987	-0.9419141975078649
FBXO5_-_153303745.23-P1P2	FBXO5	P1P2	3507	9099	149	219	827	827	1346	1346	68	124	5832	1265	1015	814	1179	468	3745	1717	1147	2031	2267	1717	203	2031	5.970514694388459	6.209076629171323	0.43148179277313004	0.6163181474526228	3.306847815946383	0.50888937621774	1.4368472302208506	6.395525371050102	2.395448323290562	2.6841775751948127	1.69275970033125	0.16020360082014973	1.3392543194147737	-3.093512460994276
FBXO5_-_153303751.23-P1P2	FBXO5	P1P2	81	2894	83	103	1366	1366	854	854	45	104	55	37	1398	1287	1109	1018	1450	2016	613	2939	1175	2016	425	2939	-0.1896552670985443	3.8324353032389045	0.24372313864771966	0.18440205002449472	1.0177263062031436	-0.5486050020058224	0.5221792840206128	-0.2445855669341226	-3.8211771071544516	-1.0230470980184463	0.09224128238965124	-1.2768379308600732	0.1595250856285676	-2.560664466509568
FBXO8_+_175205296.23-P1	FBXO8	P1	130	214	123	137	1804	1804	1567	1567	100	1231	2573	744	1909	4042	1815	956	468	2662	1520	3200	5428	2662	923	3200	0.09162068807999502	-0.3261887718569638	-0.06449899221205468	-0.2797635990502869	-0.1447076687598276	0.15394534941072635	2.436297344204944	4.592580278553615	0.5991833764195768	1.945501587147215	-1.9402461153412163	-0.0894721323432992	1.9662701171830843	-1.5645432060122493
FBXO8_-_175205314.23-P1	FBXO8	P1	213	312	208	216	2528	2528	3622	3622	199	3197	1258	2208	4994	5959	3730	2013	4149	2698	3699	4361	3497	2698	12879	4361	0.31716537035565695	-0.26905066431758407	-0.5153551458877903	-0.831689546324933	-0.3247324965436627	-0.24066493834462444	3.2531844007671062	2.5210546614396168	1.0942843731491232	1.656964624252805	1.1885573299106538	0.747004759142867	1.3125874154255706	1.791415829204075
FBXO8_+_175204393.23-P1	FBXO8	P1	109	185	127	149	1392	1392	2095	2095	193	392	204	6468	2032	2035	1590	1787	1401	2287	1283	4101	1140	2287	15470	4101	0.21147732723511936	-0.16223417033514576	-0.43727387489326297	-0.5775722256627855	-0.2414007359140185	1.0124628975358538	1.775432669061821	1.1267126615027054	2.816671417724465	1.6828199114562108	-0.13931538899358353	-0.691926124137056	-0.06606257368344659	2.144551694125883
FBXO8_+_175204785.23-P1	FBXO8	P1	237	3129	211	322	2145	2145	2557	2557	143	293	9538	1362	1809	3353	2538	1181	2743	1680	1373	2791	8902	1680	3550	2791	0.7082178148182727	3.2940518758512844	0.007638710386821845	0.24667421533473477	1.0641456540977783	0.7475851911970874	0.6350559907286852	5.999093083256179	1.166609111907208	2.1370858442722898	1.2749774101694256	-0.03892204981848901	3.344028235462268	0.5761630463300403
FBXO8_-_175204757.23-P1	FBXO8	P1	93	138	92	113	1258	1258	1370	1370	81	171	107	74	2516	1593	1423	895	2660	1704	791	2395	1451	1704	7241	2395	0.12847910253566353	-0.43906388510384975	-0.2896222548695908	-0.36378743297093497	-0.24099861760217778	-0.5483756569547253	0.9318578674608098	0.3558454095775918	-2.6353991332303752	-0.47401787828667497	1.2101849311499846	-0.6137476070502728	0.7064821515170283	1.8252894409742824
FBXO8_+_175204743.23-P1	FBXO8	P1	66	61	45	68	1184	1184	1238	1238	57	122	71	114	991	1723	985	838	43	1096	146	1742	257	1096	5289	1742	-0.27882274796357454	-1.529388163068793	-1.1751665359633052	-0.9503389755021587	-0.9834291056244577	0.2888393140181926	0.33156625543816	0.2948655748638709	-1.917025046242316	-0.25043847548052334	-4.104083307271157	-2.5921759006183693	-1.1540475660905267	1.831376497559174
FBXO8_+_175204587.23-P1	FBXO8	P1	43	73	36	67	833	833	1058	1058	28	49	44	28	711	2171	502	288	563	723	437	892	224	723	959	892	-0.38967143235652824	-0.76302026148826	-1.2704229437504284	-0.7450409391944868	-0.7920388941974259	-0.25766028052187195	-1.317898262399714	0.5769864343894531	-2.4016787060924143	-0.8500627036561372	0.20682329611638278	-0.04488198131922849	-0.752136947217392	0.3336132512145269
FBXO8_-_175204479.23-P1	FBXO8	P1	1893	139	112	134	1560	1560	1387	1387	93	10001	127	92	2144	1926	1005	393	3063	1511	1151	2713	550	1511	2304	2713	4.165364880261016	-0.7390613760288329	-0.02362118334471308	-0.1356690994040637	0.8167533053708517	-0.11823983230980195	6.528000558097307	1.1048032704088024	-1.1339321729092995	1.5951579558217515	1.5871257274213995	-0.25247276504915805	-0.5196401690766852	-0.006622184722852809
FBXO8_+_175204559.23-P1	FBXO8	P1	119	3991	851	1429	1679	1679	1392	1392	81	177	100	2568	1074	1810	1560	568	998	1732	1137	2336	1405	1732	6144	2336	0.06766774667783482	3.998475913571512	2.8968477927585194	3.2738404877088545	2.5592079851791802	0.6797622719391514	0.7973674722126516	0.12562424572804165	3.137573740909915	1.1850819326974396	-0.22764318840219366	-0.05427957088729163	0.6364911680576854	1.6242640879578398
FBXO8_+_175204819.23-P1	FBXO8	P1	92	142	96	121	2182	2182	1786	1786	78	188	102	84	2765	4329	2723	1354	2016	1997	2847	2419	1053	1997	4297	2419	-0.6816369319596731	-1.1923604018216545	-0.6107778974787816	-0.6476593453848618	-0.7831086441612425	-0.7389709992198821	-0.37369332943449507	-0.6494575553693727	-3.049803227503943	-1.202981277881923	0.5813453270432148	1.2195601728628185	0.015031071257866402	1.0580451539107143
FBXO8_+_175184190.23-P2	FBXO8	P2	221	4921	217	6545	2365	2365	2323	2323	109	254	144	1792	2052	3324	2542	1133	1605	3459	2255	3958	1543	3459	7460	3958	0.46651458947159563	3.8064391979006524	0.18655376055695694	4.730397820485562	2.297476342103692	0.17405985620981168	0.44151592410204366	-0.05272494385971882	1.6223141495293825	0.5462912464953793	-0.5400976953759914	0.17288427019570896	-0.22625698412607131	1.1435301642117888
FBXO8_+_175184094.23-P2	FBXO8	P2	41	72	40	65	949	949	1117	1117	27	37	30	23	297	1011	663	308	136	524	285	701	1125	524	13	701	-0.6464757740961042	-0.9710114105815264	-1.1967094086746672	-0.8670518749930938	-0.920312117086348	0.9492589284026418	-0.6205780121738425	-0.37687609480114137	-2.7823332113455947	-0.7076320974794845	-1.3782761392998397	-0.3139240758580413	2.040646252243071	-5.52370476975283
FBXO8_-_175184166.23-P2	FBXO8	P2	37	68	41	48	705	705	664	664	39	86	55	43	891	875	794	472	1128	1259	530	1275	46	1259	3859	1275	-0.3657895833502849	-0.624688741038546	-0.41071145980755563	-0.5540831481640021	-0.4888182330900969	-0.10518885561973468	0.8046614520826285	0.2374628860846295	-2.4954869213674495	-0.38963785970498166	0.40917280566704795	-0.28190453319518083	-3.836140643985882	1.8268559429117348
FBXO8_-_175184121.23-P2	FBXO8	P2	62	104	68	84	1710	1710	1673	1673	122	1161	115	1340	2135	3467	1624	999	619	1911	2030	2800	784	1911	9331	2800	-0.8993478010794638	-1.2900130266348975	-1.0139829218667278	-1.0799105247978258	-1.0708135685947284	0.27940753009497277	2.573216039762955	0.2692525034621269	1.3845677908450105	1.126610966041266	-1.058632442775921	0.5205813493406877	-0.3470422511861264	1.9657310214309494
FBXO8_+_175183919.23-P2	FBXO8	P2	16609	420	247	327	3360	3360	1877	1877	86	233	3216	91	2035	4094	2462	1402	1426	2118	3256	2870	4299	2118	1062	2870	6.191668573859523	-0.25067213500272967	0.6809302636750885	0.7149276731289749	1.8342135939152142	-0.15585777741157214	0.016426661731091308	4.474535014397399	-2.9845846205196334	0.33762981954932114	-0.0030445865611774536	1.1665784118036746	1.9596584886670874	-1.2051408246421955
FBXO8_-_175183992.23-P2	FBXO8	P2	170	228	131	185	2527	2527	1983	1983	3667	200	126	113	3586	3528	2034	1164	568	2277	2134	3125	2760	2277	2179	3125	-0.0075825145001515715	-0.720992069782763	-0.31326999377011244	-0.18609371925076923	-0.30698457432594917	4.44091532488323	0.010757248317426082	0.07627432934534362	-2.4038050072008024	0.5310354738362991	-1.4354874356446694	0.4342324354880911	1.2158939432050309	-0.2910638472042041
FBXO8_+_175183913.23-P2	FBXO8	P2	69	100	62	75	885	885	1490	1490	32	95	45	1846	223	838	847	324	959	710	1082	834	1020	710	215	834	0.20522731011473105	-0.3963495901983647	-0.9801243380413633	-1.0762841423918765	-0.5618826901292182	1.6077906471196344	1.0105850787318182	-0.14526669329959674	3.4712282080534433	1.486084310151325	1.0013958116133574	1.3601096594826296	1.4610381901429355	-1.7265845777385025
FBXO8_+_175183949.23-P2	FBXO8	P2	118	187	98	104	1407	1407	2225	2225	101	8021	119	414	2360	1862	1674	1041	3020	1419	427	3282	2146	1419	1376	3282	0.3104729344322301	-0.16218428835162557	-0.898103809704629	-1.1831561201382639	-0.4832428209405721	-0.13766911445746954	6.258464943831939	0.2748323204605274	-0.369376022507798	1.506563031831799	1.6573579811391608	-1.9577388147927446	1.5351354543720925	-1.0249686226949137
FBXO8_+_175183684.23-P2	FBXO8	P2	146	10399	129	289	1369	1369	1818	1818	42	107	75	55	1352	2020	1820	894	853	1023	1184	2529	280	1023	183	2529	0.6571543259290391	5.674578314308489	-0.2101332618495677	0.5827829807683382	1.6760955897890746	-0.599871466463485	-0.08713668713778855	-0.5118056748872499	-3.0618799343663645	-1.065173440713722	0.3054955225602324	-0.11036950693381087	-0.9309474451242401	-3.559525337262495
FBXO8_-_175183899.23-P2	FBXO8	P2	9139	4103	160	226	1803	1803	2216	2216	74	161	81	65	1296	2291	1860	431	226	1762	702	2315	897	1762	3183	2315	6.227873414088208	3.935607622457464	-0.18503810424054068	-0.05756942117223418	2.4802183777832245	0.27829390978426405	0.32069103891016404	-0.4321385334078416	-1.7682848727683496	-0.4003596143704412	-2.395135225517955	-0.7369408087425602	-0.03567406632503045	0.6885011096050232
FER_-_108084698.23-P1	FER	P1	224	466	111	150	2149	2149	3192	3192	115	235	129	2927	2636	3713	1869	885	1822	1650	2441	3067	1290	1650	3068	3067	0.6241416529367423	0.5440642422237674	-1.2390531029509542	-1.1754324632646982	-0.3115699177637857	-0.1099540570237374	0.16968325081048174	0.23227477138102337	2.6865647587306847	0.7446421809746127	0.7107409556561435	0.6551725776146119	0.5832650088535601	0.22959646235261483
FER_+_108084710.23-P1	FER	P1	94	145	460	109	1551	1551	1846	1846	88	183	106	207	1762	3607	1693	1088	1277	1280	1375	2259	1890	1280	6652	2259	-0.15815762105153208	-0.6697460160238857	1.6020791802198864	-0.8460087304070811	-0.01795829681565314	0.08512395675682294	-0.1493479654033063	0.09165256637048547	-1.4330845104587202	-0.3514139881836801	0.5642987358026323	0.2682757970067777	1.5006023918971945	1.7872300440108855
FER_-_108085027.23-P1	FER	P1	49	1919	44	63	1143	1143	942	942	36	56	35	26	1499	1239	659	551	450	952	345	1176	930	952	119	1176	-0.657663345792348	3.4968571729781726	-0.8133756640542003	-0.6663095436511004	0.3398771548701311	-0.9711691194656078	-0.3160696459827754	-0.14575326836015812	-3.4445774171377717	-1.2193923627365786	-0.5133525511036354	-0.7846913440703551	0.9046291103635721	-3.07572843541172
FER_+_108084713.23-P1	FER	P1	86	110	72	106	2145	2145	1469	1469	56	76	63	54	1673	1027	1536	666	2273	1184	985	3125	1296	1184	721	3125	-0.7542606793778885	-1.5360743538649775	-0.7439177121926823	-0.556704443531314	-0.8977392972417158	-0.49217626094080913	0.3952429512256126	-0.5185842075183125	-2.6635994916154995	-0.8197792522122527	1.5086126241761688	-0.6811321109925954	1.0687566049317967	-1.8866588790792884
FER_+_108085135.23-P1	FER	P1	67	109	68	80	1705	1705	1262	1262	4743	325	188	3366	2741	2180	1996	1588	1627	1656	1679	2822	491	1656	10362	2822	-0.7832303351468406	-1.2180438341373376	-0.6072573868109239	-0.74357431763342	-0.8380264684321308	5.199788087293691	1.4057193923517497	0.6807912160433043	2.044715637479285	2.3327535832920074	0.5421955991604734	0.23541269144024368	-0.8155477755085101	2.105638741769517
FER_-_108084671.23-P1	FER	P1	180	3684	150	205	2753	2753	1919	1919	496	201	116	385	2705	3214	2257	1501	3777	2836	1610	3821	2746	2836	4488	3821	-0.04869929995896438	3.169596316493045	-0.07054433877821387	0.009334885771832502	0.7649218908819247	1.9614739787126367	0.15243338160405706	-0.19311133836133632	-1.0021022527461305	0.22967344230230624	0.9810672721879277	-0.2623611202550542	0.8918340605837063	0.46124856436798256
FER_-_108085065.23-P1	FER	P1	50	58	48	40	1443	1443	1050	1050	46	94	51	1634	1441	1857	1073	826	420	575	1037	1434	1046	575	1781	1434	-0.9647628964095523	-1.8875467243663557	-0.8444351449110434	-1.478251735204356	-1.2937491252228266	-0.5606021170777957	-0.1526333441575618	-0.3059106490820991	1.945085670018532	0.231484889925269	0.11451139282165618	0.5168993192117987	1.8016089580913257	0.541768638516415
FER_+_108085068.23-P1	FER	P1	99	160	98	114	1735	1735	1741	1741	1124	228	112	2248	2103	3158	1829	700	1858	2280	1219	2834	2317	2280	7627	2834	-0.24512682907909245	-0.6894639875809903	-0.5442146766146077	-0.696816691024593	-0.5439055460748206	3.504883732529086	0.35963046240472707	0.059613932011814974	2.644106581680891	1.6420586771566295	0.2724006983178197	-0.23261318319732882	0.9615841874888396	1.657402087618557
FER_-_108085047.23-P1	FER	P1	34	45	35	50	706	706	691	691	1577	77	34	33	773	1370	778	401	38	1035	528	1040	1267	1035	750	1040	-0.4898250337139194	-1.2223434119442347	-0.6964829165220068	-0.552691928151767	-0.7403358225829821	5.437332887905602	-0.0016377330527657108	-0.427065134032925	-2.642172933804173	0.5916142717539341	-4.19980351795583	0.0065547554304767885	1.2301457244302436	-0.2424948815285103
FER_-_108084687.23-P1	FER	P1	97	161	108	127	2339	2339	1781	1781	102	205	7301	86	2039	2902	2209	565	1925	1399	1387	2541	843	1399	1350	2541	-0.7055268058583781	-1.1114314032405401	-0.4368083320168652	-0.5737933318676867	-0.7068899682458674	0.08746982899483813	0.3281841995389234	5.813799030925023	-1.7549509293081584	1.1186255325376562	1.0281465042921436	0.1110998613707257	0.20756854145345083	-0.6833108219984607
FER_+_108084006.23-P2	FER	P2	10609	680	27730	491	2608	2608	2026	2026	75	148	86	76	1904	4681	2365	1288	508	2859	851	2032	2134	2859	1138	2032	5.910509398442281	0.8099906469038949	7.381517504046988	1.1911545379753214	3.8232930218421215	-0.2573085257721237	-0.831611779982782	-0.6922613438217322	-3.122097991378737	-1.2258199102388443	-1.9249261968716613	-0.27114091598572543	0.5164095238694488	-0.6072736983488831
FER_+_108084027.23-P2	FER	P2	41	70	49	55	954	954	968	968	1106	95	62	1205	1969	1574	796	432	37	1535	918	1016	355	1535	560	1016	-0.6540569530805067	-1.0192345740632747	-0.6973774262381007	-0.9015097412881683	-0.8180446736675127	3.5765788213730927	0.10117168692368317	0.4066700595461539	2.4408213022461496	1.6313104675222694	-4.806885553641321	0.8381941057421199	-1.1739877581893754	-0.6302755237104984
FER_-_108083701.23-P2	FER	P2	137	180	107	141	2531	2531	1993	1993	1732	13126	278	1538	2521	3014	1935	1095	720	2900	1746	3225	3164	2900	15824	3225	-0.321223210843236	-1.064310830783739	-0.6124830415166258	-0.5851808599784978	-0.6457994857805245	3.8671333589081245	6.274211920265569	1.2899215913946622	1.4510160067655846	3.2205707193334847	-1.442300067585351	0.09928284753193917	1.064056667246617	2.5238694116778326
FER_+_108084110.23-P2	FER	P2	83	164	100	115	1312	1312	1875	1875	85	220	132	122	1971	2155	1238	1010	1268	1413	1018	2201	1768	1413	12437	2201	-0.09627607496423707	-0.25067213500272967	-0.6220427235745953	-0.7911910468644636	-0.44004549510150653	-0.12663057786584497	0.8594234636484206	0.8596968898471165	-2.088510866783977	-0.12400527278857143	0.4114773007927388	-0.127893134715384	1.2617167767336144	2.727533622474475
FER_+_108083965.23-P2	FER	P2	122	161	102	148	2504	2504	1593	1593	93	2526	117	98	3216	4259	1918	895	3856	2035	1503	3016	864	2035	4620	3016	-0.47304501106281016	-1.209774103820731	-0.35832924263252863	-0.1920834034345935	-0.5583079402376658	-0.7032023330309585	3.397875813337437	0.05407608426820154	-2.2301426547441165	0.12965172745764053	1.4897602780636232	-0.020262970251822	-0.2975656093140189	0.8443825691514566
FER_-_108083643.23-P2	FER	P2	108	133	67	106	1472	1472	1774	1774	2487	140	103	100	1744	3515	1650	1095	510	2038	867	1398	1775	2038	2003	1398	0.11756204441337692	-0.7189516555585529	-1.119925136922006	-0.828876057276098	-0.63754770133582	4.920697014479919	-0.4984900529147094	0.08734858775296761	-2.4919675914215174	0.5043969894741648	-1.4309008783196853	0.2952679869468763	0.7390249407897149	0.7479242065539722
FER_+_108083609.23-P2	FER	P2	135	201	130	156	2826	2826	2232	2232	176	353	191	1833	2827	4856	3145	2412	2752	2882	2605	3788	2370	2882	10509	3788	-0.501493654976187	-1.0641661941577403	-0.4949775318794476	-0.6027253105051729	-0.6658406728796369	0.4030659978460611	0.3695075711157205	0.047682895972024575	0.5648682519320949	0.34628117921647483	0.5010941555146214	0.4443754907979637	0.6561766912869959	1.701243304171535
FER_-_108083670.23-P2	FER	P2	3478	254	166	226	2746	2746	2878	2878	140	272	126	119	2434	4323	2760	1311	1232	3399	2000	3150	1242	3399	7683	3150	4.227162805466408	-0.6851033583776642	-0.5090354784720881	-0.4346781318633435	0.649586459188328	0.2888601112711773	0.16118162445465778	-0.36407425846268726	-2.5007428336215174	-0.6036938390895928	-0.8964240848594994	0.3291766204879236	-0.5140852206450683	1.5154440711606845
FER_+_108084114.23-P2	FER	P2	48	72	51	58	688	688	1217	1217	46	123	65	2480	889	1125	555	356	463	1213	793	419	456	1213	4104	419	0.04493424432597948	-0.507011888262515	-0.9699121438209475	-1.1551386751243895	-0.6467821157204681	0.13621289426718208	0.958341123335062	0.9951222214939137	3.7612823476001336	1.4627396466740727	-0.8218114308730028	1.9048990711051044	-0.47311385327964683	3.5211347280244034
FER_+_108084045.23-P2	FER	P2	147	754	142	202	2358	2358	2222	2222	53	122	76	751	2749	2598	2479	647	5146	2186	1733	2244	1522	2186	347	2244	-0.11743915983647657	1.104400575286172	-0.3611200149631246	-0.2234378361755307	0.10060089107776005	-1.2880801899098149	-0.26091247378477256	-0.9385166729402092	1.1759385688140582	-0.32789269195518517	1.8028420770491662	0.6117274276518546	0.4160349255077628	-2.463938961913831
FGD4_+_32639394.23-P1P2	FGD4	P1P2	229	7724	227	265	1955	1955	1772	1772	56	102	71	51	1496	3500	1413	997	6116	2915	1078	1066	2985	2915	538	1066	0.7924873942091506	4.731507421753206	0.6421615656571822	0.49467944335730984	1.6652089562442123	-0.33084899079009356	-0.9491779606479733	-0.22570026112633013	-3.328132979134406	-1.2084650479247014	1.6367765442602167	1.0006781890938075	0.9725950157404306	-0.7574032140858509
FGD4_+_32639337.23-P1P2	FGD4	P1P2	44	68	48	57	622	622	604	604	32	77	48	23	738	771	576	452	53	830	72	651	763	830	4606	651	0.06489734681361625	-0.4439800638829925	-0.04666627168263737	-0.16952094269857065	-0.148817482862646	-0.11878645902045681	0.8277353948800892	0.5041358689817717	-3.335725633065881	-0.5306602070561199	-3.401363050683817	-2.1920602826228457	0.8169316882763653	3.0519111087439112
FGD4_+_32639364.23-P1P2	FGD4	P1P2	64	86	51	75	1212	1212	639	639	41	67	55	678	1255	1236	747	253	692	826	1074	1610	512	826	125	1610	-0.3569374851660294	-1.0675813637735825	-0.040470812054213656	0.14514035201065312	-0.3299623272457931	-0.5272290971801112	-0.05383793334638032	0.3254936504383501	2.3830392617343277	0.5318664704115463	0.31231427720455024	0.40046175408391116	0.2483619962566765	-3.4579345422231915
FGD4_+_32638899.23-P1P2	FGD4	P1P2	68	111	68	83	1801	1801	1800	1800	57	91	61	46	1977	2118	1992	606	953	1081	590	1915	187	1081	588	1915	-0.8408831263490155	-1.2708387345588998	-1.1195423830454128	-1.202747977408346	-1.1085030553404178	-0.7075165945245274	-0.3891563296934182	-0.9401662248022671	-2.758720654123644	-1.198889950785964	0.3858656171625628	-0.7140290834626379	-1.5928963801708915	-1.4743301858592541
FGD4_+_32638980.23-P1P2	FGD4	P1P2	52	95	63	84	741	741	657	657	37	73	51	32	1247	1458	705	791	1355	1147	330	1443	1436	1147	708	1443	0.05334648414218002	-0.2141462589776153	0.22430633009887213	0.2685616449181971	0.08301705004540849	-0.666101837160781	-0.16841454134669753	0.3000442643882675	-3.666642511180498	-1.0502786563249278	0.80811148121268	-1.1440049211449044	1.2625503254833483	-0.7981238882914998
FGD4_-_32639322.23-P1P2	FGD4	P1P2	140	207	3726	139	2370	2370	1679	1679	93	7043	116	95	1866	2410	1467	1440	218	1938	1157	2179	2804	1938	5356	2179	-0.19515182853373325	-0.7678565212890258	4.756801410925893	-0.3584516597517562	0.8588353503378444	0.08211608729621167	5.698692840372236	0.4284262091571094	-2.9611061147064333	0.8120322555297809	-2.5844845096508835	0.07125111709206089	1.471277746271664	1.5266159103251047
FGD4_-_32639166.23-P1P2	FGD4	P1P2	135	2667	130	162	1704	1704	1887	1887	2224	356	4486	1702	3169	3802	2093	1932	3003	2224	2029	3990	2044	2224	6519	3990	0.22834247513191386	3.395620354322358	-0.2527349276507054	-0.30603492225405393	0.7662982448873782	3.897819675381213	0.7347265184180678	5.188955678533491	0.7780273161424833	2.6498822971188134	1.0009317078209132	0.008908567747428764	0.816598375890236	0.9373880749094317
FGD4_-_32639278.23-P1P2	FGD4	P1P2	120	4996	115	173	2771	2771	1934	1934	70	150	101	76	3138	2627	1985	1252	510	2752	1592	3172	2818	2752	546	3172	-0.6430639015659771	3.599694631123811	-0.4651060616111806	-0.24675006937834998	0.5611936496420761	-1.077656072983192	0.021154109462471204	-0.20761343957559752	-3.0811999601967393	-1.0863288408232648	-1.8642272968559692	-0.010023986059851886	0.9725511092836605	-2.309293768667425
FGD4_-_32639264.23-P1P2	FGD4	P1P2	134	203	109	174	3780	3780	1813	1813	134	9856	138	117	2782	3282	1982	1366	2901	3065	2897	3840	1607	3065	1518	3840	-0.9318448303437412	-1.4695067369259887	-0.4492029180459465	-0.14522593143366302	-0.7489451041873348	0.0328730329554725	5.737962921281411	0.2448815792946082	-2.584485675414392	0.8578079645292743	0.48834724260712437	0.5779818227623625	0.0068428227730719104	-1.1098083740763511
FGD4_-_32639235.23-P1P2	FGD4	P1P2	74	120	63	86	1562	1562	1091	1091	3406	108	68	49	1229	2851	1306	547	216	1513	601	1353	169	1513	225	1353	-0.5134888742061081	-0.9529602775361901	-0.5073794959024052	-0.42917684915974275	-0.6007513742011117	5.87928406634582	-0.5708289176742625	-0.17437797059316384	-2.5197958053850544	0.6535703431733346	-2.2406247490659976	-0.18619649416487394	-2.2239568682584308	-2.359038786642799
GIN1_+_102455804.23-P1P2	GIN1	P1P2	121	163	114	143	1788	1788	2085	2085	64	623	91	1156	2059	3058	1623	922	1553	2699	1181	2807	1397	2699	956	2807	0.0009687143981982338	-0.7060750019549697	-0.586165687245999	-0.62996654909187	-0.48030963097366014	-0.5990375675923154	1.856251565763419	-0.06755427464634778	1.2871941153636346	0.6192134597220975	-0.22968312609227948	-0.2644916500148893	-0.011732988381266574	-1.324820394415075
GIN1_-_102455774.23-P1P2	GIN1	P1P2	151	2488	137	177	1868	1868	1318	1318	5396	187	98	100	1588	1885	1313	712	5184	2012	2259	2048	2084	2012	503	2048	0.25736249792233856	3.162819895418211	0.34067339487376014	0.3394646775367123	1.0250801164377557	6.173369982845249	0.8180815558318324	0.3451570129252488	-1.8709858678993792	1.3664056709257373	1.9331194340663687	1.125997004493562	0.9890849401491029	-1.796459264077772
GIN1_-_102455771.23-P1P2	GIN1	P1P2	315	2656	16110	395	2497	2497	2941	2941	159	385	208	1560	2971	4872	2289	1340	3929	3308	1465	4469	3248	3308	16033	4469	0.8994644107659884	2.838387190415983	6.060353771628153	0.33961155663916776	2.534454232362323	0.18484061248887995	0.4899521217761533	0.6290363402883328	1.1802044016967699	0.6210083690625339	0.8158869542746829	-0.6245229309849221	0.9119523656900235	2.072146595573619
GIN1_-_102455625.23-P1P2	GIN1	P1P2	75	87	58	70	1080	1080	493	493	59	92	54	1090	1176	2155	710	656	406	682	1140	1534	1874	682	1271	1534	0.03823959175197178	-0.8845442362048321	0.519313125670946	0.41983296302882156	0.023210361061726803	0.09166125156541582	-0.3983742938192254	0.372310657474352	1.693451788338499	0.4397623508897599	-0.1806079908517252	0.5562637906496485	2.3966372763111363	-0.0422083063812736
GIN1_+_102455759.23-P1P2	GIN1	P1P2	49	83	53	65	1070	1070	466	466	33	78	35	26	1042	1443	585	497	63	778	430	1238	1751	778	2265	1238	-0.5624487388663795	-0.9390277849443138	0.4705102768302041	0.39417545083594074	-0.15919769903613717	-0.5720548958801155	-0.0579174615287279	0.02608857217712668	-3.2957709501289005	-0.9749136838401543	-3.0586624004990046	-0.5410743005243266	2.1086969911234874	1.1006258818360337
GIN1_-_102455837.23-P1P2	GIN1	P1P2	141	5034	132	177	2171	2171	2374	2374	209	441	6474	2862	2324	3272	2345	1005	2627	1839	1268	3394	2546	1839	18929	3394	-0.05835615990942955	3.9626733555431057	-0.5619341333621679	-0.5095048870971428	0.7082195437935916	0.933655325716293	1.2602137167159935	5.554167812509362	2.470719543952671	2.5546890997235794	1.0821787417089652	-0.43590337030277837	1.4076709071655422	2.7086658730526763
GIN1_-_102455860.23-P1P2	GIN1	P1P2	77	125	85	85	1840	1840	1209	1209	85	3163	109	84	3025	1772	1895	1090	1233	1196	1104	3536	1524	1196	4582	3536	-0.6924670119425524	-1.1303779012850175	-0.22343162619013635	-0.5942138106496551	-0.6601225875168404	-0.7446379438716786	4.987450856062598	-0.030699438578600358	-2.7369036235932347	0.3688024625047708	0.6116394311920051	-0.6948496535127848	1.2880054809713388	0.6029853300299444
GIN1_+_102455828.23-P1P2	GIN1	P1P2	78	127	70	87	1339	1339	706	706	1027	8117	101	84	1007	2307	912	791	474	1277	409	3004	862	1277	3811	3004	-0.21530152815514025	-0.648927693554874	0.27253461059507167	0.21541290503931476	-0.09407042651890724	4.4370630453513495	5.966464513592886	0.9144198382899806	-2.2743250884017376	2.260905577208119	-0.8621155398171937	-1.8921836154720453	0.3713612170624962	0.5724109414145971
GIN1_-_102455847.23-P1P2	GIN1	P1P2	101	179	102	150	2215	2215	2521	2521	99	730	99	73	3598	3332	2563	1303	1333	2147	2383	3392	618	2147	1256	3392	-0.5686430023836646	-0.8799473411808538	-1.0205790939657589	-0.8349679299008923	-0.8260343418577922	-0.7749323041319336	1.961115872502054	-0.6051627735090408	-3.196905436395823	-0.6539711603836857	-0.11996138978252913	0.4751712307275494	-0.8582834802782768	-1.2041735595548713
GIN1_+_102455613.23-P1P2	GIN1	P1P2	48	58	49	50	1004	1004	883	883	78	1622	74	3536	1619	1535	805	641	37	1377	1268	1431	1613	1377	4821	1431	-0.5003445549226946	-1.3642346938259298	-0.5647838166119725	-0.9064196554119748	-0.8339456801931426	0.03320549559962149	4.231071068059953	0.6457067623298984	3.4246133860649848	2.083649178013614	-4.650175457518743	0.8100595225132173	1.1665778466968004	1.981434903786283
GTPBP2_+_43596960.23-P1P2	GTPBP2	P1P2	186	4805	169	215	2835	2835	1617	1617	3868	393	183	3380	3297	4608	2420	1305	3245	2224	2263	5440	1936	2224	7302	5440	-0.043737710414638364	3.510515560828792	0.3485514397298082	0.3250826685775652	1.0351029896803818	4.639124454846393	0.5999964049165163	0.36400687582501323	2.3338648130045936	1.9842481371481286	1.1127457111502643	-0.28084161777033145	0.7382821322272088	0.6538111634138836
GTPBP2_+_43596975.23-P1P2	GTPBP2	P1P2	102	137	99	115	2303	2303	1935	1935	894	520	145	5217	2676	2890	2492	697	97	2157	1342	3265	2232	2157	6254	3265	-0.6106368555144286	-1.3219387478350484	-0.6819852640308777	-0.8366340176256306	-0.8627987212514963	2.826959167581796	1.6770499397406353	-0.014080893306140041	3.864881245451614	2.0887023648669762	-3.9072135979860554	-0.29816987113313176	0.9876708183448555	1.1668223736079484
GTPBP2_+_43596957.23-P1P2	GTPBP2	P1P2	230	431	211	272	4199	4199	4614	4614	192	420	205	4366	3875	7185	3717	1952	4732	4137	2200	4712	3362	4137	10479	4712	-0.30410352358371995	-0.5349581487486486	-0.8439271330545126	-0.8483456649708765	-0.6328336175894393	0.07367245271213285	0.055008980421646037	-0.0913445036533842	2.1222504507201987	0.539896845050148	0.7615491370919227	-0.11430756631796091	0.6390947346771527	1.3822157504022607
GTPBP2_+_43596598.23-P1P2	GTPBP2	P1P2	3630	270	180	183	2670	2670	2324	2324	90	215	868	90	1556	2420	2041	837	6221	3606	2196	5144	840	3606	7182	5144	4.329366304615118	-0.5564805645268147	-0.08376529015356882	-0.43070073265871955	0.8146049293190036	0.2969172983834216	0.6589374215277255	2.8555891351146876	-2.256339342928375	0.38877612802436456	1.3544311304701688	-0.24348413922227086	-1.1635781960900973	0.7106211564534116
GTPBP2_+_43596689.23-P1P2	GTPBP2	P1P2	7068	2603	288	354	5525	5525	3256	3256	201	345	2432	3333	5108	5374	4781	1790	6790	4889	3039	5781	3194	4889	3597	5781	4.241564073692382	1.6635287122352267	0.10781598409735071	0.03471434827851683	1.5119057795758692	-0.25880057148385616	0.19020784975258742	3.1139291927988184	1.8577531032509231	1.225772393579618	1.0415561901112276	0.056806051605895025	0.3241848750792174	-0.45539876676479674
GTPBP2_+_43596601.23-P1P2	GTPBP2	P1P2	249	6588	282	330	5320	5320	6230	6230	4868	12107	3350	3490	7602	9456	5124	2999	2275	5052	5047	9101	3481	5052	12670	9101	-0.5309721000135497	3.0577421743350732	-0.8586891285912857	-1.002700451203782	0.16634512363161408	3.765640689891702	4.5080753866127505	3.475988989593778	1.179636887520568	3.2323354884046993	-0.5833040728268605	0.13392946121913862	0.4010071426122522	0.7064456909651069
GTPBP2_+_43596551.23-P1P2	GTPBP2	P1P2	320	903	11820	346	4590	4590	4464	4464	193	405	6612	1916	5088	4962	4144	2282	3470	5364	2612	5636	3286	5364	5198	5636	0.04388615489311354	0.40363160417695854	5.011597070156992	-0.4534993017306965	1.2514038818740918	-0.31173537097633597	0.5366079819797784	4.763161091308687	0.7086901427397925	1.42418096126298	-0.06068955345157978	-0.12498826566272792	0.23138321072172247	0.112411168279265
GTPBP2_+_43596820.23-P1P2	GTPBP2	P1P2	205	4123	236	293	4005	4005	3846	3846	1551	368	225	318	4441	6646	3518	2033	2624	4533	3116	5767	2614	4533	8699	5767	-0.4018699294837047	2.791220083589263	-0.4197240310567705	-0.47839241045588277	0.3728084281482262	2.891004662108917	-0.02317271753479666	0.1223397934480035	-1.7156201712680832	0.3186378916885101	-0.22101442028063067	0.09640266010502696	0.14415294758556996	0.822154688135821
GTPBP2_+_43596694.23-P1P2	GTPBP2	P1P2	195	6271	219	272	3714	3714	2854	2854	115	194	138	753	3218	5102	3035	1547	2198	3472	3055	4113	1224	3472	1632	4113	-0.365191287878889	3.505049569307179	-0.09720659295330503	-0.15531299576365742	0.7218346731778322	-0.39776801273913165	-0.5653984373151228	-0.36985797466194814	-0.07786005348481351	-0.3527211195502543	-0.09189154050797727	0.5555097573061877	-0.5658034220757058	-1.1044238684121854
GTPBP2_-_43597002.23-P1P2	GTPBP2	P1P2	6478	424	111	179	2027	2027	1654	1654	1982	173	108	94	3725	3211	1942	947	1303	2553	3200	3593	1482	2553	2613	3593	5.562438877635209	0.49211794609357096	-0.29055168589988334	0.028066040554748373	1.4480177945959112	3.498407083989541	-0.06264281798882365	-0.07934161355279645	-2.371740390498454	0.24617056548736682	-0.4026724328517133	0.8174114188730384	0.15371187757483695	-0.23035566456544265
HCFC2_+_104458352.23-P1P2	HCFC2	P1P2	15002	274	174	185	2000	2000	1882	1882	93	141	87	2363	1907	3290	1508	835	791	2356	408	2654	233	2356	3367	2654	6.793319440431409	-0.11842433670428987	0.17166855004147674	-0.11067566975045828	1.6839719960045343	0.05076022983521433	-0.39278461212358806	-0.026378847717008824	2.4616628999047263	0.5233149174748357	-1.0069059183703977	-1.7169988642982201	-2.3995777115000587	0.5724214965741534
HCFC2_-_104458364.23-P1P2	HCFC2	P1P2	87	131	79	96	1688	1688	2044	2044	119	1627	128	404	2048	2919	1962	778	725	1006	796	3128	105	1006	9677	3128	-0.39191919455153545	-0.9383483221724642	-1.0866227658392327	-1.1762231977546989	-0.8982783700794827	0.3035083103478824	3.3082759442704823	0.1509890434836887	0.015476511057896714	0.9445624522899871	0.09510661608404064	-0.9898717276632258	-2.3218091044632825	1.8584454954407668
HCFC2_+_104458592.23-P1P2	HCFC2	P1P2	61	95	65	63	1258	1258	1355	1355	57	141	69	64	1686	2558	999	665	817	2004	273	2499	72	2004	5432	2499	-0.47994237100948123	-0.9777327335510706	-0.7749333562914944	-1.1908034302795512	-0.8558529727828994	-0.4778082597374018	-0.029713292382621326	0.23328195868867851	-2.4163191570962583	-0.672639687631901	-0.7267905040622539	-2.2098495960663733	-3.860381824076774	1.349258724274729
HCFC2_+_104458355.23-P1P2	HCFC2	P1P2	114	160	93	129	1655	1655	2202	2202	58	163	79	55	1197	2771	1466	1232	2138	1513	520	2182	2025	1513	2267	2182	0.026511010777082955	-0.6213595418099471	-0.9586639755350528	-0.8573777156793481	-0.6027225555618161	0.04146410522400901	0.06407306284988223	-0.12479027025378109	-3.5245354538779483	-0.8859471390144595	1.0665338864910243	-1.0845391241946747	1.358869888118734	0.2842594355338794
HCFC2_+_104458347.23-P1P2	HCFC2	P1P2	59	88	74	63	1677	1677	907	907	44	82	52	61	1214	1655	1310	697	1777	851	665	2039	464	851	1648	2039	-0.9427874258955837	-1.502907489929779	-0.008729407978287362	-0.6116850345668394	-0.7665273395926224	-0.3774305405784455	-0.18352759297627497	-0.5658130085807933	-2.553386135013243	-0.9200393192871893	1.6298966653299867	-0.6319070805275666	0.0633256411177312	-0.07801938671667719
HCFC2_-_104458695.23-P1P2	HCFC2	P1P2	135	5016	143	164	1814	1814	1503	1503	121	11866	948	132	2905	3512	3025	1292	1012	1432	495	2538	2915	1432	4352	2538	0.13809335482923002	4.216690757270787	0.2130180097833101	0.03991649316348567	1.1519296537617032	-0.17676866397735758	5.908004842024855	2.4151221915518675	-2.3301048620431777	1.454063376889047	0.06686181841732464	-1.3736631897736562	1.9638243584997244	1.0071126335259342
HCFC2_+_104458577.23-P1P2	HCFC2	P1P2	66	108	69	80	1174	1174	1070	1070	50	137	277	300	2088	3522	1229	846	1864	1701	677	1333	807	1701	4890	1333	-0.2665860754446774	-0.6930013259493131	-0.3480946575890549	-0.5054732039393801	-0.45328881573060614	-0.975359259755221	-0.5326112067704596	1.9395713353794544	-0.534803789331775	-0.025800730119500292	0.6997027399781662	0.007079407586501496	-0.13738259470948266	2.104283830867324
HCFC2_-_104458329.23-P1P2	HCFC2	P1P2	39	52	38	45	1699	1699	641	641	79	181	100	4038	613	1524	399	598	53	589	490	2238	916	589	6840	2238	-1.5588314200150508	-2.280702554045858	-0.4694770662538703	-0.5963336678272999	-1.2263361770355194	1.4527280315262607	1.0777346036901054	2.0927096232553066	3.716314894425662	2.0848717882243335	-2.906519348279991	-1.2068279328733456	1.5754399319426051	1.8409124349135673
HCFC2_-_104458658.23-P1P2	HCFC2	P1P2	67	2290	60	96	1498	1498	1544	1544	62	5998	88	67	1916	2890	1485	975	1451	1105	1122	2677	887	1105	1009	2677	-0.5964962196940569	3.361637839522826	-1.0787904747382764	-0.7715007540851577	0.22871259775133362	-0.5409949883093663	5.204947933580921	0.012282772652096874	-2.9022778448869064	0.4434894682591862	0.9606851707752215	-0.2700160139315071	0.621319607698392	-1.1785648184177198
HCFC2_+_104458378.23-P1P2	HCFC2	P1P2	33	267	32	48	934	934	1403	1403	44	139	75	1793	1343	1351	1143	669	997	503	868	1334	378	503	5003	1334	-0.9366481220442866	0.9427450569751628	-1.8475233266986142	-1.6333430104369764	-0.8686923505511787	-0.5231214237502062	0.8706650174980446	0.15930737198433054	2.383188745519208	0.722509927812844	1.5547191255799397	0.36453673036037204	0.5261878020916675	2.1361609319248185
HELZ_-_65241181.23-P1P2	HELZ	P1P2	135	14180	3019	186	1222	1222	1071	1071	36	45	33	42	1264	1248	645	334	287	1050	971	1763	190	1050	369	1763	0.7080235255390228	6.285869207305419	5.101888243684654	0.7104098288195421	3.2015477013371596	-0.7251651996948514	-0.6420132184323517	-0.1996628612492355	-2.030495496402998	-0.8993341939448595	-1.3035826648905262	0.12403917519948826	-1.5279580365464154	-2.027213607143085
HELZ_-_65241234.23-P1P2	HELZ	P1P2	69	1658	63	101	1585	1585	1512	1512	63	138	1188	1292	2094	2485	1576	814	1471	1781	476	2392	924	1781	1465	2392	-0.6355061699416789	2.8142890314662514	-0.9781865337998705	-0.6680371590075114	0.13313979217929756	-0.6460752563909526	-0.01896977557125723	3.6813656710473173	1.6273967437199717	1.1609293457012693	0.29179375114048217	-1.344655461789684	-0.008362792009439568	-0.47819057877179394
HELZ_+_65241262.23-P1P2	HELZ	P1P2	63	68	62	73	1246	1246	800	800	123	3571	5261	1229	2393	1716	1705	598	977	1689	134	2562	279	1689	5961	2562	-0.4195719312171642	-1.446297646776392	-0.08288391246656435	-0.21803784843294105	-0.5416978347232649	0.12660037084067977	5.208814485186742	5.714663680526182	2.0001588994668507	3.262559359005113	-0.2220548398457295	-3.2724371207833958	-1.659472333296076	1.4474100437458808
HELZ_-_65240836.23-P1P2	HELZ	P1P2	122	10482	138	158	1718	1718	2050	2050	48	90	70	41	1680	1997	1365	805	139	952	976	1630	488	952	1856	1630	0.07045951473134426	5.358439937496723	-0.2861077706933539	-0.46163366375393866	1.1702895044451938	-0.7205924699050277	-0.3202296170140757	-0.19630384915932098	-3.334401595091602	-1.1428818827925067	-2.208192669597165	0.2446095375449242	-0.025720458068935304	0.4164508921258331
HELZ_-_65240895.23-P1P2	HELZ	P1P2	509	274	17225	258	1674	1674	1550	1550	85	135	76	467	3061	3288	2314	822	1342	1698	580	3016	1373	1698	814	3016	2.168674531832273	0.13827613540745354	7.080939829238702	0.6491685377234206	2.5092647585504624	-0.7617058463493507	-0.45464308253063024	-0.8391472659609764	0.1451755293202729	-0.4775801663801714	0.22823223363441614	-1.393983174153252	0.6318551342701839	-1.6604095828857164
HELZ_-_65240826.23-P1P2	HELZ	P1P2	64	99	63	79	1327	1327	1570	1570	53	132	73	57	1137	2872	1313	931	1335	724	1429	1884	297	724	3428	1884	-0.48771615706327154	-0.995268170293313	-1.0324929533577873	-1.0767743131401197	-0.898062898463623	-0.014405537289109649	-0.2919100103643757	-0.07972827230994195	-3.0688559701017577	-0.8637249475162968	1.450462160478982	0.5857354005835109	-0.3471667986063176	1.0926942906164177
HELZ_+_65241087.23-P1P2	HELZ	P1P2	45	86	47	70	1064	1064	1059	1059	38	84	57	41	1474	2604	956	547	761	613	707	2614	2438	613	376	2614	-0.6771928408645937	-0.8796898158018207	-0.8871220553934136	-0.6832100745856036	-0.7818036966613577	-0.8689027486115455	-0.8026604062866536	0.02112157588692032	-2.776953644882179	-1.1068488059733643	0.879693400800035	-0.9019485718855564	2.930099114605552	-2.568328428001095
HELZ_-_65241212.23-P1P2	HELZ	P1P2	24536	253	212	260	1484	1484	1490	1490	28	78	41	42	1147	1547	1505	612	412	956	376	2184	452	956	176	2184	7.933573572953138	0.19704606307077732	0.7935998061349605	0.7172649801406972	2.4103711055748933	-0.9476042069182817	-0.15831935848656542	-1.1088973973260536	-2.9041790466215978	-1.2797500023381247	-0.6466822598102592	-1.5536398401417373	-0.14232787788943901	-3.404199376165854
HELZ_-_65240899.23-P1P2	HELZ	P1P2	108	4151	115	153	2231	2231	1848	1848	506	4328	103	112	1361	3326	2143	1076	3082	2141	2651	2570	1582	2141	3980	2570	-0.48235079777375045	3.6450962833567377	-0.3994830235503968	-0.35836741626163926	0.6012237614427378	2.9812327702302546	4.531448234639768	-0.2898172377904018	-2.3032160672067263	1.2299119249682235	1.0932660871165467	1.0292967598864962	0.5018247717634043	0.8601262174664716
HELZ_+_65241292.23-P1P2	HELZ	P1P2	30401	430	240	322	1943	1943	1136	1136	42	80	45	38	1110	1662	1329	442	369	1139	171	1934	1380	1139	433	1934	7.853997472233074	0.5734505290013865	1.3639194430251218	1.4171635410717016	2.8021327463328207	-0.31533599141876856	-0.22524066778276008	-0.7951739232435724	-2.5790836726555524	-0.9787085637751636	-1.0583910046604448	-2.5149911154904654	1.2152604876335416	-1.9300227186334153
HIST1H1C_+_26056693.23-P1P2	HIST1H1C	P1P2	2246	3555	100	145	1211	1211	1755	1755	63	103	51	1160	796	2023	972	833	1037	1591	513	1607	431	1591	1567	1607	4.7773955610131935	4.30297855980972	-0.5266231584959131	-0.36135244271522193	2.0480996299029446	0.7493458499962067	-0.14424417327484296	-0.16328879193135748	1.4386277779416807	0.4701101656829215	-0.04983392053055119	-0.6628107489675619	-0.9458140935658277	0.19276139691418737
HIST1H1C_+_26056436.23-P1P2	HIST1H1C	P1P2	116	165	3563	144	1274	1274	1655	1655	76	115	64	55	2287	2706	1339	494	1492	2025	1435	2290	2116	2025	988	2290	0.4290679311781931	-0.19949948301321374	4.713037233360005	-0.2866967177905011	1.1639772409336209	-0.5026225899281478	-0.40492016893194016	-0.2978418756213834	-2.206116144767724	-0.8528751948122992	0.12700964858315944	0.31023158767922165	1.0017776871307982	-0.9836385052829277
HIST1H1C_-_26056453.23-P1P2	HIST1H1C	P1P2	85	118	90	93	1899	1899	1828	1828	558	139	69	62	2808	1616	1522	1017	1665	1650	2057	2086	730	1650	2213	2086	-0.5953967557048738	-1.2590532757903858	-0.7374212918071095	-1.0608977614882715	-0.9131922711976603	2.077484638564566	0.6122654940719352	-0.37412981702244874	-3.0750162801783314	-0.18984899114107012	0.5807401738127171	0.9643310851056461	-0.2381376876896767	0.3143904393979468
HIST1H1C_-_26056624.23-P1P2	HIST1H1C	P1P2	17976	272	182	221	1256	1256	1472	1472	3690	2971	113	93	1860	2332	1043	425	1130	951	301	2736	1432	951	4258	2736	7.7254001585952015	0.5421699573559828	0.5910086510629688	0.5003343857961853	2.339728288202584	5.397008741992304	4.50091672073514	0.8827538895983498	-1.2312688466247388	2.3873526264252636	0.8164895474292577	-2.199704389025718	1.5288742140798148	0.867233865683097
HIST1H1C_+_26056289.23-P1P2	HIST1H1C	P1P2	213	12847	144	204	1298	1298	1282	1282	60	85	41	28	812	2385	1251	857	2253	1301	978	1279	1979	1301	364	1279	1.2788714505336216	6.056397080680722	0.4525204217448566	0.5842385778145214	2.0930068826934307	0.6502452254632813	-0.6588467106549505	-0.8422156998448083	-3.974905098762602	-1.2064305709497698	1.3599103725049035	0.5974185551710746	1.5435106180058384	-1.5838797625662397
HIST1H1C_-_26056685.23-P1P2	HIST1H1C	P1P2	69	102	58	91	1213	1213	821	821	45	69	41	34	1317	1873	793	589	73	1318	620	1504	867	1318	537	1504	-0.24960288003541997	-0.822610628151744	-0.21648144972894734	0.06255001088265799	-0.3065362367583632	-0.46249598688690075	-0.6110748233646541	-0.1845266813829669	-3.1537696092878273	-1.1029667752305876	-3.6066260751407637	-0.29393599730292186	0.3341134958899053	-1.2566844275755238
HIST1H1C_-_26056274.23-P1P2	HIST1H1C	P1P2	38	142	28	43	399	399	835	835	20	26	24	15	550	826	512	305	661	724	44	1120	604	724	23	1120	0.4939190755281615	1.2588300482796069	-1.2915014983825253	-1.0433738501975498	-0.14553155619307673	-0.37266916648472037	-0.8380223491781313	-0.3259391295759162	-3.384883463549436	-1.2303785271970513	0.4363445954117574	-3.6853229492071913	0.6769188199179954	-5.376594914771252
HIST1H1C_+_26056457.23-P1P2	HIST1H1C	P1P2	84	135	70	85	2927	2927	1184	1184	55	112	59	275	1533	2855	1279	746	564	1573	1113	1340	974	1573	902	1340	-1.2366531093230684	-1.6890635683606492	-0.47339438176269777	-0.5640686470294816	-0.9907949266189744	-0.3920917210941788	-0.5203842040923794	-0.34905912981686793	-0.47885263855092197	-0.43509692338858724	-0.9120675820296223	0.7167490410973025	0.2468349743427775	-0.34190751597305313
HIST1H1C_+_26056363.23-P1P2	HIST1H1C	P1P2	62907	4366	652	13282	3652	3652	1884	1884	63	156	81	155	1970	2697	1642	1340	5226	2742	2577	2229	1985	2742	1322	2229	7.99269839034059	3.0069532300038397	2.0759208715395796	6.053595316073499	4.782291951989377	-0.5580094438038827	0.03979831672686718	-0.2522900391902523	-2.1510015067786035	-0.7303756682614683	1.4981625745280658	1.1938243697003452	0.4722704039272162	-0.5245482936353598
HIST1H1C_-_26056712.23-P1P2	HIST1H1C	P1P2	121	7234	82	141	1024	1024	956	956	45	80	48	34	861	1577	897	291	309	1028	859	2007	1796	1028	1551	2007	0.8050997355815159	5.569905747653045	0.06346116355862019	0.4746783268798116	1.7282862434182484	0.15067421597276986	-0.14950294580292578	-0.13490330449517796	-2.1365211283656507	-0.5675632906727465	-1.1664775003022325	-0.23978213112367586	1.7433070532233907	-0.14271578420982534
HIST1H4C_-_26104182.23-P1P2	HIST1H4C	P1P2	61	112	66	92	1801	1801	1941	1941	97	165	74	276	3220	3050	1892	1251	498	2676	2114	2450	749	2676	1718	2450	-0.9976086300364679	-1.2578996788514014	-1.2714143164339249	-1.1630286641948844	-1.1724878223791695	-0.6442415837749129	-0.0567354089915737	-0.5871446380075183	-1.219450244095357	-0.6268929687173405	-1.8581764475861093	0.7717220765932279	-0.8986805245065879	-0.28292556663476875
HIST1H4C_+_26104228.23-P1P2	HIST1H4C	P1P2	232	9085	202	284	2319	2319	2408	2408	150	299	158	2693	2918	4117	2837	1360	6348	3034	2236	2928	2600	3034	8640	2928	0.5649303887884902	4.719311559472745	0.03136777291337811	0.15212122520674654	1.3669327365953399	0.1267450696179293	0.36815984497705756	-0.07727131739432824	1.9464989516562639	0.5910331372142305	1.6327650635754192	0.5955330836596254	0.7156505053449053	1.7902419048834894
HIST1H4C_-_26104188.23-P1P2	HIST1H4C	P1P2	209	15629	187	248	1479	1479	1959	1959	2674	239	131	118	2922	2683	1848	1259	399	2341	1495	3103	2278	2341	6102	3103	1.0631892932887368	6.15085937988668	0.2177687445413352	0.254288410581055	1.9215264570744517	4.280733834329793	0.6627713728204494	0.27077232982431987	-2.4545281450648813	0.6899373479774203	-1.984980261902396	-0.06898976334277407	0.8990027802722209	1.2047446291666377
HIST1H4C_-_26104214.23-P1P2	HIST1H4C	P1P2	81	151	67	123	1820	1820	1760	1760	41	103	63	401	1030	2351	1480	512	899	2796	1094	1967	2117	2796	771	1967	-0.6036362338945125	-0.8419901307637092	-1.1084945561456014	-0.6028514257236528	-0.7892430866318694	-0.2421860704125578	-0.36102239236958145	-0.46500316731346825	0.6083497997472143	-0.11496545758709859	-1.0692873188737182	0.13814422961450412	0.5370168763082748	-1.1220680462467951
HIST1H4C_+_26104154.23-P1P2	HIST1H4C	P1P2	112	178	109	121	2492	2492	918	918	214	1138	87	91	2043	2658	1573	1045	1611	1904	1316	2098	2647	1904	5099	2098	-0.5894969326594763	-1.0580270570603334	0.5326099482844033	0.312506676322553	-0.2006018412782133	1.153684044707859	2.9276953571306294	-0.0872610898640307	-2.560601213477255	0.3583792746243005	0.3266070363858964	0.31167326025845166	1.4136846838635768	1.5103258061679927
HIST1H4C_+_26104425.23-P1P2	HIST1H4C	P1P2	94	125	74	113	1953	1953	1653	1653	1647	2616	106	743	3551	2881	1431	1312	460	1821	1199	2745	1101	1821	359	2745	-0.49065088390223277	-1.216364084227434	-0.8746416767420784	-0.6346982644153594	-0.8040887273217763	3.3003057417453223	4.012328784438434	0.3342108675394586	0.1405577692128065	1.9468507907340054	-1.4173411350451919	-0.2104460413778595	0.2124435142636525	-2.7056242539528093
HIST1H4C_-_26104459.23-P1P2	HIST1H4C	P1P2	54	87	45	65	1326	1326	987	987	83	2242	1595	87	1755	2418	1913	768	414	1580	2133	1858	813	1580	667	1858	-0.7317410596421974	-1.180593699266589	-0.848277211205438	-0.6885446789661767	-0.8622891622701003	0.006474663194941055	4.042507937656525	3.826817920009047	-2.181127631580134	1.4236682223200945	-1.3645378645778692	1.1836619130583965	-0.020237333313315564	-1.2488656890813672
HIST1H4C_+_26104243.23-P1P2	HIST1H4C	P1P2	140	227	118	175	3307	3307	3044	3044	995	244	143	2798	2685	3967	3015	1142	3232	3142	1456	4123	1971	3142	5408	4123	-0.6757878149392269	-1.1154309779029297	-1.0823336272204194	-0.8845477492094502	-0.9395250423180064	2.9765368895981754	0.12844055951782796	-0.30897258030613006	2.2537246850942045	1.2624323884760191	0.6084280384448693	-0.5171556565888908	0.2656045634254114	0.6205268365108204
HIST1H4C_-_26104609.23-P1P2	HIST1H4C	P1P2	112	156	87	2805	1394	1394	1695	1695	47	126	77	61	1490	2872	2118	1112	854	3221	1246	2144	563	3221	893	2144	0.2485765744961026	-0.4102847620089043	-0.6773500952536926	3.9627092799342156	0.7809127492919303	-0.5778172166319475	-0.3590242062229132	-0.6926019635945071	-3.2273123618683273	-1.2141889370794239	-1.3475166647750534	0.20152761166670707	-1.5779418656264632	-1.0344466792198488
HIST1H4C_-_26104246.23-P1P2	HIST1H4C	P1P2	80	131	68	94	1263	1263	1348	1348	77	140	78	64	2061	3396	2038	690	755	1998	822	2729	454	1998	2748	2729	-0.09447433059326826	-0.5198880572528317	-0.7023659730102336	-0.6060221470424543	-0.48068762697469686	-0.3336517018044156	-0.44880182250784983	-0.6184377476006375	-2.4695611783732376	-0.9676131125715356	-0.836324012592706	-0.7466336464919798	-1.1994324128253815	0.23913575566066042
IBTK_-_82957413.23-P1	IBTK	P1	14029	402	240	323	2824	2824	2314	2314	72	186	104	319	1891	3427	2365	1071	1783	2847	1238	3114	7146	2847	3753	3114	6.198836680580923	-0.06314481709498132	0.337493413422314	0.39521098804820176	1.7170990662391143	-0.3063180994675103	-0.052035761310921025	-0.4180863803827375	-0.7864387776930928	-0.3907197547135654	-0.10745176912999954	-0.34622918076429476	2.2660533885191265	0.4984014919246398
IBTK_-_82957256.23-P1	IBTK	P1	176	309	159	233	3590	3590	4155	4155	202	394	229	2013	4547	4795	3450	1512	3777	3624	1252	5237	3430	3624	17473	5237	-0.4641000117661953	-0.7889772358087686	-1.1009738394520663	-0.92045283454166	-0.8186259803921725	-0.08379725895280599	0.5462726236511051	0.17592151124697786	1.3737804059925611	0.5030443204844591	0.6273418493812085	-1.079977593416255	0.8589855886900616	1.9674409670558692
IBTK_-_82957071.23-P1	IBTK	P1	3348	164	119	140	1405	1405	1635	1635	113	268	128	3425	1336	2998	1497	549	1903	1890	678	2778	2606	1890	10824	2778	5.138965895748977	-0.3494745454929342	-0.17348119015621588	-0.30979812097871173	1.076553009780279	0.8451652169810746	0.6678404266101348	0.5412398636445106	3.6021173070223464	1.4140907035645165	0.5775733481528579	-1.0501609717445708	1.4018108171358215	2.1912413861118454
IBTK_-_82957417.23-P1	IBTK	P1	141	4734	114	174	1715	1715	1106	1106	1596	212	115	101	2790	3620	1597	1063	1395	1744	2073	2110	2169	1744	7355	2110	0.2817949896455403	4.214178994671711	0.32853031085132	0.567801608075788	1.34807647581109	3.602886076545735	0.05768237669285359	0.29343982323606976	-2.434823025487016	0.37979631274691017	0.24554910292689458	0.9590055666153451	1.2529899805714697	2.0306084886643454
IBTK_+_82957399.23-P1	IBTK	P1	150	187	139	172	3289	3289	1933	1933	300	226	6304	1044	2641	2803	1675	938	3366	2748	1230	3532	3201	2748	1792	3532	-0.5683781040325995	-1.3872109679504954	-0.1909088825664429	-0.2543673850473711	-0.6002163348992273	1.2706406513687272	0.5189588374829155	6.001204808926807	1.115353257346802	2.2265393887813127	0.8603371934991197	-0.5372985783213862	1.158500640403603	-0.7497885594741611
IBTK_+_82957051.23-P1	IBTK	P1	141	2195	129	163	2288	2288	2177	2177	901	186	127	70	2809	3476	2818	1613	852	2101	1685	3070	1601	2101	1308	3070	-0.13408348607267406	2.6894617526416016	-0.470122469843667	-0.5034037554953625	0.3954630103074746	2.7682329337270795	-0.0725176516061472	-0.3826728398345427	-3.5653563329183826	-0.3130784726579986	-0.7344668054599367	0.11903838491215701	0.5462571135193327	-1.0017499686427582
IBTK_-_82957025.23-P1	IBTK	P1	48	75	46	64	1447	1447	1568	1568	58	112	67	56	1793	2749	1384	581	99	1016	645	2205	808	1016	1707	2205	-1.0276502075036467	-1.5207026510385733	-1.4843719211369097	-1.3787160616534415	-1.3528602103331429	-0.5414882307008639	-0.46580036535512725	-0.2794406674760248	-2.414148058054631	-0.9252193303966618	-2.791644045705285	-0.7888791410337888	0.6078867636557509	-0.14018945130044413
IBTK_+_82957432.23-P1	IBTK	P1	153	6078	132	461	1385	1385	2636	2636	678	336	10332	4243	2326	2334	2047	1256	821	1555	1030	2172	2167	1555	6906	2172	0.7079540800630229	4.883038563583014	-0.7129645687283133	0.7204820678830528	1.3996275357001942	2.6301966287030645	1.3552644811716341	6.424634910797517	2.717139587691403	3.281808902090904	-0.35377643225288924	-0.09185131663330304	1.4171445407518306	1.897952377165726
IBTK_+_82957041.23-P1	IBTK	P1	169	9214	158	193	1796	1796	2784	2784	128	246	159	3051	2930	3113	2400	1305	2718	1173	2308	3652	1062	1173	3722	3652	0.476544299847959	5.108368112860335	-0.5323867807503397	-0.6144926761188814	1.1095082389597681	-0.10799440226967105	0.48996054797028243	0.17316263449140212	2.1861237464137036	0.6853131316514287	1.7800264637261538	0.3224849077617383	0.7949407204517669	0.2565174361916303
IBTK_-_82957467.23-P1	IBTK	P1	75	100	54	79	1298	1298	1346	1346	41	86	56	50	961	2492	1502	604	1201	941	906	1296	1195	941	2456	1296	-0.22701947919633625	-0.9488906132271433	-1.032799225525563	-0.8546881639714476	-0.7658493704801226	-0.1421500691157278	-0.7052876942216821	-0.6562158057537397	-2.6336571762580605	-1.0343276863373028	0.9196535439643684	0.4680456862620882	1.2831039578156962	1.1513709886022556
IBTK_-_82950492.23-P2	IBTK	P2	160	7562	107	158	1236	1236	1853	1853	54	107	64	68	2103	2372	1356	819	2169	2264	1831	2083	2501	2264	854	2083	0.9367015652899093	5.36241697108013	-0.5074042127048335	-0.31587263538839605	1.3689604220692022	-0.8746550855283717	-0.31888540404463495	-0.3160430934334162	-2.6293654270983753	-1.0347372525261997	0.5058401158276626	0.798497400857168	1.0819910670252093	-1.0572287183034554
IBTK_+_82950510.23-P2	IBTK	P2	51	1715	77	78	1296	1296	1399	1399	65	208	82	1239	2509	2649	1594	1007	398	1221	1503	2808	775	1221	1464	2808	-0.7811881626062078	3.1534707231728207	-0.576617739548567	-0.9287842458407385	0.2167201437943272	-0.8618383953407784	0.48074349387169235	-0.19178553966946055	1.2600038774261106	0.17178085907189056	-1.0495388434564834	0.08283052271228164	0.28256498285031856	-0.7105012359038174
IBTK_+_82950100.23-P2	IBTK	P2	173	6264	125	172	1701	1701	1586	1586	74	171	259	740	2044	4427	1804	969	750	1787	262	2873	2571	1787	1761	2873	0.5886973002802613	4.630028936624926	-0.05861680412060588	0.031081481459886096	1.297797728561117	-0.3790355682687325	-0.5427252391117463	1.2889230341341005	0.5719199783935249	0.2347705512867866	-0.6848931126709764	-2.4703908268945955	1.4631499434682875	-0.4770369375846144
IBTK_-_82950110.23-P2	IBTK	P2	90	173	119	132	1641	1641	1416	1416	130	261	3370	130	3386	5072	2628	1288	675	3255	1234	2300	900	3255	6900	2300	-0.30226992887711646	-0.4964034308797176	0.03398818014623162	-0.18721764826277743	-0.23797570696834497	-0.294307897827248	-0.12889712946930132	4.447881685449818	-2.3476576917938687	0.4192547415898499	-1.7020141151275339	0.08623698241815814	-0.916300669159839	1.814088646837857
IBTK_-_82950489.23-P2	IBTK	P2	25768	465	299	402	3114	3114	3062	3062	292	20674	4429	248	3815	5100	3198	1161	2053	3657	1493	4138	1172	3657	21021	4138	6.9349762146107	0.0058615419136271996	0.2505190736196026	0.3067869061409072	1.874535934071209	0.7010477641980635	6.17078429992482	4.558909428107912	-1.2660645731863975	2.541169229761099	-0.26524297824549514	-0.4861910306249906	-0.7033280892429985	2.573951897871445
IBTK_-_82950278.23-P2	IBTK	P2	98	191	105	228	1955	1955	2867	2867	122	271	127	3069	2053	4031	2475	1141	2419	2253	2032	2243	995	2253	5671	2243	-0.4320065497725851	-0.6061961991616953	-1.1643047046531154	-0.4164423926140153	-0.654737461550353	0.3359099724942234	0.2567628776030144	-0.19542975337924062	2.3883612274700967	0.6964010810470231	0.670247476731768	0.8419992307863713	-0.2407189151282949	1.5672996819947747
IBTK_+_82950058.23-P2	IBTK	P2	82	140	71	112	965	965	1310	1310	46	94	56	40	908	1878	1073	791	1111	2665	610	2006	203	2665	701	2006	0.3294033707695623	-0.03577425021320568	-0.5988280099988454	-0.312002391905442	-0.1543003203369826	0.10570401580603672	-0.16885659187591529	-0.17098106899599053	-3.3447144162931353	-0.8947120153397513	-0.6945926952701752	-0.7329120090614543	-2.77622393278524	-1.2877091104848568
IBTK_+_82950119.23-P2	IBTK	P2	113	139	99	97	1959	1959	2338	2338	65	130	88	74	2288	2898	2174	1224	1307	1405	1045	1940	420	1405	587	1940	-0.2294862215454776	-1.0676327445468092	-0.9549266275307615	-1.3551525898827623	-0.9017995458764525	-0.728812976709996	-0.32693816242825324	-0.5376062366870844	-3.0870431037714083	-1.1701001198991854	0.4633730316744158	0.0919747389942327	-0.8037489297660441	-1.4954980978477372
IBTK_+_82950451.23-P2	IBTK	P2	93	3180	101	134	1120	1120	1603	1603	93	159	5181	85	1557	2553	2643	988	894	1548	870	1770	1763	1548	393	1770	0.2961122924699864	4.254855898224022	-0.38157126048146806	-0.3444757372350091	0.9562302982443829	0.34329612906893336	0.1464410369774587	5.060152528311439	-2.578084922154682	0.7429511930507868	-0.22437471397382147	-0.04013360513379127	1.1259869708518933	-1.9420219965950525
IBTK_+_82950145.23-P2	IBTK	P2	153	7550	120	174	1422	1422	1370	1370	52	150	85	65	1654	3195	2056	721	157	3031	1440	2079	1240	3031	1018	2079	0.6699185913801582	5.157883044477659	0.09370638468191483	0.2589771004626058	1.5451212802505845	-0.5826132539902433	-0.26124562123825434	-0.5071352433532486	-2.510596262920074	-0.9653975953754553	-3.703273366905431	0.4547075025717825	-0.3510937638339695	-0.8010260506659739
IFRD1_+_112090510.23-P1	IFRD1	P1	140	8122	147	183	1660	1660	1974	1974	41	137	342	145	1978	2371	1300	665	1702	1606	1217	2485	3392	1606	814	2485	0.31855198901760096	5.039979650687309	-0.14045796269874788	-0.1952126537105885	1.2557152558238935	-1.1835841591010876	0.03828803957874083	2.1626549766730085	-1.2364100670813234	-0.05476280248266574	0.6514431651559192	-0.04538823463544239	2.0170242447220064	-1.381019006066701
IFRD1_+_112090593.23-P1	IFRD1	P1	23148	339	215	261	1902	1902	1702	1702	665	4684	133	1605	2028	2986	1645	895	3707	1977	1195	2519	796	1977	9787	2519	7.491534896216617	0.26116779727305106	0.6219534948247829	0.5308844573456883	2.226385161415035	2.8000591404251507	4.801062814466896	0.4605089365815136	1.8035050831503407	2.466283993655975	1.4746232650772186	-0.0913120547656523	-0.374112567509437	2.1871417236695487
IFRD1_+_112090515.23-P1	IFRD1	P1	5	16	12	15	382	382	315	315	9	18	7	11	343	160	263	41	288	268	4	539	8	268	99	539	-2.3692642348414648	-1.8281009630384784	-1.1074695507448378	-1.1563236403169939	-1.6152895972354437	-0.8434492176905612	0.9995328106551717	-1.1424656975317706	na	na	0.6715198319718108	-6.089613013652027	-4.12772922278165	-2.2156586965561953
IFRD1_+_112090992.23-P1	IFRD1	P1	47	59	36	58	922	922	775	775	33	61	37	32	1116	1528	890	410	45	816	801	847	938	816	691	847	-0.4077975904447788	-1.2166520260702263	-0.8213515317980025	-0.504077722572261	-0.7374697177213172	-0.671036645430795	-0.4951555863726407	-0.4991097905218824	-2.7185887262131523	-1.0959726871346178	-3.6128882246545495	0.9039687221769893	1.139378738220003	-0.0645501128272391
IFRD1_+_112090713.23-P1	IFRD1	P1	14246	1447	259	308	2739	2739	2627	2627	172	372	500	156	3793	6207	3156	1287	2626	3727	2157	4687	3761	3727	15624	4687	6.265072222551234	1.828743520823617	0.2643837694742075	0.1435798380230362	2.1254448377180237	-0.05416835455220026	0.0910142846270876	1.431001164351556	-2.0835027460661597	-0.15391391290992928	0.06253611815130805	-0.1351101692180925	0.9514614549875784	1.9661533005244682
IFRD1_+_112090590.23-P1	IFRD1	P1	45	63	41	59	705	705	633	633	27	54	33	35	631	2099	374	477	1150	1278	322	801	962	1278	1472	801	-0.08338985264955934	-0.7348716587889688	-0.34173371788897233	-0.18742485760473349	-0.3368550217330584	-0.1379181457791412	-1.129063045028464	0.5865980291737447	-2.8076710657682513	-0.8720135568505282	0.4154300458720141	-0.33021310519361546	0.5285809304991695	1.1070296697650037
IFRD1_-_112090573.23-P1	IFRD1	P1	51	103	48	76	1293	1293	916	916	54	97	57	42	1165	2103	815	360	1215	859	268	1486	1195	859	3632	1486	-0.7778447195318368	-0.9006781676297653	-0.6474653204545024	-0.3552824921915918	-0.6703176749519242	-0.022536190338235063	-0.28678438844442944	0.2513321347492292	-2.1386443002586204	-0.5491581860730144	1.0679102983419506	-1.4866007609803462	1.4146405494057694	1.5184562328690197
IFRD1_-_112090907.23-P1	IFRD1	P1	42093	566	335	495	2097	2097	1997	1997	119	246	113	2469	1725	2442	1254	1308	976	1309	594	2156	1192	1309	8548	2156	8.213418067071583	0.8598749617325603	1.0311746348224475	1.223659879984766	2.832031885902839	0.5511276637949889	0.8402029244520586	0.6169556993160761	1.8774556689369932	0.9714354891250289	0.14417197660491665	-0.8752938928512617	0.8032791061930425	2.2163558760240063
IFRD1_-_112090780.23-P1	IFRD1	P1	112	756	109	160	2253	2253	2181	2181	129	345	137	1690	2442	3355	3280	1612	1823	1649	2464	3443	2294	1649	10691	3443	-0.4440401778709022	1.1739386909829153	-0.7158137629425387	-0.5328521772916213	-0.1296918567805368	0.16607031747579004	0.8698914046782074	-0.49234964684199145	1.0290628759338731	0.3931687378114696	0.7124071835889383	0.5018645242254637	1.41463396025448	1.8637848642833919
IFRD1_-_112090902.23-P1	IFRD1	P1	81	147	75	97	1592	1592	1166	1166	984	3710	111	1571	2229	2812	1633	882	1051	3063	2227	2652	1713	3063	3045	2652	-0.41053811935210316	-0.6876244107100136	-0.3517574157833301	-0.3514454485516021	-0.45034134859926206	3.2290241511194266	4.551358496535853	0.21020516049133864	1.7937239930289697	2.4460779502938967	-0.9754986766495081	0.7325492317756799	0.09993975216116324	0.4284875987978079
IFRD1_-_112063620.23-P2	IFRD1	P2	444	16733	379	554	1893	1893	1775	1775	81	5103	561	362	1759	3246	1595	986	7775	8945	746	1458	2952	8945	909	1458	1.7941936689533224	5.8932776730666205	1.3792266958129702	1.5561326392315482	2.6557076692661155	-0.03199921754739732	4.804218545936791	2.581614621659489	-0.4847065760024123	1.7172818435116173	0.3654452139533276	0.01778526502877864	-0.6610287932027525	-0.452512374016129
IFRD1_+_112063205.23-P2	IFRD1	P2	110	208	102	139	1795	1795	1316	1316	174	102	49	51	1880	2593	1874	768	3671	1482	422	2356	2269	1482	695	2356	-0.14217191687883268	-0.36000054557205097	-0.08274246484246062	-0.007008918549967547	-0.1479809614608279	0.9751170963236677	-0.5164452447815773	-1.1680970238410513	-2.9516457854573663	-0.9152677394390819	1.8763116877809844	-1.4964961860227974	1.5528711290426256	-1.53212851010289
IFRD1_+_112063264.23-P2	IFRD1	P2	232	12183	237	320	2864	2864	2515	2515	174	379	227	421	3597	4493	2834	2020	1631	3406	1303	4009	3687	3406	18008	4009	0.2604017161702372	4.838093900378496	0.19917653112665512	0.2615791926562394	1.389812835082907	0.03905559875328768	0.5841265957478754	0.4470228140758241	-1.301571781280467	-0.0578416931758704	-0.49463763197938715	-0.6368768844821582	1.0527289490913971	2.396449785420086
IFRD1_-_112063242.23-P2	IFRD1	P2	112	149	114	130	1773	1773	1527	1527	101	215	144	2388	3006	3964	2259	1012	659	1587	1266	2760	3232	1587	3021	2760	-0.09838540053416267	-0.8234804354392566	-0.13681836571082462	-0.3181227513066305	-0.3442017382477185	-0.48672726412463074	-0.053012493496805924	0.11755481575215576	2.199484919862789	0.4443249944983765	-0.7002677368398594	-0.1398624131367121	1.9644850375927347	0.3594840631791103
IFRD1_-_112063270.23-P2	IFRD1	P2	197	264	149	217	3271	3271	3336	3336	844	249	147	137	3102	5628	2424	1657	4033	2602	1582	4032	1574	2602	3729	4032	-0.16722772631948057	-0.8817940597270542	-0.877959086061217	-0.7063585585384178	-0.6583348576615424	2.5308067647110333	-0.34686877706822994	0.045596731066340546	-2.635434430968631	-0.1014749280648718	1.1999164646753517	-0.36521758992664677	0.2131745464658129	0.11641930439042547
IFRD1_-_112063258.23-P2	IFRD1	P2	99	3903	92	139	1100	1100	1254	1254	68	5470	3438	67	1587	1861	1470	529	2220	558	67	973	708	558	127	973	0.4123053099745091	4.5764078040242	-0.16198370982374088	0.06261322238323519	1.2223356566395511	-0.13593302454490308	5.7069986817209895	5.3148517594572615	-2.0201433483639595	2.216443517067347	2.5599066703955518	-2.8756783552228606	1.2818442059299318	-2.708485161892245
IFRD1_-_112063612.23-P2	IFRD1	P2	12	24	11	17	549	549	346	346	23	55	36	137	516	1341	424	245	20	356	637	1542	424	356	827	1542	-1.6294633399771206	-1.7663719732867724	-1.3684206420781417	-1.1111716039246187	-1.4688568898166634	-0.07897475232630224	-0.45619790427959206	0.5311029165820402	0.12228551725024994	0.029553944306598967	-3.5861213150917646	-0.290909038558256	1.1905469912729232	-0.6697173846270585
IFRD1_+_112063227.23-P2	IFRD1	P2	210	13464	166	244	1157	1157	1167	1167	66	142	86	916	2053	2680	1987	921	1108	1318	1293	1718	2294	1318	3153	1718	1.4243088668655544	6.2899741772197295	0.7932265525608617	0.9781422743173047	2.371412967740863	-0.5504332457102095	-0.08673426174023113	-0.4410130328446442	0.9530378152979022	-0.03128568124929593	0.31729153202840765	0.5745206877722686	1.7378749886838951	1.105121279661572
IFRD1_+_112063284.23-P2	IFRD1	P2	1881	150	91	113	1223	1223	2755	2755	2843	195	126	86	2110	3545	2056	512	340	1841	974	3385	1239	1841	1564	3385	4.50731194330273	-0.278062133034235	-1.3132659963385378	-1.3716638585815655	0.38607998883709777	4.838861647122919	-0.032703694277045336	0.060753744008965604	-1.612843872005608	0.8135169562123074	-1.8691989542249337	-0.8126337072795393	0.3670465284668169	-0.8847891750383057
IFRD1_-_112063224.23-P2	IFRD1	P2	131	215	126	170	2266	2266	1950	1950	4950	222	130	96	2817	3611	1954	1242	3262	2928	1453	3384	2391	2928	582	3384	-0.2262726459761435	-0.6484114312337845	-0.3452025182157712	-0.28387369003750473	-0.3759400713658011	5.221959508519342	0.12776906550168832	0.17925143076299666	-2.732595584207031	0.6990961051442487	0.7235252494151129	-0.23516641638663072	0.6460585441037072	-2.310512364094965
IREB2_+_78730600.23-P1P2	IREB2	P1P2	40	97	45	54	1146	1146	509	509	40	100	45	46	754	2203	1402	495	1429	1872	1188	1096	437	1872	2045	1096	-0.9542267355626208	-0.8131506215725066	0.1071072171752645	-0.0006405614504600976	-0.41522767535258076	0.17219792865863726	-0.3098616858259362	-0.8723191679780209	-2.4668313856176654	-0.8692035776907466	0.17810950249968296	1.1008154869407167	-1.1605152824066842	1.1289791909852855
IREB2_-_78730669.23-P1P2	IREB2	P1P2	75	130	68	93	1650	1650	1151	1151	77	157	83	92	1277	3975	1770	898	973	2635	47	2979	1733	2635	5713	2979	-0.573195120330376	-0.916554631107453	-0.4744333099606055	-0.39351952456243255	-0.5894256464902166	0.35693427803211675	-0.5105824920672308	-0.32539584392050713	-2.3261183053918404	-0.7012905908368658	-0.8696072307561945	-5.001495107471414	0.3338286603117146	1.1685465524511192
IREB2_+_78730951.23-P1P2	IREB2	P1P2	58	93	59	77	1279	1279	1290	1290	60	115	78	50	2013	2811	1225	820	285	2101	2424	2147	912	2101	2066	2147	-0.5765830554471432	-1.032313872776335	-0.8437363340274895	-0.8303750271539487	-0.8207520723512289	-0.6595503142728818	-0.45984178333574555	0.11593455467524283	-3.0747325364384275	-1.0195475198429533	-2.314358316633671	1.1595959567146554	-0.26561046483218265	0.17364420912298723
IREB2_+_78731048.23-P1P2	IREB2	P1P2	56	80	50	76	1079	1079	1214	1214	52	87	49	769	873	1157	1480	652	390	1072	804	1875	1088	1072	616	1875	-0.3818877291234912	-1.0042231896033837	-0.9949205495596716	-0.7616314103503299	-0.7856657196592194	0.33929242155159134	0.4183062508414608	-0.8275732466981767	1.1990030070230429	0.28225710817947924	-0.8910748557208908	-0.23709473999119912	0.9597336184686889	-1.3767621934590035
IREB2_-_78731077.23-P1P2	IREB2	P1P2	74	118	65	89	1543	1543	1535	1535	70	9261	89	1369	1638	1253	1195	731	1032	2230	1371	2252	1212	2230	1589	2252	-0.4958324826348637	-0.9595514322116232	-0.9548791603078022	-0.8722957268293776	-0.8206397004959165	-0.13974607765610303	7.037317473114642	0.34203689780121405	1.866070508597756	2.2764197004643774	-0.5439167183971421	0.268550192799474	0.05870595634140574	-0.27396155661500976
IREB2_+_78730578.23-P1P2	IREB2	P1P2	27032	1081	290	353	1543	1543	1632	1632	89	6156	120	808	2154	2114	1877	847	2768	3106	1383	2076	1112	3106	3407	2076	8.017094786899989	2.235956326161186	1.114259714964724	1.0270928137614512	3.0986009104468377	-0.1883785565378706	5.6935537590457495	0.1217760304805715	0.8928846967118901	1.6299589824250846	0.4014701342366943	0.3985231618930911	-0.5435410739876718	0.9438216498551666
IREB2_+_78730980.23-P1P2	IREB2	P1P2	13151	3210	181	242	1321	1321	2157	2157	2338	199	106	1347	942	1926	1106	631	2099	2276	778	2778	1933	2276	6213	2778	7.2017066326053225	4.030270695760109	0.03181139284403667	0.08004655857590692	2.835958819946344	5.720166511958812	0.8767685368004114	0.7058831540314197	2.054929313772048	2.3394368791406728	0.4508856299728432	-0.8516760898947229	0.7027010475807758	1.3903696010769764
IREB2_+_78731087.23-P1P2	IREB2	P1P2	186	260	158	234	3566	3566	2055	2055	105	219	142	1445	2435	5844	2475	1334	4921	3146	2025	3753	1438	3146	1132	3753	-0.3746956782100419	-1.0283953095992695	-0.09436596347065684	0.1014358234761259	-0.3490052819509607	-0.12676999226364272	-0.5864174991021027	-0.034367320646724764	1.07620219949575	0.08216184687081962	1.2131168667017236	0.09440606687285125	-0.19109502730026684	-1.5000441859383928
IREB2_+_78730925.23-P1P2	IREB2	P1P2	72	107	348	103	1479	1479	1390	1390	1256	83	62	49	1713	1801	1066	443	2975	1773	1254	2563	162	1773	406	2563	-0.4742448373498336	-1.0396114857006502	1.608850295159144	-0.5183748579658849	-0.10584522146430608	3.961001859847567	-0.2880071304591292	-0.014697042669372884	-2.2155616711475163	0.36068400389288713	1.3143811531712506	-0.04676768138906073	-2.513766850337942	-2.4291556999897006
IREB2_+_78730889.23-P1P2	IREB2	P1P2	43	70	36	52	1436	1436	830	830	36	101	66	46	1122	2450	968	292	555	856	309	1572	675	856	2931	1572	-1.175338780814032	-1.6092291518808146	-0.9202665578706895	-0.7605340256314286	-1.116342129049241	-0.5532414121265417	-0.44881864703791585	0.2146292517867865	-1.7053712295307104	-0.6232005092270956	-0.05743900417640768	-1.362394025253754	0.595636673213168	1.1279178965476357
KRCC1_+_88354886.23-P1P2	KRCC1	P1P2	125	165	120	142	1859	1859	2145	2145	123	13168	157	147	1298	2227	1851	629	2074	1184	901	2990	4243	1184	6976	2990	-0.008290271950472938	-0.7446609756763953	-0.5530953698571044	-0.6810210304204591	-0.49676691197610795	1.0091303843800405	6.715398681734058	0.5296299387239802	-1.1363524887506307	1.7794516290218616	1.3764308341715468	-0.7460180241714509	2.779775565337908	1.45138070180816
KRCC1_-_88355231.23-P1P2	KRCC1	P1P2	120	182	109	155	2029	2029	2524	2524	113	227	134	1023	2366	3994	1355	1275	2552	1743	2013	4021	3616	1743	8912	4021	-0.19342605584121841	-0.7294306445606922	-0.9265359032843379	-0.7893780072465446	-0.6596926527331981	0.020635151115338424	0.014465773947164529	0.7511104239194659	0.6432002712914024	0.3573529050683428	1.1177397806264553	-0.013678714778542878	1.9911820759656245	1.377321042656372
KRCC1_+_88355273.23-P1P2	KRCC1	P1P2	55	78	37	50	1098	1098	1228	1228	45	199	66	1308	2011	1783	1189	764	847	999	441	1829	309	999	1493	1829	-0.4330661271736176	-1.0659322551456798	-1.4458655128199447	-1.3822448731336883	-1.0817771920682324	-1.0731537229357384	0.9880695370188759	-0.08204051068427454	1.7366093707546275	0.3923711685383726	0.32956131252705123	-1.067676065090718	-0.7545178722119219	-0.06371476349747429
KRCC1_-_88355222.23-P1P2	KRCC1	P1P2	7974	202	141	194	1863	1863	1612	1612	49	108	55	79	1653	2564	1772	542	952	1779	1239	1966	2889	1779	1970	1966	5.983912429362615	-0.4558726111925724	0.09169129079211125	0.18127059612092666	1.4502504262707705	-0.667470618137167	-0.4177571403550502	-0.9207048053274312	-1.8174769198844745	-0.955852370926031	-0.3343490109719456	0.3184413149004989	1.6378636609735775	0.23205845411985887
KRCC1_+_88354902.23-P1P2	KRCC1	P1P2	74	137	77	92	1437	1437	1403	1403	95	7495	115	708	2841	2493	2701	1108	2914	1539	2772	1831	856	1539	547	1831	-0.39315448252146545	-0.6414843984995389	-0.5807367860037127	-0.6947435551011198	-0.577529805531459	-0.4936369608186544	5.739581499443943	-0.4646895038616643	0.3147547573261029	1.2740024480224315	1.4886916667235734	1.5828239154403545	0.0920494377490586	-1.5138929068880798
KRCC1_-_88355293.23-P1P2	KRCC1	P1P2	99	169	102	118	1832	1832	1779	1779	143	13653	1916	136	1632	3298	1366	625	1214	2131	1423	2401	1327	2131	5855	2401	-0.32361066971041286	-0.6889964868174894	-0.517649486374379	-0.6782139634435522	-0.5521176515864583	0.896136541846833	6.2010905923521005	4.577238447149018	-1.239358165006816	2.6087768540852836	-0.24407815053975057	0.22982870739654382	0.25499774526361185	1.515159913274862
KRCC1_+_88354834.23-P1P2	KRCC1	P1P2	134	398	105	148	2032	2032	2739	2739	84	148	94	231	3067	3561	2428	1207	841	1987	1584	2656	2252	1987	2320	2656	-0.03635899800747211	0.3972677987687536	-1.09841206611797	-0.9739864026146619	-0.4278724169928379	-0.7816044814483201	-0.4370774506338915	-0.601865484875117	-1.42456954604667	-0.8112792407509999	-0.6727301460072549	0.23884563783316282	1.1189749225066814	0.03399580478471065
KRCC1_+_88355217.23-P1P2	KRCC1	P1P2	4959	137	108	104	1800	1800	1534	1534	46	102	67	638	1873	2585	1239	460	96	1290	795	2075	1817	1290	815	2075	5.348288817103354	-0.9664212432592398	-0.22141929841817953	-0.6466492669000747	0.8784497521314651	-0.9388826811460937	-0.5119873191305793	-0.11977291197990159	1.4328139361127878	-0.034457244035946855	-3.1805088286021896	-0.3995561218494539	1.4325473215996212	-1.1191132258865084
KRCC1_+_88354896.23-P1P2	KRCC1	P1P2	85	960	63	79	867	867	1036	1036	37	60	45	41	498	1165	1048	412	1863	1668	239	2117	757	1668	1401	2117	0.5357392512227883	2.8963302773839543	-0.432752397265352	-0.47703375704768436	0.6305708435734265	0.6581419806008078	-0.12768773983290238	-0.45247153550484764	-2.3680571492728406	-0.5725186110024458	0.7271924064842449	-2.162410296926363	-0.20139411578281008	-0.3664381674600705
KRCC1_-_88355225.23-P1P2	KRCC1	P1P2	4399	217	143	158	1612	1612	1357	1357	55	129	71	47	2212	2849	1523	715	2101	1349	372	1823	3409	1349	3943	1823	5.334560355689078	-0.14375693108621768	0.3604422982808204	0.1335695252200153	1.4212038120259243	-0.9210854096701082	-0.31347674680037496	-0.3338547372796823	-2.9663192066958204	-1.133684025111497	1.2068698347120494	-1.3084115858306251	2.2758182188678004	1.3421052951853831
LRIF1_+_111506585.23-P1P2	LRIF1	P1P2	46	43	36	52	987	987	800	800	43	112	48	45	911	1423	745	248	1261	1090	984	1052	449	1090	4206	1052	-0.537107820092463	-1.7713136547570292	-0.8671552214111276	-0.7074226891718662	-0.9707498463581214	0.003648057939986682	0.48417087963134353	0.13296425507456	-1.5014518407649065	-0.2201671620297544	0.777924161651202	0.8881239651474153	-0.3411808172470199	2.228440291556178
LRIF1_-_111506521.23-P1P2	LRIF1	P1P2	24055	365	224	299	1796	1796	1714	1714	40	110	69	58	2250	3139	1733	837	836	1548	908	2078	725	1548	447	2078	7.629714042535358	0.4505088840235034	0.6709794948663896	0.7168440625473717	2.3670116209931558	-1.4050906441770978	-0.6831936959572333	-0.5614331126790733	-2.8902114441304776	-1.384982224235971	-0.32114660307625675	-0.20990300251281901	-0.15599260356599165	-1.987722771604193
LRIF1_-_111506474.23-P1P2	LRIF1	P1P2	72	1987	73	84	1317	1317	1961	1961	63	123	224	61	1991	3638	1980	1005	1468	1281	1891	2036	512	1281	895	2036	-0.30687813050728074	3.3426643919904264	-1.1407732943908466	-1.3090626149516218	0.14648758803516954	-0.5733070351806475	-0.7348794182120244	0.9451685767935598	-3.0813510752111104	-0.8610922379525561	0.7642655134888373	0.877940250974544	-0.38469479266552464	-0.9566518278073757
LRIF1_-_111506525.23-P1P2	LRIF1	P1P2	9352	761	120	197	2069	2069	2148	2148	2100	791	701	1369	3018	5041	2101	1236	1827	1554	2436	3513	794	1554	1360	3513	6.062577782978568	1.3063625786408066	-0.5551117154556087	-0.21073267606726964	1.650773992524124	3.8854870690667407	1.4795755495636493	2.5055085570405047	1.1083350766458189	2.2447265630791784	0.8011741512070494	0.4563390057844391	-0.03041562358863026	-1.1399707789679687
LRIF1_+_111506480.23-P1P2	LRIF1	P1P2	156	6251	157	6922	2570	2570	1260	1260	608	107	51	38	1441	2290	1628	669	1699	803	975	1904	1853	803	208	1904	-0.15591392691207062	4.031646508094857	0.6021886974256332	5.693758990239936	2.542920067212089	3.163763440308777	-0.26812899248293753	-0.9073612725918236	-3.177043513905581	-0.29719258466789167	1.6488979806541768	0.018969094429507338	2.144750956186073	-2.96525189905015
LRIF1_+_111506545.23-P1P2	LRIF1	P1P2	69	100	93	61	1699	1699	959	959	48	99	66	59	1536	3134	1540	825	629	2136	1240	2069	151	2136	1468	2069	-0.7357091820991304	-1.3372860824122252	0.24054777301118557	-0.7386558849934779	-0.6427758441234117	-0.5913094529600604	-0.8328969402927484	-0.45522214652088255	-2.844715886479043	-1.181036106563184	-1.196095703820994	0.245934924514706	-2.8839312246863527	-0.2659555309000956
LRIF1_-_111506135.23-P1P2	LRIF1	P1P2	9251	172	102	184	1482	1482	1263	1263	79	170	118	3964	1326	2570	1548	550	2916	1247	1001	1609	334	1247	5573	1609	6.528300374893529	-0.35773711260646524	-0.02343761489477103	0.45691681473122703	1.6510106155308801	0.3396062351044544	0.2333741961566833	0.37555166292035835	3.8103448120667602	1.1897192265620637	1.793213275484538	0.2998060972130251	-0.9621814896794958	2.02141597347136
LRIF1_-_111506050.23-P1P2	LRIF1	P1P2	69	120	59	96	1123	1123	1072	1072	84	211	115	2119	1412	3124	859	751	1038	684	607	1784	1848	684	7819	1784	-0.13838125731551099	-0.47692375179481195	-0.5766701741746458	-0.24513290727485004	-0.3592770226399545	0.33748359654751914	0.2634563546654274	1.1880740995088392	2.457390148150192	1.0616010497179942	1.1694222344592538	-0.5708187445641448	2.3722564942062814	2.3609946387373153
LRIF1_-_111506532.23-P1P2	LRIF1	P1P2	381	107	66	71	2218	2218	2267	2267	76	182	99	343	1881	2711	1939	1205	212	887	1124	2701	1225	887	3221	2701	1.344840035638534	-1.6242487987632925	-1.4953985894610473	-1.7608277737743372	-0.8839087815900357	-0.22066607303967034	0.2547211464612067	-0.2026420983242554	-0.8518612916522179	-0.25511207913873457	-1.497185818750594	-0.2803231551875631	1.4041357072649912	0.48314116699054854
LRIF1_+_111506093.23-P1P2	LRIF1	P1P2	105	148	3264	107	1506	1506	1801	1801	69	120	69	56	2491	1781	1764	622	809	1730	472	1898	1753	1730	2235	1898	0.04397596130111614	-0.597724824045708	4.464618842986505	-0.8371216970433626	0.7684370707996377	-0.7652943024227286	0.25995469860712195	-0.5870120190764236	-2.5125244747807045	-0.901219024418184	-0.5288764091068384	-1.0230927785587902	0.957413925911573	0.46492098516627167
LRIG2_+_113615840.23-P1P2	LRIG2	P1P2	115	177	88	118	2198	2198	2282	2282	3591	183	109	1079	1932	3169	1812	1086	523	3317	621	2378	2252	3317	499	2378	-0.37024912169793467	-0.8850422558689632	-1.089875490730099	-1.0374462444650738	-0.8456532781905173	5.302981105868824	0.037423798002031106	0.0339154544336191	0.9515621349759493	1.5814706233201055	-2.09731213955381	-0.9525550924246968	0.3796877829683293	-2.0235108482916946
LRIG2_+_113615894.23-P1P2	LRIG2	P1P2	112	190	111	129	2236	2236	1775	1775	123	269	123	2546	2351	4339	1764	1195	3309	2459	1437	3366	1315	2459	8674	3366	-0.4331130524786646	-0.8075209995149719	-0.3924114760080153	-0.5463822713943862	-0.5448569498490095	0.15214622872615768	0.13985139584010398	0.2469780294846471	2.052113174325541	0.6477722070941121	0.9960075777037275	-0.24344666577213503	0.03535103225970426	1.594788412649855
LRIG2_+_113615863.23-P1P2	LRIG2	P1P2	220	367	198	17612	1800	1800	2331	2331	2316	308	243	123	2781	2594	2476	1028	503	3324	3325	3926	1121	3324	11917	3926	0.8538150206145443	0.45518292662344617	0.04939929787202901	6.153531622269794	1.877982216844953	4.144722055682489	1.0773596805434238	0.7401152740944439	-2.1022186705623445	0.9649945849395029	-2.1566060559775466	0.744822616910221	-0.6297741362887959	1.8310151639114922
LRIG2_+_113616257.23-P1P2	LRIG2	P1P2	93	131	78	83	1302	1302	999	999	47	89	54	45	1499	2544	1449	370	78	3403	1133	1233	576	3403	721	1233	0.07888157624931758	-0.5637628666309147	-0.07216268200888498	-0.353307653983727	-0.2275879065935521	-0.5865052692302832	-0.6856136202177359	-0.656856007690533	-2.0786369908943434	-1.0019029720082242	-4.879505196115489	0.8625035105181544	-1.6243064668465739	-0.5449754890453158
LRIG2_-_113616239.23-P1P2	LRIG2	P1P2	280	428	29942	371	1472	1472	1691	1691	47	110	69	45	2040	2848	1355	600	495	1815	1219	2760	3470	1815	1624	2760	1.491957559194875	0.9672328953414047	7.752997992652594	1.0476082146725865	2.8149491654653644	-1.0310740381412815	-0.5428378133415164	-0.20645430976013746	-2.7760742208739124	-1.139110095529212	-1.30678509692887	-0.19444169194484173	1.873326082258632	-0.5359904883636541
LRIG2_-_113616229.23-P1P2	LRIG2	P1P2	2844	213	111	152	1839	1839	2556	2556	145	2518	157	3727	2806	3580	2795	1359	2210	2723	959	3580	1075	2723	10157	3580	4.515236483514399	-0.36066827918882893	-0.9184802876756026	-0.8357508250416423	0.600084272902081	0.13430034343497432	3.6438545996676197	-0.0649134491359975	2.4163607362537523	1.5324005575550868	0.2665334082222689	-0.9158284180330101	-0.40250035489085145	1.7335690000894306
LRIG2_+_113615854.23-P1P2	LRIG2	P1P2	226	8050	15695	295	1866	1866	2457	2457	75	309	99	70	1640	3620	2348	1197	756	2053	1824	2796	3233	2053	3933	2796	0.8406821898703507	4.858367662034853	6.282111233028598	0.17788278434880533	3.039760967320652	-0.04197086196962596	0.6012249500340285	-0.4787617033275149	-3.135033046706242	-0.7636351654923388	-0.8735914669002584	0.36826981788978297	1.5934998476936055	0.7213919716841752
LRIG2_+_113616248.23-P1P2	LRIG2	P1P2	73	93	58	79	1842	1842	828	828	51	132	76	2369	1803	1253	1233	597	80	1358	967	1351	745	1358	2341	1351	-0.7709962889043966	-1.5585706699860333	-0.2287299954504678	-0.15371242686045572	-0.6780023453003383	-0.7350677924209066	0.9047593241368146	0.06906879874367355	2.94936673526772	0.7970317664318254	-3.5176556483700985	0.5020885692516345	0.07218881878091421	1.022223405903029
LRIG2_-_113615828.23-P1P2	LRIG2	P1P2	52	86	53	64	1251	1251	773	773	24	71	36	23	927	1281	752	230	756	1301	74	913	528	1301	1859	913	-0.7021898577178058	-1.113273454466451	-0.259628182440363	-0.3583308214630807	-0.6083555790219253	-0.8627724808644359	-0.021771736736742042	-0.29556548053239773	-2.3610367215950685	-0.885286604932161	-0.21547880150945176	-2.640489235254794	-0.36265115968322004	1.2549661510519603
LRIG2_+_113616309.23-P1P2	LRIG2	P1P2	51	89	46	68	1715	1715	1288	1288	204	105	59	48	946	1843	1442	487	537	1252	1470	1582	226	1252	1654	1582	-1.1853310207817573	-1.5189315650965058	-1.200578955136319	-1.0074602544025109	-1.2280754488542736	2.1954195156720395	0.017941066135631623	-0.5221140301760538	-2.3819240880688923	-0.1726693841093191	-0.6535565479599347	0.8785950043514128	-1.531479916841309	0.2933357808151838
MAML2_-_96076340.23-P1P2	MAML2	P1P2	15955	1874	206	224	1453	1453	1151	1151	49	84	52	36	1716	2241	913	643	4080	891	386	2073	1155	891	721	2073	7.343138498840755	3.116414115023616	1.124604375972273	0.8746765863871401	3.1147083940559463	-0.7214334463443981	-0.5860736066314107	-0.04493296214020237	-3.1978585525933414	-1.1375746419273387	2.7627558363242066	-1.4405189147408566	1.3127554824576197	-1.2945228057518914
MAML2_-_96076404.23-P1P2	MAML2	P1P2	42	1266	48	61	586	586	624	624	61	104	65	64	2113	2180	923	467	182	1268	900	1811	1029	1268	4873	1811	0.083797066663434	3.860632700003364	-0.09366375121980708	-0.11867109883759541	0.933023729152349	-0.7056491673321155	-0.23813679742297467	0.26127934508560813	-1.906387366417368	-0.6472234965217125	-2.2328603689534403	-0.024261190632653085	0.6370482044306833	1.6571498223588483
MAML2_-_96076314.23-P1P2	MAML2	P1P2	124	197	122	166	2458	2458	2228	2228	99	219	115	138	3577	3581	2217	1164	3783	1498	2290	3794	3845	1498	4728	3794	-0.42283639167886466	-0.891889515919015	-0.5840202128558603	-0.5105003035313407	-0.6023116059962701	-0.7664872358756769	0.12017616038087109	-0.17980463422000437	-2.115459512837821	-0.735393805638158	1.9041771735778958	0.2561563686733084	2.29830594206656	0.5466365028827577
MAML2_+_96075993.23-P1P2	MAML2	P1P2	181	8964	169	229	1570	1570	2049	2049	81	2765	86	72	2458	3359	2354	780	3520	2761	1508	2271	163	2761	359	2271	0.7695335416111377	5.262705954728675	0.006951134192223041	0.07449330154746381	1.5284209830198747	-0.5147286504480979	3.870783588987793	-0.6855354806334191	-2.4765139390150046	0.04850137972281754	0.9180685619238614	0.3938371716622544	-3.1438870506808696	-2.4321458107671354
MAML2_-_96076303.23-P1P2	MAML2	P1P2	49	63	47	75	983	983	611	611	40	128	51	1946	870	2069	508	528	53	833	623	1175	502	833	3759	1175	-0.44010126391845095	-1.2144398178433935	-0.09366375121980663	0.20978390313891815	-0.3846052324606833	-0.03425294880878926	0.1368179742402127	0.7728390249022574	2.842793248714952	0.9295493247621578	-3.4065682098150774	0.06917176067211739	0.20773083626134614	1.9068143047073554
MAML2_-_96076157.23-P1P2	MAML2	P1P2	90	88	73	76	1554	1554	981	981	73	151	62	62	1144	2361	1506	569	384	2483	236	2285	110	2483	6134	2285	-0.22368119377111384	-1.3930113047731423	-0.1415088004179359	-0.45418803031388655	-0.5530973323190198	0.4386437691415668	0.1847583171966587	-0.5132113745821254	-2.2371971586274126	-0.5317516117178286	-2.125222024468414	-2.2908069514831126	-3.5581488649760598	1.6537601474382884
MAML2_-_96076162.23-P1P2	MAML2	P1P2	143	6928	174	1431	2150	2150	2212	2212	73	191	97	72	1816	2929	1868	945	2692	1539	1284	3224	918	1539	4937	3224	-0.02401310939151191	4.437430135247173	-0.06141620746469334	2.607666068953727	1.7399167218361737	-0.22803338137095874	0.2127722542566044	-0.17826752781960664	-2.7533541443738287	-0.7367206998269478	1.3743691992693778	-0.3436780923051863	0.19293279476171976	0.8439090473298302
MAML2_+_96076191.23-P1P2	MAML2	P1P2	5308	155	87	117	1830	1830	1267	1267	51	92	68	50	1650	1904	1190	625	929	735	1692	1610	650	735	883	1610	5.42256122050571	-0.8121756628998966	-0.2574813463707959	-0.20084230709563844	1.0380154760348448	-0.6071344201217439	-0.21971990315070844	-0.04018464724203863	-2.682964816482431	-0.8875009467492307	0.9056183676461971	1.056197329218448	0.7610554358682119	-0.6374491992368125
MAML2_-_96076335.23-P1P2	MAML2	P1P2	109	170	105	157	1639	1639	2118	2118	79	228	123	101	2460	3607	2660	885	1917	2619	717	2539	1874	2619	6077	2539	-0.02417931601561074	-0.5198813379644864	-0.7274653894049283	-0.5178723426389429	-0.4473495965059922	-0.5519713050095598	0.16784221047739312	-0.34559765534638487	-2.170430788926271	-0.7250393847012058	0.1175182983048253	-0.8396869218451233	0.4554648609847125	1.4882250430142547
MAML2_-_96076453.23-P1P2	MAML2	P1P2	71	122	79	104	1331	1331	780	780	56	1548	97	724	985	1387	1665	415	1061	1770	1426	2644	1406	1770	3316	2644	-0.3423112381002884	-0.6982296533517349	0.30322640134877776	0.3291031868532479	-0.10205282581249936	0.2720655547538047	4.3099735879210295	-0.012295250068569352	1.7637697341412122	1.583378406686869	-0.17064068306832403	0.09378025403667412	0.6062072017782975	0.5558479761047597
MIS12_+_5389906.23-P1P2	MIS12	P1P2	71	105	49	97	1311	1311	611	611	58	113	60	610	1622	1171	969	418	2659	1366	1363	2452	1535	1366	2627	2452	-0.3204683524101508	-0.8928785875583616	-0.03354275878223589	0.5808780548301646	-0.1665029109801458	-0.3968865620497617	0.7781895060141943	0.07563610989636516	1.5061976736616596	0.4907841818806141	1.528610314554848	0.13735503221490575	1.1066411396435731	0.32858336755955125
MIS12_+_5389910.23-P1P2	MIS12	P1P2	55	72	50	56	910	910	1193	1193	3078	239	136	2145	1478	1986	1175	639	1333	1909	811	2955	362	1909	13807	2955	-0.16212652325447774	-0.9104698686464756	-0.9697461709992177	-1.1770296231758575	-0.8048430465190071	5.467037509221998	1.0967528045525965	0.9781161695009049	2.7079811847322075	2.5624719170019263	0.0495436986723064	-0.880855861747144	-1.4603955326446105	2.4532959938978607
MIS12_-_5389939.23-P1P2	MIS12	P1P2	37	1119	25	44	1012	1012	746	746	19	40	24	23	554	585	805	161	277	205	376	1127	342	205	710	1127	-0.887303710758439	2.8943286112793545	-1.292399663559228	-0.8476064191561739	-0.03324529554862171	-0.4571241055656641	0.28117118451681744	-0.9787841025778956	-1.84646354876531	-0.7503001430980133	1.0019460875310133	-0.5991544993941058	1.676732383056574	-0.4374704396634759
MIS12_-_5390351.23-P1P2	MIS12	P1P2	97	163	99	141	2069	2069	1469	1469	459	154	79	77	1712	2260	2301	1001	723	2986	902	4601	2451	2986	607	4601	-0.5285685893659604	-0.9166619106316616	-0.284486093555385	-0.14507354569571973	-0.4686975348121816	2.5095739040526004	0.2762153874925728	-0.7751661503440594	-2.7395483448487985	-0.1822313009119214	-1.4784625921961525	-1.3662196687473862	0.6535162864084203	-2.693052888730862
MIS12_-_5389953.23-P1P2	MIS12	P1P2	10263	249	152	214	1910	1910	1109	1109	62	128	75	57	2598	2347	1517	642	3459	2814	866	2250	213	2814	3023	2250	6.312044464872867	-0.1900271258577595	0.739659830203161	0.8624171187012037	1.9310235719798678	-0.980298858021067	-0.04506622242294789	-0.24908831004822485	-2.5326480996652676	-0.951775372539377	0.8654167061236664	-0.39295762227719666	-2.785337025334573	0.6551821236400086
MIS12_-_5389942.23-P1P2	MIS12	P1P2	75	111	72	97	1465	1465	1098	1098	105	3829	123	119	2039	2830	2339	1023	623	749	969	3538	1379	749	5175	3538	-0.40162976050680754	-0.9729412179622337	-0.32396137064160113	-0.26475571435630463	-0.49082201586673657	0.1292900046894654	4.587701511231138	-0.16006327131026055	-2.1428812931450913	0.6035117378663128	0.30195046555252186	-0.8838370281748997	1.8189448007313513	0.7777509607002924
MIS12_-_5389893.23-P1P2	MIS12	P1P2	152	12249	124	199	1198	1198	1419	1419	88	8464	96	2194	1640	2121	1429	394	1267	1330	120	2247	2033	1330	1526	2247	0.9077518189617213	6.103292025154792	0.09031340324760917	0.4019595289448643	1.8758291940772467	0.18864206617179047	6.148130910683693	0.19327066932826753	3.4381873642391105	2.492057752605715	0.4976742997395285	-3.2423653644709107	1.5505439371323022	-0.3291190162286759
MIS12_-_5389956.23-P1P2	MIS12	P1P2	54	2297	63	75	676	676	712	712	39	57	38	37	1369	1168	348	332	2397	716	1285	1661	1376	716	295	1661	0.2402445641882056	4.513983570093011	0.10832245945480423	-0.010920958008750148	1.2129074089318175	-0.724813965355712	-0.2053986406150532	0.8940823872977846	-2.204694692425681	-0.5602062277746656	2.3108824373721477	0.6142447352193422	1.8808089451139636	-2.2641390675964717
MIS12_-_5390264.23-P1P2	MIS12	P1P2	13402	3295	214	279	2153	2153	2240	2240	100	479	118	82	3510	3880	2568	1477	1795	2965	1369	3705	1431	2965	1704	3705	6.524264585922602	3.363258010725451	0.2189599363774657	0.23083207734598776	2.584328652592877	-0.7247085783772595	1.1335768127619126	-0.35468806805753417	-3.210010732854412	-0.7889576416318235	-0.15636423973568125	-0.45182264683481876	-0.11264846503057613	-0.8914220608506569
MIS12_+_5389923.23-P1P2	MIS12	P1P2	45	72	34	43	1267	1267	521	521	111	1772	170	2176	2138	1930	1456	393	336	1636	673	2651	284	1636	13703	2651	-0.9291112145042133	-1.387947942701227	-0.33090075410688335	-0.3628810251146435	-0.7527102341067418	0.1410602756695547	4.028313660499798	0.9906946656419331	3.4299687122840266	2.1475093285238276	-1.7159555891757177	-0.9933298111564641	-1.5878499457609447	2.5990093480222045
NR3C2_+_149363506.23-P1P2	NR3C2	P1P2	63	103	56	100	839	839	1097	1097	35	73	32	24	1035	2157	1001	534	789	1062	280	1168	1866	1062	108	1168	0.15098942136701465	-0.27669860825933457	-0.6852169214243036	-0.21949783816670143	-0.2576059866208312	-0.4774414884017819	-0.7334499981802143	-0.8781278891330659	-3.514842057674104	-1.400965358347292	0.13899746019657594	-1.0760130928345728	1.751525187723727	-3.2058109105998476
NR3C2_+_149363300.23-P1P2	NR3C2	P1P2	63	102	56	97	1509	1509	957	957	88	647	91	391	2670	1820	911	743	831	1624	1249	2866	1641	1624	3713	2866	-0.6958606687198454	-1.137623883557917	-0.488244225507136	-0.06646848983713127	-0.5970493169055076	-0.5145018608976795	2.659435071006671	0.7655857660995729	0.03469777006104979	0.7363041865674032	-0.39894722942756056	-0.21373668355371045	0.9533835740046583	0.6026728517092955
NR3C2_+_149363470.23-P1P2	NR3C2	P1P2	82	132	74	2292	1607	1607	1143	1143	2872	1431	301	90	1340	1595	1465	726	537	2102	1253	2734	115	2102	7309	2734	-0.4063657107500882	-0.8564322293193696	-0.3423803556642433	4.239775423004193	0.658649281817623	5.508513295517855	3.9950031521746583	1.8060330971530196	-2.0510812683737822	2.3146170691179377	-1.401084654989495	-0.1410983791837217	-3.253696935341681	1.647786936747234
NR3C2_-_149363071.23-P1P2	NR3C2	P1P2	114	149	93	122	2042	2042	1534	1534	92	177	98	71	1939	2999	2217	1344	626	3103	1094	3120	949	3103	1114	3120	-0.2766406384061382	-1.0272707654183697	-0.43714798947361677	-0.4163516474782807	-0.539352760194101	0.011155414990159596	0.0688756473144787	-0.4105848410491708	-3.281678929981785	-0.9030581771815797	-1.7417451136088298	-0.5274048418565764	-0.7708237368314879	-1.2566706502928782
NR3C2_-_149363475.23-P1P2	NR3C2	P1P2	52	73	39	60	1172	1172	1064	1064	34	66	49	152	1738	2338	656	828	55	800	858	1512	1172	800	701	1512	-0.6080806379742336	-1.25560443054496	-1.1631042497176565	-0.9123980574309047	-0.9847968439169383	-1.2670589785241217	-0.9951291910729809	0.3462562092000523	-1.4846680707634459	-0.8501500077901241	-3.2948124552627944	0.16711986237895082	1.489260632323645	-0.8798456440937488
NR3C2_+_149363208.23-P1P2	NR3C2	P1P2	89	147	82	120	2007	2007	1940	1940	48	109	899	310	1963	2421	1373	1192	1189	1549	432	1601	2331	1549	1111	1601	-0.608854972089298	-1.0218246915289821	-0.9575129655351211	-0.7789565590042049	-0.8417872970394016	-0.9451914097050755	-0.32166713512178813	3.4781597650702745	-0.9821527418956304	0.30728711958694466	0.18609559194335842	-0.9053416412523105	1.5279718280154198	-0.2979883450104641
NR3C2_-_149363152.23-P1P2	NR3C2	P1P2	67	117	96	2144	1274	1274	1041	1041	79	167	2165	833	1692	1903	1229	682	436	1811	771	1916	957	1811	6935	1916	-0.3628238734916067	-0.6954569776756254	0.16798411434302452	4.278328619620122	0.8470079706989785	-0.012042557902907536	0.6411803503002522	4.905980478944353	1.249436129633669	1.6961386002438417	-1.4867024851859707	-0.32876634672066807	0.01816425121197951	2.0849244675914855
NR3C2_+_149363314.23-P1P2	NR3C2	P1P2	188	4917	9465	234	1817	1817	1740	1740	2179	178	144	78	1854	3331	1563	949	2158	2510	1479	1788	926	2510	3833	1788	0.6134826457504432	4.18554780058377	6.050291166776262	0.3414869113090806	2.797702131104889	4.641715499530315	-0.07447030360773077	0.6489213081455754	-2.6439706848665674	0.6430489548003978	0.34969152163715356	0.7108037650162278	-0.5002432979017759	1.3292534077339009
NR3C2_+_149363194.23-P1P2	NR3C2	P1P2	2863	5004	278	14005	3763	3763	3391	3391	1443	325	7873	474	3979	2836	2331	1748	1563	2652	3648	2828	2171	2652	7276	2828	3.4918808792383933	3.160526365095209	-0.001778029380638202	5.282153076398204	2.983195572837792	2.9453559478374	1.026189994776523	5.845062843460818	-0.9218548473100454	2.223688484691173	-0.1950789761256525	1.3518520584558207	0.6496389181786785	1.5924895689587881
NR3C2_-_149363548.23-P1P2	NR3C2	P1P2	102	1052	77	83	2440	2440	1801	1801	65	130	63	62	1702	2213	1584	727	181	2499	845	3326	363	2499	477	3326	-0.694003592171831	1.5355814218393242	-0.9410199582900893	-1.2035492520975846	-0.32574784518004524	-0.3019569616175688	0.062115981327664826	-0.5629783268767659	-2.590723870240425	-0.848385794351774	-3.2196052780162274	-0.9922364730172448	-1.8449494804148314	-2.572600851165056
PALB2_+_23652376.23-P1P2	PALB2	P1P2	113	10612	99	119	709	709	332	332	55	99	4113	374	865	906	992	267	3376	434	405	891	115	434	1010	891	1.2367736434825929	6.65309500798645	1.8610931556539703	1.7557721144227854	2.8766834803864496	0.43349393804051184	0.9575252841335962	6.140877415816434	1.4470899014923764	2.2447466348707295	3.5272319772499765	-0.15297507464945714	-0.9777012138239822	0.4099841022339359
PALB2_+_23652640.23-P1P2	PALB2	P1P2	103	1160	89	148	2153	2153	944	944	79	3294	96	77	1526	2914	1233	509	2401	3411	2331	2055	1913	3411	5108	2055	-0.4993955786770936	1.8571043508449714	0.19986634852584162	0.5628040987288752	0.5300948048556486	0.1369320483825116	4.328375581762064	0.4061037860212444	-1.7638439320885002	0.7768918710193298	0.061124669604283144	1.1663390596602985	0.10400208640883002	1.5427462772503795
PALB2_-_23652582.23-P1P2	PALB2	P1P2	53	71	33	63	311	311	368	368	664	2633	2080	2369	582	628	96	68	998	2071	916	1286	194	2071	6480	1286	1.3333861827395186	0.6183042143713502	0.12760813022272588	0.6897117499046702	0.6922525693095661	4.59885463547858	6.219406961254657	8.526503682010226	6.083491015282187	6.357064073506412	-0.4855318118959805	0.4950573098694744	-2.4778390283572627	2.5622293165607406
PALB2_+_23652250.23-P1P2	PALB2	P1P2	113	2249	115	143	1425	1425	2430	2430	2398	3857	82	99	1880	3287	1718	1137	2573	1183	585	3184	2966	1183	847	3184	0.22966925678264305	3.407649606835621	-0.7944745806274827	-0.8508754792529871	0.49799220093444857	4.759789543889163	4.382243593648674	-0.2998639468174522	-2.5607685455203444	1.5703501613000097	1.6886854043812827	-1.4598033569724043	2.264428491790964	-1.6812803150947493
PALB2_+_23652295.23-P1P2	PALB2	P1P2	92	7505	96	119	303	303	525	525	23	33	27	20	713	1157	484	293	110	805	543	1013	1543	805	31	1013	2.1666244708909836	7.3797902380323706	1.1555648550889566	1.0946379332162253	2.949154374307134	-0.5455057633469362	-0.9802431256488147	-0.07487736540819867	-2.9119373862425912	-1.1281409101616355	-2.303801238490049	0.08491837810370129	1.8770373412448775	-4.801096002297562
PALB2_+_23652527.23-P1P2	PALB2	P1P2	6933	246	128	2325	2397	2397	1886	1886	94	107	90	67	1724	3547	1502	867	1344	1402	1604	2845	592	1402	711	2845	5.418486349846575	-0.5351718233126226	-0.2743379937538113	3.5378948226694265	2.0367178388623923	0.21173533962847824	-0.8993807244338194	0.028282368518330436	-2.7329076194717685	-0.8480676589396953	0.5067308097554082	0.1577739383614538	-0.30545730070555144	-1.771381041457828
PALB2_+_23652599.23-P1P2	PALB2	P1P2	5556	140	107	135	987	987	720	720	65	124	1892	60	1540	1235	802	279	1952	1154	1727	2372	1399	1154	1494	2372	6.379161107831917	-0.06829539251416072	0.8563898569927573	0.8209562831829226	1.9970529638733592	-0.15765627551387018	0.8354368880150567	5.327336316587402	-1.2563393429283751	1.1871943965400533	1.325993849904675	0.5266925220833985	1.216112706195393	-0.43779771564006564
PALB2_+_23652662.23-P1P2	PALB2	P1P2	95	137	97	104	2319	2319	2061	2061	70	823	71	615	2725	2986	1473	831	237	2525	830	2427	1784	2525	658	2427	-0.7231949980081342	-1.3319271566882063	-0.8024399804308433	-1.0726952889363977	-0.9825643560158954	-0.8740669505667453	2.2922860743873064	-0.2856962258282394	0.5266293067485518	0.4147880511852179	-2.8456404026409894	-0.563462417816369	0.4371921950699074	-1.6538884732991914
PALB2_-_23652651.23-P1P2	PALB2	P1P2	52	88	47	72	356	356	293	293	30	85	42	47	645	667	295	166	1704	1805	1554	1737	810	1805	3759	1737	1.1109427854816158	0.73302605266817	0.9666079641766747	1.211161929481831	1.0054346829520728	-0.01757420766215878	1.179383889053339	1.2768446482324842	-0.8595592063769935	0.39477378081166736	0.48461051943857597	0.8239171987977951	-0.2176450563264244	1.3428773074493248
PALB2_-_23652629.23-P1P2	PALB2	P1P2	90	142	73	116	2095	2095	2047	2047	92	198	138	94	2175	3243	1930	792	1046	2898	1742	2735	1483	2898	7780	2735	-0.6546449339501175	-1.1336595440847614	-1.2026948612221076	-0.905320609434072	-0.9740799871727648	-0.15454718252650101	0.11777921572402494	0.2832376943256536	-2.1138763951096786	-0.4668516668966254	-0.9024907223227169	0.33373224001942337	-0.028179029426177116	1.7373554683103363
POC5_+_75013225.23-P1P2	POC5	P1P2	71	104	51	79	1425	1425	774	774	72	155	95	63	893	1216	1066	476	981	1245	570	2141	1332	1245	8376	2141	-0.440762586127863	-1.0269786208011036	-0.31698844725162933	-0.05641522550554079	-0.46028621992153396	0.7760991833610285	1.1797327959308737	0.6009622552746992	-1.9566464665157333	0.15003694201271722	0.22386332025106628	-0.9247225222329274	1.0358083077919409	2.197102792662
POC5_+_75013210.23-P1P2	POC5	P1P2	116	4435	76	121	1281	1281	1345	1345	56	4753	80	50	1144	916	1277	728	790	1513	966	2678	2012	1513	1693	2678	0.42116273309284713	4.54099149384405	-0.5386869770791156	-0.23853343770762558	1.0462334530375392	0.0561741323191538	6.526954802305614	0.09248365488756605	-2.9030470771316774	0.943141378095164	-0.3698034081650009	-0.4865324173880594	1.349578285264912	-0.4324478413119679
POC5_+_75013170.23-P1P2	POC5	P1P2	58	77	53	78	1172	1172	1403	1403	57	149	71	1246	2807	1563	1087	708	446	2083	824	3469	1382	2083	1706	3469	-0.4505393609877544	-1.1786424487300762	-1.1196028721354145	-0.9329032922958842	-0.9204219935372822	-1.2132327873078435	0.7606023615627189	0.1527092641803005	1.7763741762332983	0.3691132536671183	-1.6558632031330713	-1.0892751490026862	0.34645474402373355	-0.7947760478513914
POC5_+_75013178.23-P1P2	POC5	P1P2	62	103	59	84	1176	1176	1361	1361	76	5261	93	985	1936	1891	1143	703	1887	1422	715	2753	560	1422	3544	2753	-0.3592395361425673	-0.7638439526558756	-0.9210323352208678	-0.7821401462634678	-0.7065639925706946	-0.26224517679106985	5.62772359088525	0.4696474925964811	1.4474904085634972	1.8206540788135392	0.9758569789683009	-0.9604610138293317	-0.40606276499832683	0.593500140076158
POC5_+_75012804.23-P1P2	POC5	P1P2	36	46	39	46	793	793	1441	1441	2229	105	53	47	2013	1189	991	514	560	492	444	2511	515	492	95	2511	-0.5750155559547441	-1.358287234649695	-1.600676434391214	-1.733298881655968	-1.3168195266629052	4.555739991378352	0.650248422020689	-0.1357224229203613	-2.490144324223947	0.6450304165636827	0.7544525325929976	-1.515101997820916	1.0042740844074625	-4.495064558823851
POC5_-_75013239.23-P1P2	POC5	P1P2	122	1110	105	148	1891	1891	1607	1607	77	182	143	404	2420	3583	1415	891	1154	1529	1618	4489	2209	1529	1624	4489	-0.06795981207995361	1.9807381782849773	-0.32913272908768576	-0.20470706558437746	0.34473464288323996	-0.5653142444271166	-0.14762178391181813	0.7823833687620723	-0.1801787654778333	-0.027682856263674005	0.16173883827194876	-0.48765403938508944	1.4691649796705921	-1.2377163176136678
POC5_+_75013231.23-P1P2	POC5	P1P2	74	137	77	86	961	961	642	642	111	7823	96	85	921	2259	903	606	1728	1008	968	1994	2100	1008	6244	1994	0.18729724316212115	-0.06103267281595315	0.5471330204938836	0.3358290500415615	0.2523066602204033	1.3560490672987098	5.943573598336581	0.8554786929432256	-1.8728916740429549	1.5705524211338893	1.3452915996508232	-0.058058008023123664	1.9972536567296904	1.8759312736964138
POC5_+_75012904.23-P1P2	POC5	P1P2	112	150	176	125	1561	1561	1505	1505	85	141	88	482	2029	1908	2019	1277	1392	1421	1432	3694	2552	1421	512	3694	0.085336598386617	-0.6301082664847573	0.5106598139115182	-0.35376970452321066	-0.09697038967745819	-0.16847166657901802	0.3932418004935041	-0.4308952069912486	-0.44476210018046825	-0.16272179331430808	0.537936677593219	-0.3826239246177039	1.7830817421982108	-2.621842004865737
POC5_-_75012974.23-P1P2	POC5	P1P2	113	184	130	150	1922	1922	2624	2624	1112	278	142	2335	2169	3354	1750	923	2975	2085	2963	3811	2199	2085	10603	3811	-0.20197716005164157	-0.6355027997194673	-0.7284082246683439	-0.8927395316604361	-0.6146569290249719	3.4448172820911727	0.5588100032593832	0.46570628248791834	2.299911370243544	1.6923112345205045	1.0805263057379133	0.6214174672495919	1.0151601881990642	1.7053571497908835
POC5_+_75013068.23-P1P2	POC5	P1P2	75	187	68	85	1547	1547	1141	1141	93	1567	76	280	1817	2626	1683	1046	617	1547	1332	2230	699	1547	6356	2230	-0.4802022926462328	-0.29903515656412827	-0.46184426811705714	-0.5106983576892132	-0.43794501875415787	0.1205066539138544	3.4066741676799155	-0.3797935781834356	-0.940492746009681	0.5517236243501631	-0.7584467813123467	0.24107882136407277	-0.2077488683974772	1.7402015606575527
POT1_-_124569870.23-P1P2	POT1	P1P2	161	14921	162	214	1158	1158	623	623	176	355	1997	3037	1117	970	419	279	479	2041	3575	3203	2319	2041	17640	3203	1.0397338384323018	6.436964934288393	1.663537616781908	1.6943724158389115	2.7086522013353784	1.7427086951939215	2.7013701814177766	6.341910553447549	4.405201254630565	3.797797671172453	-1.523494600309268	1.1430478928789083	1.1225866052894065	2.6904810037869
POT1_+_124569865.23-P1P2	POT1	P1P2	92	158	73	104	867	867	827	827	70	185	100	481	1407	2079	947	237	1706	1701	3162	3242	2861	1701	5666	3242	0.6499102711420996	0.2932204299525387	0.10485700663002806	0.24468998143158394	0.32316942228906237	0.07956695074837272	0.6612433217581639	0.8457339440092673	1.9820412081640768	0.89214635616997	0.5719185266421762	0.9484817259413071	1.6884963243359197	1.034572656977258
POT1_+_124569463.23-P1P2	POT1	P1P2	87	143	81	102	1259	1259	1045	1045	46	107	62	1031	1022	1302	1036	670	3183	1691	433	2207	487	1691	5392	2207	0.031117426436633178	-0.3888633659433567	-0.0826612571623353	-0.12086810253498292	-0.1403188248010102	-0.06492697784066959	0.5464891573357331	0.026486392403248793	1.5827027053152676	0.5226878193033949	1.4801945182132088	-1.3651192504524114	-0.8575230146515191	1.5178600130189452
POT1_+_124569790.23-P1P2	POT1	P1P2	63	110	71	81	1270	1270	1530	1530	47	118	885	47	1723	1891	1110	601	74	857	1037	1632	2094	857	1708	1632	-0.44709635985269003	-0.7799252031375978	-0.822792851154047	-1.0034721522336227	-0.7633216415944895	-0.7874275875073717	0.1492453055123013	3.762288053435819	-2.715740955741254	0.10209120392487325	-2.966014007496279	0.3303032859422078	2.2272543004944305	0.2947930637656957
POT1_-_124569949.23-P1P2	POT1	P1P2	114	160	103	119	2146	2146	1301	1301	89	201	3281	363	1855	1530	2416	1218	1094	2826	2119	2791	1667	2826	864	2791	-0.3483078482848585	-0.996178400871889	-0.05212875261329186	-0.2145937009480854	-0.4028021756795313	0.027220506498171648	1.2232716576991365	4.530613508896268	-0.785581306618288	1.248881091618822	-0.801464706554112	0.5871299124065801	0.17685260632859934	-1.4625527607858977
POT1_-_124569884.23-P1P2	POT1	P1P2	275	399	241	20841	1325	1325	642	642	96	7389	408	109	1574	1888	816	276	4658	2888	2561	2768	1967	2888	4721	2768	1.6177476623810199	1.0177961568816924	2.1932358160289436	8.25670117805372	3.2713702033363443	0.37343322225360875	6.120056267958498	3.0890983697029273	-0.379448758708949	2.300784775301521	1.2573239183109661	0.8723917590612218	0.384286183067481	0.9993746860839694
POT1_+_124569828.23-P1P2	POT1	P1P2	59	83	43	65	1716	1716	768	768	78	6023	86	67	1634	1834	784	594	255	1482	1520	3282	259	1482	675	3282	-0.9759542898307831	-1.6204665411553503	-0.5519217790977731	-0.3266009052309349	-0.8687358788287102	0.01990049775650382	5.86702452408816	0.9006532802898173	-2.1873385570506994	1.1500599362709454	-1.9712922744597052	-0.12597546608228716	-1.5781614769431578	-2.052489685458819
POT1_-_124569881.23-P1P2	POT1	P1P2	64	117	54	81	794	794	820	820	60	151	81	1643	1547	584	765	221	1560	2292	2684	2526	1078	2292	3613	2526	0.25324130116396404	-0.013302612562283045	-0.3178166304206922	-0.10363631415905483	-0.04537856399451634	-0.2796763388005781	2.2001160845452836	0.8496324350075382	3.8551055788509365	1.6562944399007948	0.012623005979976787	1.0720584815131091	-0.1498898983282777	0.7454687617615922
POT1_-_124569994.23-P1P2	POT1	P1P2	6836	203	157	170	1751	1751	1822	1822	597	255	133	2284	1838	2772	1214	768	3596	1514	807	2525	1474	1514	12632	2525	5.851209811549503	-0.3592995862511108	0.07008947201086135	-0.18592252520258246	1.344019293026668	2.7863566170157092	0.7091777988218659	0.8988280989484352	2.5332758079339808	1.7319095806799978	1.8157118365159866	-0.6611143601482612	0.89973128678546	2.5518539294504183
POT1_-_124569802.23-P1P2	POT1	P1P2	13972	234	152	208	1882	1882	1526	1526	332	1174	102	181	1724	3555	1580	1106	1437	1129	2201	2551	857	1129	3042	2551	6.778436512973249	-0.25835832814786164	0.2791642335303406	0.3608942537683282	1.7900341680310141	2.032185919297766	2.5531187527034964	0.13581486860995806	-1.650398409859208	0.7676802826880027	0.9156985966716066	0.7716246953895628	0.5406815910156209	0.48308340023872526
RARB_-_25469787.23-P1P2	RARB	P1P2	190	294	192	12824	2325	2325	2075	2075	252	118	377	64	1804	2672	1101	724	1919	3608	1542	2995	347	3608	2039	2995	0.27307710575511335	-0.23401479104912104	0.17284284652079185	5.8636568714946655	1.518890508180362	1.5689868472844748	-0.349525339011989	2.542920329407223	-2.5389545137909115	0.30585683097219907	-0.3431606060727299	0.026775211339364224	-2.439831803000998	-0.32556808154285066
RARB_-_25469769.23-P1P2	RARB	P1P2	6325	208	107	165	1040	1040	1978	1978	41	79	44	46	1700	983	952	686	1032	1679	272	2456	592	1679	888	2456	6.490718449747502	0.42739977010990815	-0.6015837574366785	-0.34751071405152834	1.492255937092301	-0.965076479367041	0.5142690459367447	-0.3462877749677187	-2.9376114368235053	-0.9336766613053805	-0.13447523852650511	-2.1901035550193617	-0.5655731816319585	-1.2385528329033724
RARB_+_25470162.23-P1P2	RARB	P1P2	73	114	85	110	1828	1828	1090	1090	54	95	64	48	1498	1776	1765	624	2299	2026	1707	2339	947	2026	796	2339	-0.7599892978711305	-1.2538324758960573	-0.0739455166053018	-0.07275892367786252	-0.5401315535125881	-0.3852438592553433	-0.07302435391893614	-0.6963540984556156	-2.7395483448487985	-0.9735426641196734	0.7500563129043127	0.5300996457757885	-0.1588378756566312	-1.3259253796920776
RARB_-_25470127.23-P1P2	RARB	P1P2	95	129	68	101	1235	1235	1049	1049	52	152	73	71	1953	1656	879	619	2622	782	91	2162	1651	782	7569	2162	0.18579678016582957	-0.5097402060515157	-0.3405601544056429	-0.1405936973637063	-0.20127431941375867	-0.8223459687057604	0.7059764600444822	0.4992035734395408	-2.1631571064172888	-0.44508076040975697	2.313111193901673	-3.5858277184354757	2.0164595752820276	2.036862330079507
RARB_+_25469807.23-P1P2	RARB	P1P2	171	4404	143	181	2016	2016	2247	2247	5620	227	151	116	3160	2558	1506	1182	1179	1638	1277	2280	3406	1638	5399	2280	0.32680908969290323	3.876646695061723	-0.3671371054802326	-0.39794473963493515	0.8595934849098645	5.239336119083762	0.6572838425095	0.7709970543560782	-2.3881419517576665	1.0698687660479183	0.09331238232602496	0.1482531497510977	1.9945030457136559	1.4727845385138536
RARB_-_25469791.23-P1P2	RARB	P1P2	79	117	78	107	1521	1521	1774	1774	84	169	75	1754	1405	2594	1304	770	191	1197	1322	2151	626	1197	4793	2151	-0.3807871912404721	-0.9511118531438219	-0.9006121085175303	-0.8153295254381503	-0.7619601695849936	0.34465355471041104	0.21145257613070711	-0.030811094032269004	2.1486097701547635	0.6684762017409029	-2.0800945879204824	0.28224310118510854	0.0031713776652383396	1.3850475613126025
RARB_-_25470383.23-P1P2	RARB	P1P2	60	62	43	53	660	660	813	813	37	72	39	31	814	1955	925	610	368	1183	420	1951	405	1183	518	1951	0.42680487966962444	-0.6627980388616703	-0.6340708204516443	-0.7031973050500622	-0.393315321173438	-0.05074107159735819	-0.6114919866521804	-0.47880896683849894	-3.33757774877108	-1.1196549434647793	-1.1169883812955046	-1.2312240958424259	-0.6080962928916795	-1.6840636288057713
RARB_+_25470169.23-P1P2	RARB	P1P2	58	95	47	90	888	888	1254	1254	96	190	121	2255	1714	2368	1723	495	87	1350	1342	2299	485	1350	5223	2299	-0.05019837291561213	-0.4752323930218876	-1.1309568142031163	-0.5644747540105979	-0.5552155835378034	0.25050165364859556	0.5119381468022199	0.2572546207525743	3.1485183764680653	1.0420531994178632	-3.388116175102194	0.20790665458248148	-0.5385427871875812	1.412998383770778
RARB_+_25469987.23-P1P2	RARB	P1P2	49	79	49	59	965	965	860	860	54	104	76	529	1604	1584	1646	514	885	2054	707	1650	1183	2054	3298	1650	-0.4134387897333127	-0.8612765189810694	-0.5267070385529666	-0.6295560177658526	-0.6077445912583002	-0.4838803772515128	0.2226190021617045	-0.34772273727511216	1.0023907362124416	0.09835165596187978	-0.6470028003605645	-0.23815545522330162	0.14237385969771543	1.22825152042099
RARB_-_25470481.23-P1P2	RARB	P1P2	98	2918	88	129	1440	1440	1305	1305	87	4860	112	1996	2656	3119	1641	670	742	1383	1814	2248	1076	1383	1698	2248	0.009093246092454876	3.7682389365854867	-0.2836265058986642	-0.10261305357222628	0.8477731558017629	-0.523405388458257	4.791408665219214	0.21609376824681892	2.5357700932844196	1.7549667845730483	-0.3306260435424201	0.6750608694080742	0.576236889082252	-0.17567943055118684
SASS6_+_100598418.23-P1P2	SASS6	P1P2	99	158	94	128	1060	1060	867	867	121	244	2109	137	2035	1166	1299	446	3593	3393	4175	3718	2271	3393	9739	3718	0.4657445689359694	0.0032600637238120456	0.40147663537708755	0.47610559923993145	0.33664671681920016	0.33674070516092414	1.8949211684626115	4.788256034048738	-0.741976443667484	1.5694853660011971	0.6503115262784586	1.1517778764297735	0.3591262436720332	1.618373019921926
SASS6_-_100598483.23-P1P2	SASS6	P1P2	471	149	82	115	1290	1290	658	658	188	189	1409	103	1986	5443	2064	581	2426	2373	2372	4534	2595	2373	2735	4534	2.432664397609088	-0.3646589648511842	0.6023841978041276	0.7195400596709004	0.8474824225582329	1.0076294911892023	-0.6964079924037989	3.53832701058931	-1.5350024529290165	0.5786365141114239	0.5995514709138332	0.049848067905695626	1.0673824057274173	-0.5001174119441663
SASS6_-_100598027.23-P1P2	SASS6	P1P2	137	184	147	170	1853	1853	1978	1978	182	377	1188	372	4029	5277	4257	2125	436	2465	4244	5016	1512	2465	11676	5016	0.12862141524018256	-0.5827573449729826	-0.143378399001461	-0.3044419921596424	-0.22548908022347597	-0.059720902909963236	0.344454349175769	2.247796115721986	-1.5531969415121014	0.24483315511892245	-1.9315035855010767	0.7434157572132036	0.2332304606319207	1.4480630088169297
SASS6_-_100598486.23-P1P2	SASS6	P1P2	8278	291	164	178	1104	1104	885	885	52	129	50	57	1700	2376	1069	373	8113	2183	2729	3661	2817	2183	1960	3661	6.792778574759043	0.8256787511273851	1.174794326569009	0.9221935684578043	2.4288613052283106	-0.622188765844033	-0.05155596127728934	-0.3290915782428385	-1.7492504327982021	-0.6880216845405911	2.4616073790605557	0.5606630700700729	1.3062074010602616	-0.672257973185274
SASS6_-_100598060.23-P1P2	SASS6	P1P2	500	809	38231	609	4047	4047	3986	3986	134	265	193	147	3681	5378	3673	2629	1437	3612	1838	4735	5283	3612	5007	4735	0.8693836492995848	0.4266866237578242	6.868505288559996	0.5255662055290411	2.1725354417866116	-0.37110229688634977	-0.1914695863220892	-0.1611877737606493	-3.199734708489387	-0.9808735913646193	-0.762053810036251	-0.38069920996623496	1.4869194847476281	0.3097081758447084
SASS6_-_100598497.23-P1P2	SASS6	P1P2	135	242	140	182	2114	2114	2105	2105	2370	201	125	115	2954	5705	2814	1226	1282	3283	2044	4367	3599	3283	2174	4367	-0.08270756602493101	-0.3775685591108182	-0.3035455340875064	-0.29581609529329556	-0.2649094386291377	4.090907780060771	-0.6754235758968932	-0.40352395887151804	-2.4533618394541126	0.13964960145956162	-0.7889344669669686	-0.11071888574215571	1.0709413200278688	-0.7771644446362449
SASS6_+_100598092.23-P1P2	SASS6	P1P2	108	188	101	143	1388	1388	1308	1308	79	2853	84	66	1404	1814	2620	1201	715	1870	441	2680	2164	1870	601	2680	0.20233214789212894	-0.1348751359033531	-0.08815937582500233	0.042718293742073365	0.005503982476461777	0.25714407491248137	4.804841195153419	-0.8739353039431252	-3.224734943054887	0.24082875576697227	-0.8193391021219764	-1.6188539906871366	1.149022196727938	-1.9276699585172483
SASS6_-_100598444.23-P1P2	SASS6	P1P2	190	16254	170	251	1050	1050	769	769	2159	220	3803	97	1528	1066	1120	133	2110	1850	2184	3583	2781	1850	5622	3583	1.4199184940843845	6.701661431366956	1.4293271150971607	1.620697548450712	2.7929011472498035	4.9074092470266955	1.8749038948657057	5.852737576388552	0.5055217799782319	3.285143124564796	0.7574017491781438	0.27033326180959405	1.5264384416191343	0.8790415562863079
SASS6_+_100598119.23-P1P2	SASS6	P1P2	140	1440	140	135	2324	2324	1488	1488	713	13029	231	2335	4088	4717	2621	1322	2764	2110	1531	5551	2680	2110	6235	5551	-0.1668748381526406	2.0587866079224164	0.19690017275822047	-0.22634943159543375	0.46561562773314064	1.8892693325462058	5.6173207567456735	0.5849457727905678	1.7815917463816264	2.4682819021160185	0.957198637780982	-0.8737449611613168	1.2833499694267094	0.3967680130721507
SASS6_-_100598297.23-P1P2	SASS6	P1P2	1373	3668	199	240	2379	2379	2296	2296	736	7511	245	5261	3258	5688	2784	1484	2390	4577	1624	5552	5051	4577	15408	5552	3.0932128520288877	3.3739662321671906	0.07849366078924636	-0.02202254860540287	1.6309125490949803	2.262481614571434	4.552619437294933	0.5827928128567699	2.7867373314062798	2.546157799032354	-0.36970765274527984	-0.7889274862926068	1.0805267175066628	1.7017262813818994
SLC35B3_+_8435771.23-P1P2	SLC35B3	P1P2	46	77	44	56	1299	1299	918	918	37	2224	54	53	1229	2114	1864	507	149	1727	615	2598	276	1727	1151	2598	-0.9333872610839462	-1.3270713097557092	-0.7761427578552254	-0.7990016388944372	-0.9589007418973294	-0.645125287703773	4.224717315441047	-1.0202002727878838	-2.2970301091478476	0.06559041145038536	-2.967199826079492	-1.094214666120801	-1.707167943074633	-0.94538745119895
SLC35B3_-_8435751.23-P1P2	SLC35B3	P1P2	104	157	99	128	1598	1598	1876	1876	87	189	104	79	2587	2689	1746	838	1586	1701	1099	2816	237	1701	4636	2816	-0.05537547647996277	-0.5981030790390789	-0.6373115255144817	-0.6374503300536098	-0.4820601027717834	-0.485430295796073	0.32092428844842136	0.0197002442145795	-2.4461343122299546	-0.647735018840757	0.46669365102786436	-0.37292749858758856	-1.905064209089004	0.9483593784858753
SLC35B3_+_8435768.23-P1P2	SLC35B3	P1P2	238	3498	139	197	2407	2407	2107	2107	131	5217	163	1900	2583	5091	2131	1453	2123	2910	1675	4144	3869	2910	6971	4144	0.5480338351403682	3.288622012444426	-0.3152575591725135	-0.18292899689916342	0.8346173228782794	0.10728162045938916	4.186807271864145	0.3805116461513016	1.3478560888777629	1.5056141568381496	0.11276923909700243	-0.32233445835357877	1.3493015433236921	0.9794677707149997
SLC35B3_-_8435370.23-P1P2	SLC35B3	P1P2	55	117	65	83	499	499	1230	1230	236	2153	52	44	1123	1857	1119	540	861	814	224	1239	467	814	2065	1239	0.7047002064943206	0.6567965792434145	-0.6352988202768626	-0.6534093864179111	0.018197144760740414	2.158191384001179	4.364910408332035	-0.3384562331323746	-2.6564926051212394	0.8820382385198998	0.6486684641178679	-1.4830771009825197	0.13675372311953682	0.9660917402829071
SLC35B3_-_8435359.23-P1P2	SLC35B3	P1P2	6410	180	87	146	1308	1308	944	944	124	10871	179	2129	1596	1644	1677	541	568	2364	401	2339	1632	2364	1279	2339	6.1791983143149425	-0.11196586417113696	0.16707641340817236	0.5431752919799426	1.6943710388829802	0.7226419212044686	6.876738356863445	0.8612471734028375	2.9373668239177726	2.8494985688471304	-1.4895831796855794	-1.5596892707970296	0.4037709894700851	-0.6417494513540896
SLC35B3_+_8435699.23-P1P2	SLC35B3	P1P2	77	111	65	106	1068	1068	1551	1551	69	176	81	63	2194	2067	1367	811	2193	1025	2566	3321	770	1025	5467	3321	0.09232710731426907	-0.5169522003401776	-0.9698391910863511	-0.635068734011125	-0.5073832545308461	-0.5821328065850846	0.5976448493120721	0.012150844981491993	-2.7253868074250627	-0.6744309799291462	1.6649659232680563	0.6124318966874518	0.5256664088655774	0.9482577988135759
SLC35B3_+_8435712.23-P1P2	SLC35B3	P1P2	121	7269	73	128	961	961	1227	1227	51	1021	65	47	1565	1570	1384	786	1008	1239	1063	1891	1220	1239	3154	1891	0.8967071148077657	5.668476434396023	-0.4643190078616022	-0.02492575120113827	1.518984697535262	-0.530831052808546	3.530754211199034	-0.3231620449053425	-3.102905277288675	-0.10653604095088276	0.27000347234658584	0.15352068268182095	0.916064927985769	0.9671594429574496
SLC35B3_-_8435502.23-P1P2	SLC35B3	P1P2	126	213	149	160	2115	2115	1823	1823	100	241	112	144	2025	4780	2265	1268	1099	2346	1540	3190	4198	2346	7442	3190	-0.1829255262004743	-0.5624044627842033	-0.006154358655687364	-0.2741769686900053	-0.25641532908259235	0.06884054415531438	-0.15836966253792717	-0.2488420431730658	-2.1775226554048013	-0.6289734542401203	-0.5263276060920062	-0.06609762396949015	1.7778591209397678	1.4512601125902416
SLC35B3_-_8435565.23-P1P2	SLC35B3	P1P2	201	278	163	239	3110	3110	2251	2251	193	2974	235	5533	2971	4758	2646	1421	3229	3060	1820	3891	5005	3060	16591	3891	-0.06541067553211466	-0.734429927297187	-0.18084622030179265	0.0005102489883594963	-0.2450441435356837	0.46441469447260486	3.473585279727506	0.5960179699892505	2.9220467424923378	1.8640161716704244	0.6452398090212377	-0.11167408078631924	1.6481983838194636	2.3213141060926628
SLC35B3_+_8435389.23-P1P2	SLC35B3	P1P2	40	59	26	58	1159	1159	832	832	94	7570	116	2274	1260	1664	1025	570	1059	1597	886	2553	742	1597	4973	2553	-0.970500257812188	-1.54669393664736	-1.3932240330787145	-0.6064649405517535	-1.1292207920225041	0.6640713803302973	6.337173770832224	0.945671170437691	2.9570898031324377	2.7260015311831625	-0.02497770243162528	-0.5422864847516227	-0.16751325311430754	1.1910490395123436
SOS2_+_50698265.23-P1P2	SOS2	P1P2	106	150	79	118	1806	1806	1163	1163	2095	153	824	143	2446	3128	1456	632	2470	1340	901	1905	1083	1340	2604	1905	-0.20442522461073764	-0.8404356219877069	-0.2730786663748299	-0.06499854964961083	-0.3457345156557212	4.185216387099267	-0.2021010505144787	3.26780425668745	-1.1830180381064195	1.5169753887914543	1.4499620621141762	-0.09566353746666789	0.6311602099393143	0.680064596901652
SOS2_+_50697815.23-P1P2	SOS2	P1P2	63	112	62	84	991	991	1128	1128	73	167	344	2959	2683	2544	982	1033	2844	709	1058	1888	563	709	3139	1888	-0.08922482537964971	-0.3960584601316137	-0.5785790750906328	-0.5112401471582666	-0.3937756269400407	-0.7911162333405644	0.2223572412899193	2.5757839100903324	2.4791608156211558	1.1215464334152103	2.57174795336717	0.1490093118526623	0.6057092625168354	0.9625724103369748
SOS2_+_50697830.23-P1P2	SOS2	P1P2	138	6222	136	182	2302	2302	1832	1832	71	162	2580	74	1896	3250	1132	1055	949	2120	1813	2232	1059	2120	921	2232	-0.17391116304713972	4.183818426399422	-0.14496497992531898	-0.0954153654364811	0.9423817294976204	-0.3303055823536378	-0.1748380958183322	5.277595477181662	-2.872682544673304	0.47494231358409666	-0.591900251442181	0.6845703470154483	-0.06300170778210323	-1.0479378196211513
SOS2_-_50698031.23-P1P2	SOS2	P1P2	94	121	73	99	1446	1446	1923	1923	53	115	68	1207	1398	2478	1627	523	289	1550	1231	2114	1165	1550	435	2114	-0.0570264869665591	-0.8296607346792526	-1.1125425215385945	-1.0437926447985209	-0.7607555969957318	-0.312537643772298	-0.27793451709600436	-0.4914373247192607	2.1674341978003735	0.2713811780532024	-1.8554427966736502	0.20438383420225215	0.5264217070561646	-2.0517619245298917
SOS2_+_50698288.23-P1P2	SOS2	P1P2	58	100	47	54	1582	1582	1407	1407	2871	130	93	125	1364	1753	1865	680	1113	822	903	2985	725	822	823	2985	-0.8833163910382984	-1.2343498297007964	-1.2970417946376096	-1.4675253286112977	-1.220558335997001	5.482400233222949	0.39829343636913883	-0.23670273433164102	-1.482715278183321	1.0403189142692808	1.0049273146475477	-0.7404045895708313	0.7572025688967359	-1.6296404496138408
SOS2_+_50697901.23-P1P2	SOS2	P1P2	83	123	77	111	744	744	936	936	47	73	41	39	1757	945	763	524	2651	1198	1407	2146	2054	1198	357	2146	0.7221171185458148	0.1526835592284792	0.003197788032782256	0.16004492922846802	0.2595108487588861	-0.8156190772907994	0.45718994387180434	-0.1288888725135191	-2.787129409382908	-0.818611853828856	1.713592783065744	0.37550070158048887	1.7161682412055312	-2.3585279506107213
SOS2_+_50698476.23-P1P2	SOS2	P1P2	85	148	199	105	1554	1554	1406	1406	654	232	159	2680	2996	2648	1650	762	1298	1549	1493	2317	1856	1549	7540	2317	-0.3061433539630869	-0.6429895577814899	0.786019708392399	-0.5071415789446461	-0.16756369557420608	2.2130154640792705	0.6388294924205766	0.7137310158541048	2.775261471144107	1.5852093608745141	0.3126372601968411	0.3504845703701972	1.1992195340141254	1.9314326254079057
SOS2_-_50698257.23-P1P2	SOS2	P1P2	220	2871	191	245	2235	2235	2797	2797	2281	3983	261	269	2614	4519	2265	1142	3663	3088	2242	4922	6183	3088	11864	4922	0.5415370957609009	3.1106063641337722	-0.2654597435191577	-0.27703281701185456	0.7774127248409154	4.212097852556643	3.9693878267934046	0.9717090313392145	-1.1249931995139248	2.007050377793834	0.81403696942775	-0.14992993055225523	1.939994220668454	1.4984000861131717
SOS2_+_50697853.23-P1P2	SOS2	P1P2	81	142	85	103	1756	1756	1042	1042	65	120	71	460	2419	2374	2235	1005	3146	1691	713	1289	1006	1691	262	1289	-0.5519906283438116	-0.8790021450334056	-0.008972659219521173	-0.10264525263352309	-0.3856526713075654	-0.8091366939115314	-0.15467771993316592	-0.8872136268630699	-0.16659836182962184	-0.5044066006343477	1.4633260319929744	0.13025016718271498	0.18911361307166585	-2.0694874007074997
SOS2_+_50698020.23-P1P2	SOS2	P1P2	321	5951	36363	419	2077	2077	1685	1685	47	2416	59	40	2169	2877	1402	762	415	3028	831	2235	2455	3028	742	2235	1.192380484584577	4.267958766616736	8.038426699267449	1.2282673400918975	3.6817583226401647	-1.1195349389546978	3.8995911376860137	-0.4815292149458541	-3.290827719313666	-0.24807518388205108	-2.2994979427641735	-0.44282600019985763	0.6357177868924455	-1.3616575933331758
TAF1A_-_222763193.23-P1P2	TAF1A	P1P2	124	9986	108	178	785	785	499	499	539	69	38	27	1642	1098	1027	177	1753	1480	995	1801	1029	1480	828	1801	1.2238839649148074	6.418470212548374	1.3987674637474934	1.7488312080909036	2.6974882123253945	2.80159359801464	0.15939802187319252	-0.6671945831716819	-1.7518266746272348	0.1354925905222284	0.8119128412304969	0.12849869862521301	0.4140057740537784	-0.89196936229025
TAF1A_-_222763187.23-P1P2	TAF1A	P1P2	37	74	40	57	406	406	227	227	32	3816	39	29	425	385	33	43	1366	1078	758	1560	988	1078	957	1560	0.4303539467506954	0.29344531344104396	1.1021555745177327	1.2423353093355933	0.7670725360112663	0.6773715160148752	7.46066672452347	na	na	na	0.909284326524856	-0.05674782647804122	0.812585736508294	-0.4758290531468843
TAF1A_-_222763156.23-P1P2	TAF1A	P1P2	52	79	52	67	819	819	315	315	48	2864	220	46	1435	1419	1017	324	2373	605	920	2064	1071	605	347	2064	-0.09104342519299458	-0.6246110284666351	1.0080076666750988	1.0028749545322602	0.3238070418869321	-0.4931819738019545	5.164692807303927	1.8803541193700872	-1.855396673535318	1.1741170698341852	2.5393890740192617	-0.1812087553784012	1.7623114002644211	-2.3433092567282925
TAF1A_-_222763060.23-P1P2	TAF1A	P1P2	66	699	57	66	916	916	396	396	23	54	38	24	1113	904	353	172	1076	933	971	1187	2020	933	711	1187	0.09142682956843107	2.359272722275763	0.8103093610064174	0.6510312817406103	0.9780100486478054	-1.1879853742450077	0.0862444438485026	0.8735015098753327	-1.8804108806886477	-0.5271625753024551	0.7734131126921364	0.6947517148777633	2.0527662744635204	-0.5102723239057905
TAF1A_-_222763253.23-P1P2	TAF1A	P1P2	80	142	78	108	2361	2361	1150	1150	73	123	90	58	1768	3354	1999	1195	1210	1331	1615	2482	1728	1331	760	2482	-0.997017733034359	-1.30610734172669	-0.27523996004820406	-0.17653686120650236	-0.6887254740039386	-0.189387453471475	-0.6176165641248845	-0.3841112907120259	-3.403922534448245	-1.1487594606891576	0.43018049723733626	0.36455949855140846	1.3149526139276988	-1.4783056456827082
TAF1A_+_222763213.23-P1P2	TAF1A	P1P2	81	135	79	103	1193	1193	369	369	50	130	73	91	2041	1980	574	171	1994	1186	1818	3031	3280	1186	2987	3031	0.005708173496318025	-0.3942348656471264	1.3830797090379923	1.395017303584589	0.5973925801179433	-0.9425137302180548	0.2226190021617045	1.114016001907257	0.05083349860509223	0.11123869311399948	1.317245420839463	0.247086796510256	2.4059517726355644	0.20802953164316235
TAF1A_-_222763201.23-P1P2	TAF1A	P1P2	68	103	58	87	595	595	393	393	88	14132	105	149	549	530	370	107	474	1759	1325	2422	1685	1759	3254	2422	0.756953481361955	0.21908253398518296	0.8463714597902512	1.0605517760518886	0.7207398127973195	1.7674598266720378	8.888365388540313	2.2719624268527383	1.4385929073533084	3.591595137354599	-1.3241124975864307	0.114321943744073	0.8763530762733815	0.6551415320948999
TAF1A_+_222762824.23-P1P2	TAF1A	P1P2	24	27	23	26	460	460	703	703	783	60	38	40	967	1799	728	364	29	777	607	488	15	777	703	488	-0.3742910519162974	-1.3412746837836362	-1.3270429560942367	-1.5209473784696768	-1.1408890175659618	4.104186964854138	-0.7545529715427417	-0.17076875705218342	-2.22497517201904	0.23847251606004316	-4.176105772292867	1.2993438177932735	-4.75652022512307	0.7557696876263499
TAF1A_-_222763216.23-P1P2	TAF1A	P1P2	33	46	23	34	398	398	235	235	38	64	28	32	608	590	567	139	829	788	1572	2593	1316	788	622	2593	0.29400599712172637	-0.3637347994893654	0.25382097641329837	0.44693967714710636	0.15775796279819143	0.4086905470399391	0.946964759851018	-0.2507516331816966	-1.1580496994312135	-0.013286506430488676	0.6408604930266453	0.26250746050578944	1.678251921954987	-1.8305095746059912
TAF1A_+_222763183.23-P1P2	TAF1A	P1P2	104	146	69	108	1272	1272	1533	1533	122	223	112	3506	2187	2971	1303	633	2777	2999	1531	3516	943	2999	4510	3516	0.2737932611636582	-0.3737305314070678	-0.8668415579593227	-0.5912606970335423	-0.38950988130906866	0.24469037955473238	0.41570291418511207	0.548831923192397	3.4304399646234907	1.1599162953889328	0.4567296759373765	-0.2149323385431383	-0.7307918785175216	0.5883185091160401
TSTD2_+_100395597.23-P1P2	TSTD2	P1P2	44	42	32	37	1389	1389	937	937	52	112	51	743	1362	1932	722	555	494	922	927	2093	456	922	1097	2093	-1.094162767037174	-2.2981855962053617	-1.2651292707379018	-1.4264580895684704	-1.520983930887227	-0.3023807228310398	0.04301144732205309	0.2656686847872525	1.3817658125934218	0.3470163054679215	-0.3325716878573892	-0.19040261852970075	-0.07737295858847437	-0.7028826397358154
TSTD2_+_100395594.23-P1P2	TSTD2	P1P2	94	6450	93	108	807	807	752	752	38	64	41	29	1381	1580	1191	375	1167	725	989	1139	230	725	423	1139	0.7844004867067786	5.747986446917469	0.5913459263516794	0.4362924329475979	1.8900063232308812	-0.7748795437745262	-0.4741729389642435	-0.7713073235431027	-2.731874416963377	-1.1880585558113128	1.2544356817923221	0.7808031281514767	-0.7179871662817998	-1.1999120324714612
TSTD2_-_100395235.23-P1P2	TSTD2	P1P2	26	65	15	30	309	309	440	440	58	5196	94	80	776	1132	762	194	548	784	1089	884	391	784	5905	884	0.31521318854363933	0.5002326501213505	-1.2676931509948557	-0.6384753354543744	-0.27268066194606017	0.6667586999803832	6.3500633767162205	1.070040033887243	-0.3170933740074715	1.942442184144094	0.05100625983258966	1.2854141284259533	-0.06532507913173402	2.968944931009789
TSTD2_-_100395414.23-P1P2	TSTD2	P1P2	78	87	53	58	981	981	747	747	33	69	47	43	2669	1349	913	561	1673	1706	323	2715	1937	1706	497	2715	0.23352939094993141	-0.7458379653732399	-0.2102680113047528	-0.4509896551998984	-0.2933915602319899	-1.928998923743574	-0.1376142720698761	-0.1907838286036574	-2.744700832614401	-1.2505244642578774	0.5395038197073334	-2.0868176788973214	1.1215662749610855	-2.2205082950127366
TSTD2_+_100395557.23-P1P2	TSTD2	P1P2	91	136	92	119	1643	1643	2273	2273	83	154	106	77	2895	3152	2006	688	636	2052	2023	3496	947	2052	3551	3496	-0.2880856264444569	-0.8453260587024647	-1.0200440458395499	-1.0195704230481375	-0.7932565385086521	-0.7156176544897352	-0.20372937466125318	-0.15308706634605418	-2.1985868407149027	-0.8177552340529863	-1.1222480393354277	0.1953195841581623	-0.1772344324625471	0.25164632163707407
TSTD2_+_100395605.23-P1P2	TSTD2	P1P2	80	525	56	98	1100	1100	1127	1127	1405	126	64	1129	1267	2249	777	566	459	1524	1147	1604	1794	1524	1761	1604	0.10487678478226181	1.6822136691387337	-0.7241409111933317	-0.28756817359524645	0.1938453422831043	4.5578441530074185	-0.006252118177678234	0.4873275812952178	1.9570629012334124	1.748995629339592	-1.1636128230922433	0.5007196986613824	1.1736769551020612	0.363846913492989
TSTD2_+_100395617.23-P1P2	TSTD2	P1P2	106	129	81	98	1560	1560	1231	1231	47	79	54	45	1056	2566	877	719	954	1972	1228	1675	2392	1972	89	1675	0.00682663912051007	-0.8467751933290861	-0.31898907667854726	-0.41491141990748237	-0.3934622626986514	-0.0811147206408771	-0.8699888028123572	0.0675528394216629	-3.0371034908173296	-0.9801635437122256	-0.47991435938512883	0.53667791423816	1.2169178054963155	-4.005085803149399
TSTD2_-_100395263.23-P1P2	TSTD2	P1P2	98	158	89	124	1655	1655	1427	1427	51	367	72	60	1958	2419	1839	371	1267	1365	1475	2193	2373	1365	1095	2193	-0.19166915927245043	-0.6395068885202067	-0.3962602215880806	-0.2885795266271216	-0.3790039490019648	-0.8540491605922602	1.43097710296351	-0.5856823932666977	-1.667493407719991	-0.41906196465386014	0.46019959432086543	0.41233759156345007	1.7361711170628553	-0.772848796068357
TSTD2_-_100395161.23-P1P2	TSTD2	P1P2	36406	653	486	557	3352	3352	3023	3023	144	280	160	387	3651	4987	2965	1596	1894	2945	2640	4524	3631	2945	4751	4524	7.327318681858548	0.38946061284434963	0.9698232068993589	0.7957620361740911	2.370591134444087	-0.255460404952633	-0.0031375666199258134	-0.12278992484307594	-1.0831638067856417	-0.36613792580031934	-0.06914728226216693	0.20746744935647288	1.2404592637585061	0.29975842353772425
TSTD2_-_100395405.23-P1P2	TSTD2	P1P2	125	579	115	140	2382	2382	2156	2156	80	4775	93	407	1823	2350	1542	1209	1525	1566	2148	2509	1808	1566	1314	2509	-0.36593691489510505	0.708789705122393	-0.6218754448868449	-0.7088646633457725	-0.24697182950133234	-0.10148020411183278	5.174375880458333	0.037670130895924636	-0.6098221716905827	1.1251859088879603	0.5294090510338413	0.7604099716767176	1.1456704328002687	-0.7040210489701422
UQCRB_-_97247802.23-P1P2	UQCRB	P1P2	171	253	1751	200	2121	2121	1550	1550	54	140	69	63	1289	4360	1340	700	2403	3083	1665	2916	2583	3083	1510	2916	0.2535601076622642	-0.3182074658389742	3.782686835193243	0.2817974720748915	0.9999592372728563	-0.1684584991582434	-0.8092934986191	-0.19039445886403783	-2.5130398150401185	-0.9202965679203753	0.20818578000996213	0.1760599067321651	0.6830727216869469	-0.720316023997795
UQCRB_-_97247585.23-P1P2	UQCRB	P1P2	128	170	125	140	1227	1227	2061	2061	54	121	67	199	1275	2148	1555	802	3113	2199	480	2385	942	2199	1656	2385	0.6253169646440164	-0.10220073252793238	-0.4365685379558837	-0.6438519901325235	-0.13932607399308078	-0.15270348254281263	0.0016208633894034818	-0.4475113048572652	-1.0499424326189777	-0.4121340891574131	1.0691419936014825	-1.3283545061838777	-0.2846886715660628	-0.297160447276848
UQCRB_+_97247725.23-P1P2	UQCRB	P1P2	1499	5897	273	359	5724	5724	2769	2769	186	391	1373	173	3719	4781	3311	1200	3861	4581	2367	5187	3032	4581	12195	5187	1.9532132095281136	2.7922853870925186	0.2643837694742075	0.28868447791788765	1.3246417110031816	0.0871503255359829	0.5394640110598798	2.819162984453029	-1.8332990895668626	0.4031195578705069	0.3209960124111211	-0.14731221452834564	0.34296715832920605	1.4624436294368093
UQCRB_-_97247570.23-P1P2	UQCRB	P1P2	6388	4404	161	246	2065	2065	1716	1716	74	157	100	362	1765	2924	2741	841	1408	2308	2209	4778	3305	2308	740	4778	5.515459029411346	3.8420005522548317	0.19285900753635676	0.4336744503014609	2.495998259875998	-0.16730855548965362	-0.06757094296058863	-0.6875320533481224	-0.25522472987964506	-0.29440907041950287	-0.1453118690209142	-0.12848498600057967	1.4563670154256934	-2.4616835318233194
UQCRB_+_97247411.23-P1P2	UQCRB	P1P2	79	147	72	112	1895	1895	1528	1528	85	182	114	86	2858	3727	2292	1173	1052	3008	1793	2774	1513	3008	1679	2774	-0.6979648865744297	-0.9389819232248189	-0.800727859672151	-0.5340801235163781	-0.7429386982469444	-0.6627087179181759	-0.20446855942993114	-0.24040294488923575	-2.8088311700341166	-0.9791028480678651	-0.9479858413980641	0.3549361496452498	-0.05303261178477836	-0.4952394112698719
UQCRB_-_97247530.23-P1P2	UQCRB	P1P2	156	196	133	143	2178	2178	1497	1497	113	213	125	2109	1795	2734	1582	979	1139	1388	866	2436	2995	1388	6805	2436	0.08285047845226323	-0.7247505296044281	0.11419989636405825	-0.1519933868182608	-0.16992338540159185	0.4191013807447135	0.4694479967200005	0.42734876989222315	2.0680697034822906	0.8459919627098064	0.2824442001171219	-0.5075467540791299	2.0479084027740093	1.7112071746017254
UQCRB_-_97247714.23-P1P2	UQCRB	P1P2	41	64	45	58	2003	2003	867	867	80	166	71	79	1112	1570	939	292	946	723	190	1192	131	723	11510	1192	-1.7241582028877023	-2.218618840815437	-0.6612591199708753	-0.665913405632496	-1.3174873923266275	0.6116775692037941	0.9100264916681571	0.36386414155383484	-0.9251524374106204	0.2401039412537912	0.9555285573755481	-1.6647844630307358	-1.5260688677375456	3.5005578386741325
UQCRB_+_97247544.23-P1P2	UQCRB	P1P2	113	6105	75	106	1008	1008	1063	1063	63	121	80	1186	1433	1706	1328	642	1368	1401	917	1663	1396	1401	3301	1663	0.7291355372221928	5.34782352137212	-0.21833122411393857	-0.09001164450613897	1.4421540474935586	-0.09885242372229008	0.33399721005652605	0.03598703324336494	1.8463501807159943	0.5293705000733986	0.5332952954423509	0.12573391940826317	0.9332019534549562	1.2182411160519675
UQCRB_-_97247741.23-P1P2	UQCRB	P1P2	114	123	113	124	2079	2079	2500	2500	79	143	93	802	2678	3407	1816	1296	108	1612	1323	2953	2279	1612	558	2953	-0.3025475303867067	-1.3298316725218595	-0.8607574502129762	-1.0975222867008074	-0.8976647349555875	-0.6744689501072685	-0.4228789912177353	-0.1982913064799563	0.2684997968625896	-0.256784862735593	-3.332064505377228	-0.17383984575479983	1.4379091484134516	-2.174718183188066
UQCRB_+_97247539.23-P1P2	UQCRB	P1P2	7505	255	161	207	2147	2147	2390	2390	116	274	137	2646	2037	3481	1926	932	2009	1426	2040	1954	3366	1426	5871	1954	5.691766378956199	-0.3244251740026449	-0.28510205783220854	-0.2933141629070193	1.1972312460535817	0.2744412772016229	0.4842818883370663	0.27573846481999453	2.46630257491669	0.8751910513188434	1.0621876032766748	1.0466671339909506	2.177421162562183	1.8163019354962757
USP53_-_120133893.23-P1P2	USP53	P1P2	62	211	77	98	1689	1689	2192	2192	109	227	1316	1859	4014	2931	1941	1076	287	1493	1034	3347	629	1493	6151	3347	-0.8815208041075895	-0.2515265590969298	-1.2244695753443398	-1.247328456383552	-0.9012113487331026	-0.7939500295457513	0.4609071387015957	3.5284577407245052	1.7497400656551516	1.2362887288838746	-1.8114075024715826	-0.7101039162711171	-0.3087222755791301	1.1070785710337816
USP53_+_120133854.23-P1P2	USP53	P1P2	59	96	63	96	1696	1696	1806	1806	2350	281	800	5118	1391	3469	1822	986	1971	2112	3110	1734	74	2112	7395	1734	-0.9590409068944368	-1.3936300888447724	-1.2345262870596563	-0.9976258942979357	-1.1462057942742003	5.165228883950062	0.5256580990347661	2.9016473156756017	3.3368119689538287	2.982336566903564	0.46800196267230343	1.8273391308966076	-3.8965807860533817	2.3215723948812963
USP53_-_120133843.23-P1P2	USP53	P1P2	38	61	52	78	835	835	692	692	48	92	40	32	1799	1803	988	492	883	1161	590	1945	1234	1161	671	1945	-0.5714683756109071	-1.0255671848012575	-0.12741254257434687	0.08676777368729027	-0.4094200823248055	-0.819326423490387	-0.14108582127510694	-0.5373407669943875	-2.981623132046946	-1.119844035951707	0.1728013917701705	-0.7364548465238729	1.0263343899599733	-1.3062593375566698
USP53_+_120134331.23-P1P2	USP53	P1P2	113	143	115	126	1926	1926	1553	1553	51	113	77	74	2152	2855	1753	1083	5085	1628	652	2540	798	1628	779	2540	-0.2049765271213504	-1.0021927860677993	-0.14857609652164072	-0.3875684084256181	-0.4358284545341019	-0.9903464735451895	-0.5075601637347953	-0.419725370361709	-2.9104727886870836	-1.2070261990821947	2.2108310954658865	-0.977356178327973	-0.09028008036777924	-1.476007117481158
USP53_-_120133915.23-P1P2	USP53	P1P2	88	128	86	108	1872	1872	2079	2079	61	145	61	75	1588	2617	1347	637	1963	2790	803	2256	852	2790	3701	2256	-0.5246966026391853	-1.121036854586134	-0.9886333212349867	-1.0307927582331347	-0.9162898841733604	-0.29356731254013235	-0.022253214932877796	-0.3756984281964897	-2.125439498468126	-0.7042396135344068	0.06047907173689204	-0.5057667257810012	-0.7729798188145898	0.9432742140181278
USP53_+_120134239.23-P1P2	USP53	P1P2	94	131	71	92	1319	1319	1560	1560	1087	206	129	2957	1059	2301	1717	1007	1624	1268	1420	2726	1157	1268	3462	2726	0.07559650073301416	-0.5824779827168238	-0.8508072273236436	-0.847774575230831	-0.5513658211345709	4.446339898074912	0.6699911630593505	0.3546513011240471	2.514961933405833	1.9964860739160357	0.92468090803304	0.0436338166873127	0.8061940866442044	0.57394630867813
USP53_+_120134229.23-P1P2	USP53	P1P2	89	118	82	103	2216	2216	1854	1854	142	341	6021	4121	1939	2950	1837	873	1347	1509	2205	3437	1661	1509	9358	3437	-0.751772236775869	-1.481771251690076	-0.8920975570861622	-0.9339312189805458	-1.0148930661331632	0.6373405784378288	1.0386645939878285	5.8017498606753515	3.199832277943353	2.66939682776109	0.40384106592289065	0.34415725317306367	1.0768192351118149	1.6741765231047145
USP53_+_120134221.23-P1P2	USP53	P1P2	73	3953	77	99	1415	1415	1087	1087	204	107	64	49	1655	1459	1269	654	1005	1469	950	1856	829	1469	3031	1856	-0.39052528053230606	4.23147376709764	-0.2125737174111224	-0.22078582248593293	0.8518972366670696	1.3885003873168547	0.3822387225834776	-0.2203779841381781	-2.7775456080905805	-0.3067961205821067	0.020045126497282073	0.01833115719121592	0.11296957861559243	0.9367232877734577
USP53_-_120133934.23-P1P2	USP53	P1P2	117	169	86	6200	1300	1300	1368	1368	29	1045	45	41	934	1375	625	426	1089	1359	1502	1794	934	1359	471	1794	0.4123053099745091	-0.1940886066363623	-0.38481179326251436	5.416193767737469	1.3123996694532754	-0.6006071975421508	3.7556072277690826	0.2932390864831529	-2.4162662423154604	0.25799321859865587	0.24814251893678654	0.7282333716954883	0.39730896661839255	-1.700254779189777
USP53_+_120134206.23-P1P2	USP53	P1P2	10909	234	136	155	806	806	2011	2011	58	112	67	950	1538	2680	570	955	362	1505	493	2083	725	1505	547	2083	7.644831708903494	0.9650565560527076	-0.2794585581337272	-0.46157917856934794	1.9672126320632815	-0.32016824579431535	-0.42912645918730874	1.0003694511085959	0.9533181535874931	0.30109822492861604	-1.4880178635765877	-1.0944748385622576	-0.11535061906864563	-1.6999239551313894
ZMYM1_+_35545183.23-P1P2	ZMYM1	P1P2	1069	313	206	229	3776	3776	3234	3234	182	342	214	793	4610	5179	2948	1731	5461	3814	2059	4304	1652	3814	15414	4304	2.065639586665571	-0.8432963374319522	-0.3658274693691581	-0.5839063929149513	0.06815234673737752	-0.25406584807806487	0.23093057585527177	0.30504454700900485	-0.16532158037036626	0.029146923603960873	1.0855443341487785	-0.07920579882389212	-0.26873118921718886	2.0696174591820498
ZMYM1_+_35545051.23-P1P2	ZMYM1	P1P2	252	4420	226	341	2898	2898	3997	3997	130	255	144	108	4006	5693	2098	1260	3345	4146	1491	4233	8866	4146	8703	4233	0.3626745422499087	3.3583166397191353	-0.537746928083974	-0.31508014593450784	0.7170410269876404	-0.5368883457443143	-0.3290840434320659	0.22422440856797188	-2.5834291429315166	-0.8062942808849812	0.2579701154066796	-0.5208717819345001	2.0349232137319717	1.268958453717434
ZMYM1_+_35545048.23-P1P2	ZMYM1	P1P2	644	1005	49515	805	6639	6639	4190	4190	194	476	225	1390	4690	8879	5102	2807	4890	5196	4548	8382	4214	5196	9493	8382	0.5204031398993707	0.025557414541393708	7.169619457165625	0.8561042268770321	2.142921059620855	-0.18676881817567237	-0.0698278190230166	-0.41396762268250775	-0.0530528076093606	-0.18090426687263972	0.4801170553789861	0.10246618186210643	0.6361488510455472	0.4086957078023339
ZMYM1_+_35545371.23-P1P2	ZMYM1	P1P2	419	8409	356	455	6388	6388	5205	5205	1297	417	249	1203	5001	7976	6395	2251	3592	7558	3527	6931	6374	7558	9308	6931	-0.04410566540495964	3.145897797339688	-0.26317305029909654	-0.27996593063895436	0.6396632877491695	2.4616524215840654	-0.10601021685330991	-0.5936283419979906	0.05696195901421475	0.4547439554367445	-0.5055331475315437	0.009906506418408956	0.6925544681940135	0.6545338384137288
ZMYM1_+_35545237.23-P1P2	ZMYM1	P1P2	188	291	196	204	2802	2802	2724	2724	56	183	97	852	1981	3430	2690	1420	5713	3011	1009	2739	1382	3011	903	2739	-0.011415890446258903	-0.5180380325252636	-0.19002517697557764	-0.5030918635788091	-0.3056427408814774	-0.7359676957919428	-0.07675711867590973	-0.7043792455539313	0.2239257791260877	-0.3232945702239245	1.491689842846542	-0.45619464249854325	-0.18512512466029718	-1.371725227107819
ZMYM1_+_35545381.23-P1P2	ZMYM1	P1P2	674	245	148	187	2543	2543	3102	3102	1094	318	185	1016	3494	3806	3377	1362	2377	3482	2936	2450	2089	3482	9440	2450	1.9705255327986737	-0.6263499426902652	-0.7827536384858553	-0.8160947286866878	-0.0636681942660337	2.733423676915736	0.570359013110556	-0.1010466337882372	0.5380650720523886	0.9352002820726105	0.016909721278604628	1.2455986680537579	0.20125625709212913	2.1751312564759715
ZMYM1_-_35545019.23-P1P2	ZMYM1	P1P2	403	682	365	19261	5047	5047	3810	3810	1724	465	3403	4158	3995	6384	4066	2393	6117	4302	3045	7374	3431	4302	7970	7374	0.23966215553646242	-0.13825457727698387	0.2229533383079807	5.573813487151937	1.4745436009298492	3.1962548183136983	0.3723778738732699	3.8322953058232034	1.7579607346121648	2.2897221831555843	1.0755007723019627	-0.2914767391996451	0.6119815688107155	0.3412584539007173
ZMYM1_+_35545252.23-P1P2	ZMYM1	P1P2	236	3183	255	302	5343	5343	3775	3775	2612	3775	236	241	4915	7780	5629	2513	1714	4716	1877	6597	3154	4716	6576	6597	-0.6145547541540122	2.0020650048104165	-0.28113152531966046	-0.407862407312958	0.17462907950594636	3.496654027358427	3.108242393326471	-0.4869215138030478	-2.4214142463584	0.9241401651308622	-0.8925125878799919	-0.828853005644772	0.35797890948686967	0.22452634022225937
ZMYM1_+_35545028.23-P1P2	ZMYM1	P1P2	61354	11759	820	1061	6373	6373	5170	5170	2078	4623	18220	3215	8740	7739	6932	2857	4235	4800	3186	7498	4265	4800	16344	7498	7.153349336512444	3.6330486759429146	0.9503075012244344	0.9512541581742345	3.171989917963507	2.3362529215561905	3.408218107054555	5.483277769232171	1.1312090745712318	3.0897394681035366	0.38701158471095093	-0.2502311096623029	0.7678713033858935	1.3533095245618378
ZMYM1_-_35545193.23-P1P2	ZMYM1	P1P2	186	280	183	244	3934	3934	4438	4438	203	10507	247	832	4008	7469	4733	2399	2148	4165	2777	5965	1499	4165	5973	5965	-0.5163859328635771	-1.0631703603362932	-0.9932181469916839	-0.9489628321723582	-0.8804343180909782	0.10535967102990718	4.643899704896485	-0.17107360545075867	-0.5668863508600486	1.002824854903896	-0.3876384812802264	-0.1184665116632666	-0.5359561446289285	0.23105972997576946
AARS2_+_44281044.23-P1P2	AARS2	P1P2	130	256	150	165	1759	1759	2983	2983	89	183	105	673	1736	3433	1970	936	3389	1061	1001	2739	3272	1061	5806	2739	0.12806454386341493	-0.03121190247469041	-0.7069536049180463	-0.9402322656276303	-0.3875833072892378	0.12287274556185768	-0.07801839957299261	-0.14063602697468802	0.4849893483192066	0.09730191683334566	2.243119001556501	-0.4676788427689069	2.563108059703106	1.3130214520379841
AARS2_+_44281056.23-P1P2	AARS2	P1P2	348	17525	281	2548	2272	2272	1573	1573	108	236	130	1945	2238	3902	2619	1564	5987	4167	1936	3645	3758	4167	4476	3645	1.179432874650968	5.696707569277937	1.1218993317265245	3.93184038930238	2.982470041239453	0.03558372822701372	0.10418089085303706	-0.24333416161921395	1.2754210158584958	0.29296286832983304	1.0905081911875243	0.07168858716077287	0.7893159343936287	0.5254173678787952
AARS2_+_44281006.23-P1P2	AARS2	P1P2	117	155	85	112	1705	1705	2501	2501	901	2065	104	81	2095	4385	1991	798	2180	1689	1898	2306	1405	1689	2382	2306	0.021045193978791232	-0.7101037536400265	-1.2721224391219832	-1.2449406376615995	-0.8015304091112043	3.191339314266764	3.0651008430749345	-0.1697394178764826	-2.3395035600454275	0.9367992948549468	0.935842827850174	0.7036159284698154	0.6727607699830245	0.2759070463290429
AARS2_+_44281027.23-P1P2	AARS2	P1P2	88	140	83	134	2138	2138	1830	1830	104	8562	106	83	2876	3225	2075	906	2323	1926	2142	3244	1229	1926	1404	3244	-0.716378020776272	-1.1834352557782535	-0.8558125349031944	-0.5355449602518656	-0.8227926929273963	-0.3807176952582667	5.560184579099163	-0.2018767968555224	-2.4874364354070164	0.6225384128945893	0.8380654719526193	0.38571310963346084	0.2902371802053243	-0.9791047377960116
AARS2_+_44280650.23-P1P2	AARS2	P1P2	111	161	93	140	1463	1463	1730	1730	180	11555	2078	4678	2065	3759	1880	1305	1615	2322	1944	3441	2310	2322	10529	3441	0.1659383105185408	-0.43446931102659914	-0.6106215444947702	-0.39127952311735403	-0.31760801703004565	0.888617577062806	5.7716323434121986	4.233561362042139	2.8027334281874747	3.424136177676155	0.04385021370299158	0.16072877596927737	0.9308848471139753	1.8425947707107224
AARS2_+_44280645.23-P1P2	AARS2	P1P2	89	123	77	95	1387	1387	1228	1228	91	165	104	634	2446	2253	1083	563	86	2320	891	2483	1221	2320	6635	2483	-0.07578214305028297	-0.7459097019870922	-0.3885323377539929	-0.4562454545774648	-0.4166174093422084	-0.3397235012887512	0.3802265201106101	0.7087205602356925	1.1322392913514714	0.4703657176022552	-4.185960314325565	-0.49405847555444127	0.012298362648590744	1.6471383501974157
AARS2_-_44281016.23-P1P2	AARS2	P1P2	131	2738	97	150	1970	1970	2368	2368	1390	236	4186	907	1811	4155	2240	1583	1702	1839	3199	3152	2708	1839	851	3152	-0.024320414499366727	3.2242546819114315	-1.0027645565205368	-0.7446408926713024	0.3631322045550564	4.026988883700641	0.013546191804356233	4.99117194901367	0.15740457368363514	2.2972778995505756	0.45599357826129594	1.0058819067597755	1.496666226839181	-1.6599103516537126
AARS2_+_44280670.23-P1P2	AARS2	P1P2	417	373	32138	337	1268	1268	1403	1403	15	34	22	10	777	1243	585	281	879	1152	510	461	226	1152	15	461	2.281801041612178	0.9840206551131012	8.124469203398965	1.1782992700237258	3.1421475425369927	-1.2861896457592525	-1.0406118357019238	-0.6437628261305415	-3.8516068520412694	-1.7055427899082471	0.1774783746883627	1.1302589455299976	-1.411386071351003	-4.712606198704119
AARS2_-_44280878.23-P1P2	AARS2	P1P2	38	60	31	55	588	588	421	421	81	155	158	2477	1352	1792	680	302	2066	1053	951	2097	743	1053	5676	2097	-0.06550833308585702	-0.5434538842305754	-0.15670414575823566	0.2996770729200302	-0.11649732253865946	0.3476611136423795	0.6203053873168551	1.9834881817423287	3.9968647872135783	1.7370798674787853	1.5400188388266138	-0.1562811661355512	0.43528864718900134	1.6656738740806596
AARS2_-_44281001.23-P1P2	AARS2	P1P2	88	108	63	81	1034	1034	1620	1620	41	82	52	52	1679	2141	1221	592	2588	1943	1014	1504	621	1943	459	1504	0.33164764662928414	-0.5098051031541955	-1.0777222073507855	-1.0859343124255958	-0.5854534940753231	-0.9471439632790073	-0.5549811716672037	-0.46430939714338404	-2.548122274195564	-1.1286392015712896	0.9812357373944339	0.41578153442618104	-0.707260759688741	-1.4831123621471287
AASDH_-_57253588.23-P1P2	AASDH	P1P2	51	57	43	40	803	803	651	651	505	55	43	14	921	1614	771	390	280	545	334	855	377	545	400	855	-0.09059433723889754	-1.0670382983553024	-0.31347301154225216	-0.7885918558165066	-0.5649243757382396	3.541772778587761	-0.723529245652899	-0.07522392551000845	-3.839084018399712	-0.27401610274371513	-0.39314538173205116	-0.3715478681987303	0.4066682612804975	-0.8667982738818347
AASDH_+_57253570.23-P1P2	AASDH	P1P2	107	2810	117	162	2082	2082	1968	1968	2665	287	7177	983	1951	2219	2616	1039	1111	1753	2502	4627	1750	1753	3348	4627	-0.39605086859134886	3.181927926806142	-0.46537381883455	-0.3666707199928485	0.4884581298468487	4.858612302077451	1.2007488785788984	5.545116749576726	0.8809590407286627	3.121359242740434	-0.09028315838317519	0.09753313970100175	0.935888893636275	-0.2376514248982512
AASDH_-_57253280.23-P1P2	AASDH	P1P2	38	51	41	37	739	739	662	662	69	10175	88	74	1404	1346	1078	515	93	837	887	1326	1587	837	470	1326	-0.3952665423956434	-1.1076773471773849	-0.406359435267849	-0.9252402587165014	-0.7086358958893448	0.0618877835135474	7.069814383530876	0.4743885255877194	-1.8380838831493373	1.4420017023707015	-2.6022409804550417	0.4044536832889538	1.8613625679609602	-1.267221967430887
AASDH_-_57253362.23-P1P2	AASDH	P1P2	128	176	127	147	2699	2699	2849	2849	134	297	191	940	1947	3644	2164	1181	1606	1945	1286	3050	3680	1945	14370	3050	-0.51197276315993	-1.1894497778322837	-0.8807792526304001	-1.0405737790257203	-0.9056938931620835	0.5477425687774167	0.5345477810989374	0.5870424139118606	0.6316150704601363	0.5752369585620873	0.29138575863103117	-0.2613901509091858	1.8582955787469426	2.4653050601237885
AASDH_-_57253356.23-P1P2	AASDH	P1P2	69	105	79	101	974	974	1772	1772	70	4936	73	61	2161	1249	1195	725	946	962	233	3036	727	962	523	3036	0.06698299300274835	-0.4642045794189489	-0.8806061734566302	-0.8969576233414569	-0.5436963458035717	-0.5395097928746013	6.1341048216416825	0.056128025714833996	-2.6102084740471168	0.7601286451086994	0.5434873105566241	-2.719241481660708	0.5342784378256743	-2.3081627930518245
AASDH_+_57253649.23-P1P2	AASDH	P1P2	63	107	67	88	1759	1759	838	838	69	174	98	4154	1556	1794	1434	551	256	975	1404	1769	1104	975	2490	1769	-0.9170233456651227	-1.2897449160735435	-0.03794127632029376	-0.01538103260028767	-0.565022642664812	-0.08641134116808358	0.7855152250296893	0.2179789051162313	3.875268365565784	1.1980877886359047	-1.3615743876497017	0.6511373367145803	1.1176260158173181	0.7223378403816858
AASDH_+_57253636.23-P1P2	AASDH	P1P2	40	46	40	42	1063	1063	752	752	20	60	33	30	931	1190	990	529	296	1063	815	1002	563	1063	301	1002	-0.8457612883368206	-1.7810360604768212	-0.6258847898689899	-0.9262776464371105	-1.0447399462799356	-1.1320187156314923	-0.15831935848656542	-0.817792225905591	-3.179341943213213	-1.3218680608092157	-1.276788494914884	0.6865179050237094	0.0214251982252468	-1.5059209703188057
AASDH_-_57253646.23-P1P2	AASDH	P1P2	102	177	91	151	1410	1410	1217	1217	2538	217	901	118	3869	3056	1444	737	3252	2659	1321	3521	1530	2659	4483	3521	0.09718239299226106	-0.2445460322058879	-0.13454284559374674	0.22528506907311718	-0.014155353933563986	3.8004218874378286	0.33565830850895306	3.408626638629295	-1.6819863864409346	1.4656801120337852	0.858127501204631	-0.42982631151582584	0.1410078433984684	0.5776054183042579
AASDH_+_57253516.23-P1P2	AASDH	P1P2	102	157	103	120	1075	1075	2055	2055	72	951	56	80	1609	1576	1328	607	365	2456	753	2714	231	2456	5101	2714	0.48854089580159465	-0.026172330587924897	-0.7116461844645419	-0.8620383004987604	-0.2778289799374079	-0.07333306224119474	3.4227856155044094	-0.47858613958639307	-1.9627332380760256	0.22703329390019866	-2.182658170615529	-0.8651705016464482	-2.471985836278	1.1394855260947896
AASDH_-_57253574.23-P1P2	AASDH	P1P2	104	185	114	137	1748	1748	3005	3005	1860	379	221	2591	3295	3541	2874	1153	828	2868	1126	3925	392	2868	14522	3925	-0.18481325305258434	-0.49078014398701564	-1.113483294512521	-1.2191234101762543	-0.7520500254320939	3.583714703139919	0.9276488138803973	0.3881565826370226	2.1290078758206166	1.7571319938694887	-1.2246583302153087	-0.8169573774856445	-1.9327594969105746	2.116601744974075
ABCA8_+_66951401.23-P1P2	ABCA8	P1P2	41	57	49	44	1053	1053	551	551	33	68	41	991	237	1530	604	174	931	731	433	1186	813	731	1511	1186	-0.7965012181007118	-1.4580718418637044	0.11557730246533593	-0.4104831074720938	-0.6373697162427936	1.5643414175001338	-0.34031719222945256	0.20824563499593207	3.4706891246300535	1.2257397462241664	0.9165937825936273	-0.46913663071880096	1.0917439137987124	0.5785257967355264
ABCA8_+_66950959.23-P1P2	ABCA8	P1P2	144	225	133	181	2997	2997	2214	2214	99	5835	120	131	3250	4533	2371	1567	146	2564	3229	3240	3737	2564	1133	3240	-0.49314186876434096	-0.9861943122992667	-0.4503811043590775	-0.3765998372365802	-0.5765792806648162	-0.6281768356836306	4.5158023988089475	-0.2152909821705622	-2.6194750896428363	0.2632148728279794	-3.566671966751453	0.9796220769424716	1.4818442694381253	-1.2867198058347709
ABCA8_-_66951525.23-P1P2	ABCA8	P1P2	142	205	114	170	1696	1696	2374	2374	125	249	3271	1274	2214	4024	2094	1008	3915	1859	2248	2903	2015	1859	2487	2903	0.3080631632484043	-0.29911249006048246	-0.77343823855588	-0.5677195010424383	-0.3330517666025989	0.2620353249204741	0.13712324636277629	4.732568686854898	1.2987610120486779	1.607622067546706	1.6421695582461924	0.6156259126947422	1.05461303617197	0.005988081706945647
ABCA8_-_66951528.23-P1P2	ABCA8	P1P2	122	314	121	140	2227	2227	2302	2302	134	269	1514	2783	3907	3845	1819	1362	3206	2337	2187	4200	1732	2337	8103	4200	-0.30391200691798215	-0.07693722889889187	-0.6430329139363509	-0.8033953187254974	-0.4568193671196806	-0.4570658026859613	0.314230383807657	3.824318032037173	1.9918055786118303	1.4183220479426744	1.0238007123589936	0.043092341595086125	0.5061411636200215	1.177192958793339
ABCA8_-_66951372.23-P1P2	ABCA8	P1P2	144	2462	121	174	1773	1773	1605	1605	111	3137	139	1282	1854	2779	1483	842	1041	887	1774	2156	4527	887	7821	2156	0.2641846788505453	3.2229660905830393	-0.12271837781378592	0.030579696300829573	0.8487530219801571	0.34668088476451464	4.3263555987432625	0.6737365599718044	1.5673954968446389	1.7285421350810546	0.7986480799856241	0.7031772806490362	3.2899092646228976	2.088122051620908
ABCA8_-_66951365.23-P1P2	ABCA8	P1P2	233	330	190	251	2659	2659	2577	2577	121	262	141	1155	2677	4689	4260	1373	3113	4984	1748	3594	2744	4984	1769	3594	0.3737545811035341	-0.26101798261458153	-0.1548452466073864	-0.123939485447081	-0.04151203339137882	-0.05884763932624404	-0.010105658083148228	-0.8279879930114795	0.7114525994486132	-0.046372172743065154	-0.11131447056755128	-0.0553567749088657	0.07733638082493233	-0.7935302147027827
ABCA8_-_66951447.23-P1P2	ABCA8	P1P2	11298	237	146	231	2753	2753	1351	1351	3245	185	1653	96	1837	1891	1453	769	1609	1787	747	2067	1129	1787	6330	2067	5.923227389046745	-0.7887177807000314	0.3967885664756179	0.6879308645521397	1.5548072598436176	5.229557398815091	0.7979837166667725	4.2751503913624	-2.0409859139483766	2.0654263982239716	0.41630871266922664	-0.4838297915357326	0.2758658194076321	1.8437932570069568
ABCA8_+_66951172.23-P1P2	ABCA8	P1P2	2446	81	57	74	634	634	376	376	39	71	44	44	1058	1841	903	544	61	464	1683	1234	378	464	775	1234	5.834106156694901	-0.21916116225751203	0.8850771294083897	0.8908582964130788	1.8477201050647143	-0.35303114621183784	-0.5449908877450023	-0.27005218914063356	-2.667139849320748	-0.958803518104556	-2.3595596365774147	1.4322212312810092	0.6426213967696224	-0.44194803287111717
ABCA8_+_66950951.23-P1P2	ABCA8	P1P2	95	157	76	114	1726	1726	1180	1180	74	140	84	123	1938	1870	1238	600	825	393	875	1833	132	393	5059	1833	-0.2971246425410854	-0.7092681352900576	-0.34986766388433255	-0.1356873476226954	-0.3729869473345428	-0.3022089427461925	0.41199636627018954	0.20762019326742287	-1.3254128118643473	-0.2520012987682321	1.6375488278618424	-0.08232341471971694	-0.635631415224031	1.6937715993840858
ABCA8_-_66951390.23-P1P2	ABCA8	P1P2	82	129	66	95	943	943	1259	1259	37	78	51	35	1121	1347	1297	644	1146	1189	1506	1557	898	1189	234	1557	0.3626745422499087	-0.12055884025457209	-0.646892481439278	-0.49221317692630184	-0.22424748909256093	-0.512426650136538	0.04140398750016683	-0.5794390525772766	-3.2407424878773567	-1.072801050772751	0.5145423499985199	0.9364812746933688	0.533398602671613	-2.505062363378932
ABCC3_+_48712248.23-P1P2	ABCC3	P1P2	153	2145	135	172	2192	2192	1955	1955	114	248	114	3592	2986	4031	1651	1011	2908	3156	2214	2503	1332	3156	6735	2503	0.04559225803904665	2.7180577144236517	-0.24936132822259838	-0.27069435503085004	0.5608985723023125	-0.30241788892986055	0.12881014663601764	0.2328639789544109	2.7898957261304265	0.7122879906977486	0.44961408489340676	0.807525380193698	-0.3061431552660745	1.6571458007780344
ABCC3_+_48712270.23-P1P2	ABCC3	P1P2	78	177	85	129	1931	1931	1553	1553	78	2909	216	2034	3260	2807	1961	986	1624	1881	971	2239	3840	1881	2835	2239	-0.7434937317814807	-0.6981990338703823	-0.5846752113283142	-0.3536210765022805	-0.5949972633706141	-0.9765634832162524	4.203030136688004	0.9066120516742471	2.0055515007718823	1.53465755147947	0.35573580464925214	-0.2207828783329273	1.9679664297614454	0.5696203530936944
ABCC3_+_48712662.23-P1P2	ABCC3	P1P2	146	675	109	169	2578	2578	2156	2156	582	9511	186	3165	3068	2709	3062	1235	2062	3208	2902	3369	1734	3208	2138	3369	-0.25597549117471186	0.8160350085738126	-0.6991811710542937	-0.43726824400855446	-0.14409747441593684	2.0104831224452893	5.963372546619292	0.04799861331117139	2.3185858311359575	2.5851100283779274	-0.06994578809954105	0.769255540045465	0.050789724443036754	-0.426932429284566
ABCC3_+_48712559.23-P1P2	ABCC3	P1P2	86	155	61	103	1600	1600	1712	1712	77	4258	101	87	1601	4571	2032	1030	468	1810	1359	3866	905	1810	1904	3866	-0.33135493676570515	-0.6184039195032165	-1.2039536819169752	-0.8189726767561616	-0.7431713037355148	0.030719495218583415	4.049202034948481	-0.241374834317444	-2.6045937529295586	0.30848823573001527	-1.3837252413998922	-0.5237677323433665	-0.06164003232387805	-0.7926820127865915
ABCC3_+_48712450.23-P1P2	ABCC3	P1P2	15	16	8	10	78	78	129	129	18	32	1919	9	13	13	108	12	317	685	286	392	225	685	236	392	1.5077248750531917	0.4639256461350221	-0.4044512885019689	-0.45330537807412496	0.2784734636530301	na	na	8.240349863734838	na	na	-0.5439371267212106	0.529689941763659	-0.6678190189547302	-0.5029406486366661
ABCC3_-_48712163.23-P1P2	ABCC3	P1P2	5846	2350	170	221	2049	2049	2625	2625	97	273	2313	80	2629	3049	2853	910	1158	2879	1878	2538	1773	2879	1013	2538	5.398766343101728	2.9470686374383863	-0.3419348043818604	-0.33420536558764913	1.9174237026426508	-0.3516950373909786	0.6701726100103258	3.786383888757398	-2.5469032669064027	0.38948954861758545	-0.7462485145869272	0.5500334429131463	0.23898471501137614	-1.095931748923267
ABCC3_+_48712294.23-P1P2	ABCC3	P1P2	4659	618	39138	500	1950	1950	2096	2096	99	217	139	4081	2645	2959	1895	1308	1450	2926	866	3432	3319	2926	5842	3432	5.142782704778406	1.091532484264672	7.829635379288293	1.1683550655864032	3.808076408479444	-0.3310048398818397	0.38219315535078024	0.3200573093679804	2.602451543052312	0.7434242919723082	-0.44519284824891914	-1.002082173672343	1.120178827615935	0.996538951446334
ABCC3_+_48712245.23-P1P2	ABCC3	P1P2	98	3102	83	105	922	922	1140	1140	62	132	80	359	1111	1988	2112	1153	86	1928	1282	2822	1007	1928	3677	2822	0.6523234019927919	4.499687895604024	-0.1730027107838943	-0.20457880892421487	1.193607444472177	0.24524375603772208	0.23882798189638965	-0.6333676547681639	-0.7224453905364265	-0.21793532684261974	-3.9189405605405923	-0.15379327687804523	0.0013185994529448797	0.6109373347227329
ABCC3_-_48712673.23-P1P2	ABCC3	P1P2	97	543	108	125	1874	1874	2473	2473	1291	178	95	96	3827	3280	2743	1279	853	1862	1314	2497	3290	1862	2377	2497	-0.38575589716513736	0.9622310151424451	-0.9103830553051844	-1.0702684572660843	-0.3510440986484899	2.840965646678634	-0.05221076443882655	-0.7625849288144018	-2.774946674868187	-0.18719418036069546	-0.5585514052532327	0.058297903494595404	1.759594478739932	0.15807222813092342
ABCC3_+_48712738.23-P1P2	ABCC3	P1P2	18730	8033	332	424	2684	2684	3246	3246	2111	398	229	7267	3529	3599	2630	1599	3322	2549	1162	3815	1364	2549	9429	3815	6.689130821237146	4.330882069973848	0.31736811372023865	0.2994669524769942	2.9092119893520563	3.667357695607371	0.9747801377191436	0.5674550736202066	3.145081340796244	2.088668561935741	0.9498047209274453	-0.7305445392168861	0.036272238678092705	1.5345478619147155
ABCC5_-_183735467.23-P1P2	ABCC5	P1P2	138	4798	102	150	1608	1608	2052	2052	78	147	83	66	1528	1997	1310	790	1818	1693	1136	1445	2050	1693	7609	1445	0.34370926390616185	4.326493616111776	-0.7236137067142732	-0.5380025426494066	0.8521466576635646	0.1166639378664387	0.38758963149261394	0.10878670462503948	-2.620423350413718	-0.5018457691074065	0.6704542472857364	0.6374217912171187	1.2144019041732887	2.6257635158135733
ABCC5_-_183735259.23-P1P2	ABCC5	P1P2	74	114	67	110	2355	2355	1660	1660	84	4264	386	74	2619	3364	1369	809	515	802	962	2953	1207	802	1016	2953	-1.1058214805642743	-1.6192934653381332	-1.0241023688552295	-0.6796140302478608	-1.1072078362513744	-0.5537923745318967	4.493565636604254	2.2626486757131086	-2.489651153508734	0.9281926960691824	-0.07134578339706849	-0.6335441082634343	1.5281115019762233	-1.3101548082450873
ABCC5_+_183735648.23-P1P2	ABCC5	P1P2	101	147	92	116	1997	1997	1063	1063	52	117	1753	69	2366	1979	1371	417	3589	1184	1179	2221	2287	1184	1651	2221	-0.41917063638525587	-1.0146184076103375	0.0764120414471936	0.04004889605823392	-0.3293320266225415	-1.0991040931587568	0.07134472663611469	4.44369579468324	-1.6344877433742009	0.4453621711965988	2.1675968631743987	0.07088277453325986	1.888147252458845	-0.19874312651702197
ABCC5_+_183735692.23-P1P2	ABCC5	P1P2	149	190	144	4406	1527	1527	1782	1782	77	340	4388	67	1542	2389	1292	851	5040	1322	1514	1712	1598	1322	1058	1712	0.5289206719722319	-0.25730087346863284	-0.02258065315832436	4.541965940640728	1.1977512714965006	0.08489003781980609	1.3387357017815917	5.853055825412196	-2.706034757935896	1.1426617017694238	2.4983855778668578	0.8072109526850624	1.211905199096407	-0.4652169281704204
ABCC5_-_183735312.23-P1P2	ABCC5	P1P2	213	3425	5126	257	2991	2991	4040	4040	114	300	175	1545	3572	6469	4088	1981	2474	3078	1095	5841	2541	3078	5130	5841	0.0745339234134077	2.94480394261317	3.950254152573706	-0.7385212459835124	1.5577676931541926	-0.560935803916542	-0.2789724028180025	-0.4568699994023646	0.6022693311945444	-0.17362721873559167	0.25253628963543046	-1.4307560658524376	0.6617631114012663	0.04186958716966649
ABCC5_+_183735252.23-P1P2	ABCC5	P1P2	77	116	69	88	1937	1937	1185	1185	60	119	78	1793	2485	1202	1299	486	702	1126	1771	2006	1333	1126	2560	2006	-0.7665851996014306	-1.3122993784784112	-0.4953709200861671	-0.5152459426865577	-0.7723753602131416	-0.9634489938011912	0.8151324866969798	0.03131487311729497	2.8442386425548873	0.6818092521419927	-0.113979870788398	0.8047710552402112	1.1818299206848655	0.5809483503918826
ABCC5_+_183735202.23-P1P2	ABCC5	P1P2	96	154	80	485	2154	2154	1168	1168	53	295	67	64	1425	3021	1260	806	1007	2414	770	2474	934	2414	1479	2474	-0.60160353551613	-1.0566881288520356	-0.2611204970713694	1.9680101606562395	0.012149499804176345	-0.3401352023363282	0.7952965796214846	-0.14402045822657872	-2.6937446552356734	-0.595650934044274	-0.6936779717609657	-0.6993867002936283	-0.4315712533692375	-0.5130973017606011
ABCC5_+_183735246.23-P1P2	ABCC5	P1P2	56	2366	64	66	931	931	852	852	13	40	28	24	1374	1250	808	556	672	1227	46	893	421	1227	234	893	-0.16904593719426764	4.094924865778266	-0.12793365330455275	-0.4543217184056181	0.8359058892184565	-2.3150360236370684	-0.8142483805618648	-0.7617581909912632	-3.573087198710058	-1.8660324484750639	-0.30091808989687374	-3.294425959963732	-0.6048831429203871	-1.7030254994211174
ABCC5_+_183735285.23-P1P2	ABCC5	P1P2	334	4137	298	4590	1217	1217	1891	1891	212	84	69	364	1428	2261	1147	668	9921	3646	1452	1339	4771	3646	191	1339	2.0208273380672455	4.514583654518679	0.9410108394336856	4.515338572813175	2.9979401012081963	1.6568307375740385	-0.5988919498725469	0.03397315046527183	0.0849817210169379	0.29422341479592523	2.011855005860408	1.101413941771918	1.3263370926212925	-2.5803852711718607
ABCC5_-_183735588.23-P1P2	ABCC5	P1P2	81	126	87	91	1863	1863	1478	1478	71	157	89	64	2933	1984	2101	1023	1025	1858	591	2386	1599	1858	3759	2386	-0.6373254577500918	-1.1368041704444507	-0.4797110913761373	-0.7856421314856881	-0.7598707127640918	-0.9597236892123346	0.49196034260497346	-0.47202864600372063	-3.0376990564530346	-0.9943727622660293	-0.29044257100257365	-1.028835558417218	0.7217794047738011	0.8848810184644897
ABTB1_+_127391828.23-P1P2	ABTB1	P1P2	22930	481	277	341	2887	2887	3367	3367	162	339	1888	535	3277	5943	2934	1587	3265	2641	3602	5631	1478	2641	10283	5631	6.875829840539096	0.16386555653133028	0.0032701271428274836	-0.06762629434170697	1.7438348074678867	0.07038059238180416	0.019701701625923107	3.453088263391379	-0.6077999582543787	0.7338426497861816	0.8736827112539711	0.33993547945472335	0.10092193565518004	1.0979243131785545
ABTB1_+_127391831.23-P1P2	ABTB1	P1P2	94	2361	104	140	2362	2362	1675	1675	104	4585	124	598	3166	3011	1842	823	3085	1409	911	3087	654	1409	6770	3087	-0.7649678994125981	2.748716941828756	-0.4027296951701196	-0.3446685808257641	0.30908769160506855	-0.51931527495615	4.758214929857961	0.1962373339984671	0.5001444270687733	1.2338203539922628	1.6982828987144147	-0.7761540747125963	-0.168949103135432	1.3620764969639354
ABTB1_-_127392198.23-P1P2	ABTB1	P1P2	33	64	31	49	782	782	947	947	30	74	645	29	918	1425	854	303	203	1073	940	672	1498	1073	535	672	-0.6803941796419775	-0.8616969323100818	-1.3262483381602244	-1.03651698889141	-0.9762141097509232	-0.5267692007653508	-0.1157569342102942	3.6841614603930535	-2.424301615053085	0.1543334275910807	-1.8344144225840746	1.4687279728867173	1.4197475153783512	-0.09979619537355
ABTB1_+_127391808.23-P1P2	ABTB1	P1P2	44	1930	52	56	1110	1110	1132	1132	60	106	49	38	1067	2080	1325	870	445	708	1198	2647	666	708	970	2647	-0.7706758442932493	3.5473690359152448	-0.837442557769505	-1.1013095383125118	0.20948527388499466	0.2562366818240327	-0.14291145436503339	-0.6679684305197879	-3.556052704000211	-1.0276739767652505	-0.10226000324196627	-0.15920183760613527	0.8501327846643867	-1.2191753963042076
ABTB1_+_127392221.23-P1P2	ABTB1	P1P2	297	1242	31685	405	2289	2289	1965	1965	117	3078	2789	141	2000	3317	2082	1358	2424	1781	776	3303	879	1781	8914	3303	0.9400538715520006	1.8672755756620654	7.617974764856529	0.9574582830877849	2.845690623789595	0.31327098196125647	4.04365012364041	4.510876235431822	-2.306825038553644	1.640243075619961	1.012386203358603	-1.1051199629979196	-0.08039247828209284	1.6614221374438298
ABTB1_-_127391845.23-P1P2	ABTB1	P1P2	145	2514	136	179	3014	3014	1876	1876	91	216	105	562	1647	3414	1254	697	2043	3027	1128	1742	2903	3027	12317	1742	-0.49131811327596786	2.487633097819954	-0.1792053043437516	-0.15363455278935345	0.41586878185272036	0.23086034751228057	0.1691760632359527	0.5110222545670116	0.6503028476447968	0.3903403782400101	0.000484549892984909	0.357550892900407	0.87801586447527	3.050960524709951
ABTB1_+_127392211.23-P1P2	ABTB1	P1P2	91	118	83	105	1864	1864	985	985	66	105	92	151	1581	2495	1851	918	2407	2496	1982	2354	730	2496	1093	2354	-0.4701550061486621	-1.2322152302951688	0.03783548392447145	0.0062593857841506395	-0.41456884168380215	-0.17353698595997802	-0.41904267845827814	-0.24142885411063375	-1.643054230796435	-0.6192656873313318	0.5153022285995195	0.7363710912485217	-0.8352895974187469	-0.8776947732498386
ABTB1_-_127392172.23-P1P2	ABTB1	P1P2	75	110	73	109	1530	1530	1895	1895	49	81	49	45	1301	1487	2184	811	811	2083	224	1150	1049	2083	607	1150	-0.46426074877721124	-1.048628359058084	-1.0913816072571518	-0.8838040258197608	-0.872018685228052	-0.322004855562648	-0.046803025067571724	-1.3889489271017164	-3.2108136345953047	-1.2421426105818105	-0.7932049988361028	-1.3755347746736557	-0.05128819378725713	-0.6927392934593546
ABTB1_-_127392210.23-P1P2	ABTB1	P1P2	50	68	29	38	615	615	610	610	16	65	28	31	607	414	372	341	147	414	699	916	813	414	3328	916	0.26565008785504407	-0.42765189397899217	-0.787908470401391	-0.7687441365448964	-0.42966360326755887	-0.8368621592157428	1.4804167596293514	0.35729448065250047	-2.498540245345003	-0.37442279106972387	-0.9261305916756898	0.5944733063789703	1.9119845522518244	2.090362076160849
ABTB1_+_127391861.23-P1P2	ABTB1	P1P2	98	164	83	150	2041	2041	2283	2283	3091	4434	99	349	1282	2986	1970	954	1383	1367	935	2281	2672	1367	1906	2281	-0.4941141246105891	-0.8881805974173651	-1.1748997459564916	-0.691902671267054	-0.812274284812875	5.678367939279422	4.721930508832988	-0.225524924561201	-0.4898708565035652	2.4212256667619103	0.5844719345317051	-0.3020997274366606	1.9052667325441142	-0.029992181285494635
ACAD10_-_112123907.23-P1P2	ACAD10	P1P2	127	2727	116	145	1783	1783	2005	2005	2777	274	9868	1682	1970	2720	2078	813	2014	1922	1487	2897	2528	1922	3682	2897	0.07483019745409258	3.362335862287539	-0.5046295592934249	-0.5534836488655814	0.5947632128956561	4.904022094515047	0.8401770509230468	6.336660431098839	2.0097418214724105	3.522650349502335	0.6351393682203051	0.022373411882492977	1.3337480950794744	0.5750560881962041
ACAD10_-_112123894.23-P1P2	ACAD10	P1P2	186	263	12998	191	1975	1975	2115	2115	90	187	118	4498	2217	2134	2121	666	195	1534	1178	2266	2363	1534	5485	2266	0.4777583714631253	-0.1593900836622546	6.226336051558873	-0.23301933750979686	1.5779212504624869	-0.21384941149769343	0.6390859031634335	-0.07878748646578604	3.7165809519988486	1.0157574892997006	-2.408068432766052	0.04072012711042272	1.5616811141470353	1.5044699055867405
ACAD10_-_112123925.23-P1P2	ACAD10	P1P2	78	104	62	85	1461	1461	1852	1852	75	4576	79	191	2023	2874	1804	680	598	1412	562	1561	867	1412	425	1561	-0.3411017456343286	-1.0629728796651357	-1.2938961059520762	-1.209483664660768	-0.9768635989780772	-0.3447713670224628	4.822562894421275	-0.42410450537535027	-0.8710707348096591	0.7956540718034503	-0.6718386780858042	-0.489300052656505	0.2347237776267766	-1.647809644836144
ACAD10_+_112124115.23-P1P2	ACAD10	P1P2	383	196	123	167	1623	1623	1313	1313	77	183	78	96	2833	3870	3058	1060	2899	2986	1296	2190	1974	2986	2020	2190	1.8029897956839074	-0.30040957543549274	0.19063927136763814	0.2610468740429319	0.4885665914147463	-0.7926377986432582	-0.2508821086475086	-1.2038721027956285	-2.5039946754371116	-1.187846671380877	0.5250251889141268	0.22766329749656655	0.34126779199797824	0.11255056926732221
ACAD10_-_112124210.23-P1P2	ACAD10	P1P2	60	131	77	93	1652	1652	1632	1632	120	2220	110	2362	1631	2553	820	796	1505	2463	567	2433	257	2463	7863	2433	-0.8968708775040053	-0.9072471048847248	-0.7988628343553086	-0.8972727484016974	-0.8750633912864341	0.6440400759365734	3.949902042930572	1.1909779837221413	2.5300600021458024	2.078745026183772	-0.14296911986462568	-1.1167872308957227	-2.3222163956289608	1.9214696802278453
ACAD10_-_112123885.23-P1P2	ACAD10	P1P2	120	188	109	165	2223	2223	1241	1241	172	7610	1363	4513	2308	3538	2154	1254	1238	2538	2142	3433	3504	2538	14757	3433	-0.32516513911155	-0.814375516352082	0.09767289156785486	0.3250285965772257	-0.1792097918296378	0.6625277930965545	5.256498309800672	3.42886568196393	2.8084408037027426	3.039083147140974	-0.4679967336395703	0.30401707189347726	1.4036706734361895	2.3329838446039286
ACAD10_+_112123853.23-P1P2	ACAD10	P1P2	115	1374	102	129	1699	1699	939	939	85	196	90	1327	3170	3176	2126	992	1057	1882	2290	3454	3272	1882	1153	3454	0.0012564120670761625	2.44302401663115	0.4042199612390065	0.37223969023124615	0.8051850200421198	-0.8121856418491289	0.1332505510724724	-0.47297441549850205	1.380647718275612	0.05718455300011338	-0.2646072303585828	0.3916079645558599	1.736266087889334	-1.3537494237604517
ACAD10_-_112123838.23-P1P2	ACAD10	P1P2	115	134	79	1455	1650	1650	1862	1862	945	150	87	63	2368	2677	2571	897	1491	2254	471	2444	353	2254	1092	2444	0.04347624011811879	-0.8728332536781354	-0.9520806424604058	2.880159862698619	0.2746805516695492	3.0834077005194245	-0.006046829044675128	-0.7960720292820005	-2.870792878127051	-0.1473760089835756	-0.028523236901507598	-1.3909168711054682	-1.7363874592249189	-0.9331452827821762
ACAD10_-_112124129.23-P1P2	ACAD10	P1P2	64	91	69	64	684	684	1081	1081	66	2979	70	486	1186	815	1047	433	1828	2156	297	2303	246	2156	3633	2303	0.46838398342102394	-0.16073000968993112	-0.362850384035196	-0.8421570252728838	-0.22433835889424664	0.24119637185238885	6.021492063231312	0.186335659717086	1.12748066217135	1.894126189243034	0.32959291329283535	-1.970451125891602	-2.1932669897371433	0.8867731007393401
ACAD10_+_112123992.23-P1P2	ACAD10	P1P2	66	104	58	87	1689	1689	1748	1748	125	247	148	3633	2008	2564	1862	1064	281	2032	781	1613	547	2032	10525	1613	-0.791322995136011	-1.2721860296630232	-1.3067325074517409	-1.0925521911901035	-1.1156984308602196	0.40293127775125415	0.7757225890661585	0.4359143777730834	2.732554588206589	1.0867807081992713	-2.286574345563969	-0.06182353591318557	-0.9549276963034874	2.9351280358021787
ACPL2_-_140950647.23-P1P2	ACPL2	P1P2	26572	3175	283	358	2062	2062	1971	1971	251	235	176	2007	1946	2305	2146	899	2657	2630	1005	2847	447	2630	12405	2847	7.574027080017526	3.3720401241760527	0.8067221487096816	0.7750974986825373	3.1319717128964495	1.4539381062095993	0.8575018153485212	0.48109562758370306	2.119538969140464	1.2280186295705717	0.582419449298113	-0.5177185425754969	-1.6183560953202252	2.352533483154229
ACPL2_+_140950963.23-P1P2	ACPL2	P1P2	131	8938	124	151	1273	1273	955	955	30	100	62	446	1305	1377	957	496	1418	907	886	918	1105	907	1559	918	0.6056427959430137	5.561047490490923	0.6616153543850496	0.5750415988637345	1.8508368099206802	-1.0342529488087893	0.3680792497399823	0.14091956560377739	0.8075949628257233	0.07058520734017343	1.2123670976982646	0.9333409942416881	1.2232318814263934	0.9931810154006775
ACPL2_+_140950942.23-P1P2	ACPL2	P1P2	104	4201	84	150	1912	1912	1358	1358	108	211	98	4030	2493	1669	1278	753	991	1946	1091	2550	1841	1946	6943	2550	-0.31419059153273476	3.8849781275030395	-0.4081743745446862	0.057544708712915726	0.8050394675346335	-0.12008911828809321	1.1678668534448082	0.3841360928711417	3.3809494420356954	1.203215817515888	-0.40587072660735235	-0.2403176963221354	0.8583378842449167	1.67418807047113
ACPL2_+_140951037.23-P1P2	ACPL2	P1P2	138	10488	135	153	1638	1638	1309	1309	44	75	49	41	1371	1975	1070	595	180	1153	477	1040	832	1153	1483	1040	0.31704131344408193	5.428060193578016	0.3293421820268758	0.1391322432091775	1.553393983064538	-0.5528906901019894	-0.5672823433557248	-0.35958686747037394	-2.898302480284928	-1.0945155953032542	-2.111639680334826	-0.13999390792246502	0.4676228881654423	0.741061215542877
ACPL2_+_140951203.23-P1P2	ACPL2	P1P2	119	184	103	156	2205	2205	2041	2041	4229	266	159	786	2999	4881	3632	1431	127	2799	1575	3618	2159	2799	3587	3618	-0.3255086788300181	-0.8336731193905997	-0.7017839729282156	-0.47366446570870413	-0.5836575592143844	4.9045255852	-0.04614269679227245	-0.42456716230363156	0.09646891882423247	1.1325711612320821	-3.894327063813478	-0.21531213024612206	0.5638117241257122	0.21671148345298447
ACPL2_+_140950667.23-P1P2	ACPL2	P1P2	84	119	59	79	874	874	828	828	814	1048	94	4271	1354	1246	1072	639	1333	1464	583	1658	2170	1464	7737	1658	0.5070644515850837	-0.12734384119538467	-0.20406794121619853	-0.15371242686045572	0.005485060578261314	3.674563507731189	3.9018705526136706	0.5775980309227924	3.701577434987441	2.9639023815637735	0.4324452477922016	-0.5233477691947763	1.506139456723921	2.4514564131313206
ACPL2_+_140951054.23-P1P2	ACPL2	P1P2	50	97	58	70	1729	1729	1351	1351	58	8876	70	49	742	1433	753	480	1110	657	444	1649	255	657	383	1649	-1.225629465560635	-1.4064814464578834	-0.935054997276827	-1.0345351599189516	-1.1504252673035742	0.731396165546708	6.782406962035088	0.661875331975966	-2.3312893782010162	1.4610972703391862	1.3242784219024097	-0.9084313679868832	-0.42703615578734966	-1.8770489553958092
ACPL2_+_140951088.23-P1P2	ACPL2	P1P2	82	107	62	99	1763	1763	943	943	50	73	68	34	1939	1371	1046	600	569	1790	143	1931	650	1790	1421	1931	-0.5400282563951766	-1.293021907921764	-0.32014168336693594	-0.015763558133720323	-0.5422388514543992	-0.8685503512921287	-0.0796523927989865	0.14589407470632576	-3.1804644759532477	-0.9956932863345097	-1.085775008857766	-2.770732663071783	-0.52308799655968	-0.21331546359116904
ACPL2_-_140951141.23-P1P2	ACPL2	P1P2	134	210	127	164	2443	2443	2514	2514	269	11585	184	140	2812	3794	2791	1638	2753	1998	2739	5150	1647	1998	3837	5150	-0.3021124595025624	-0.790864765603863	-0.7003082807270564	-0.7022231473406573	-0.6238771632935349	1.022772030524028	5.762002364440931	0.16609391669387286	-2.587545251403748	1.0908307650637705	1.030132047790414	0.07360528284791279	0.6596439396100584	-0.19546752123844913
ACPL2_+_140950939.23-P1P2	ACPL2	P1P2	81	119	58	77	1204	1204	962	962	55	75	52	38	2520	2178	1502	409	124	2335	1121	2244	2177	2335	511	2244	-0.007533175568156025	-0.589474048454488	-0.44513612172118444	-0.407112760613374	-0.3623140265893005	-1.10915775782268	-0.7084336441208041	-0.7631310096702517	-2.4671381462058695	-1.2619651394549014	-3.667326503222878	-0.01675794870288838	0.8372788252673045	-1.9055513335544705
ACSF3_+_89160267.23-P1P2	ACSF3	P1P2	66	78	58	68	2041	2041	1004	1004	3729	159	153	95	2173	4033	2811	1125	79	1678	3242	2413	203	1678	588	2413	-1.064429849367344	-1.9603303831732006	-0.5067865919019146	-0.648086930238666	-1.0449084386702814	5.187791169632297	-0.5132188310212991	-0.11038152598476358	-2.6049623044811576	0.48980712703626905	-3.841062231275449	1.410584624402268	-2.108831115578525	-1.807813709262686
ACSF3_-_89160263.23-P1P2	ACSF3	P1P2	80	2451	75	113	1380	1380	1435	1435	62	800	77	299	1707	2499	1640	660	1488	1300	1497	1882	1712	1300	2162	1882	-0.22228795847124783	3.5780300821985787	-0.6512403641458837	-0.4306622766860959	0.568459870723838	-0.37436048560092416	2.508256907788243	-0.32359518910761675	-0.18142916675541687	0.40721801658107104	0.7625469241794856	0.6543360424303577	1.335531046161452	0.4292260411228145
ACSF3_+_89160393.23-P1P2	ACSF3	P1P2	92	143	74	114	2434	2434	1011	1011	122	257	155	2368	1995	3457	2207	682	2624	1190	1337	2895	1350	1190	10422	2895	-0.8393149983497938	-1.3399142509380684	-0.16533794935277957	0.08731651472349355	-0.564312670979287	0.37725485349311727	0.4018555650317017	0.25735186069755134	2.756716809897071	0.94829477227986	1.7084901674100488	-0.13003543368276826	1.1203578014190092	2.077123052671651
ACSF3_-_89160302.23-P1P2	ACSF3	P1P2	132	219	145	183	2835	2835	2593	2593	131	263	144	813	2596	4405	3538	1349	2305	4137	2170	3998	1930	4137	5545	3998	-0.538502402164216	-0.9450180952311471	-0.5537214339170751	-0.5887128701074855	-0.6564887003549809	0.10003888057825083	0.08552858958474818	-0.5296949615452187	0.23032828241905423	-0.028449802240791494	-0.27613418593116523	0.10294501968769199	-0.1616241424035718	0.7010351344211455
ACSF3_+_89160580.23-P1P2	ACSF3	P1P2	105	152	106	118	1215	1215	1587	1587	85	8657	115	91	1689	2143	1445	811	1534	1685	943	3235	4400	1685	556	3235	0.35374141747990073	-0.24948522005228702	-0.29738999135069744	-0.5134495810115742	-0.17664584373366438	0.09612787037625514	6.165771213568458	0.4377346432592617	-2.194872090726283	1.1261904091194226	0.43223391242098347	-0.7939075871042958	2.323114900018923	-2.311482778039662
ACSF3_+_89160305.23-P1P2	ACSF3	P1P2	32	399	49	47	1693	1693	638	638	116	8757	159	2162	1482	3202	1931	738	44	614	1138	2817	38	614	8859	2817	-1.8391297595887206	0.6642065433239746	-0.09592680272837573	-0.5268299796254656	-0.4494199996546466	0.7333418098616775	5.602999307807389	0.48684887603663274	2.511565174966548	2.333688792168062	-3.2349792057456113	-0.32313055696787085	-3.0758073642504717	1.8821104395968806
ACSF3_+_89160320.23-P1P2	ACSF3	P1P2	44	67	37	53	806	806	883	883	2977	105	58	946	1004	2245	765	348	448	862	310	1528	2284	862	4838	1528	-0.30896791158374803	-0.8392189730729243	-0.9700402950982308	-0.8223553906235004	-0.7351456425946012	5.976790499327203	-0.2667183078621642	0.3677634272504857	2.4036442507829605	2.120369967374621	-0.3765051160442231	-1.3167759736610332	2.3441628439498663	1.8918923720608771
ACSF3_-_89160369.23-P1P2	ACSF3	P1P2	2	4	4	2	77	77	269	269	1	4	4	4	63	258	5	53	4	2	1	124	3	2	2	124	-1.3805500423879797	-1.5174586756976307	-2.4646863956353386	-3.835468580094857	-2.299540923453952	-1.5685893764599772	-1.8596913513230318	na	-2.7670290812709055	na	na	-5.969667861286397	na	-5.725070164270175
ACSF3_-_89160319.23-P1P2	ACSF3	P1P2	36	61	39	49	887	887	1091	1091	44	74	53	139	1324	1562	994	740	892	580	470	2246	124	580	368	2246	-0.7366287945518302	-1.112725091740907	-1.1992572005400732	-1.2407317597466327	-1.0723357116448606	-0.5025652411299815	-0.2481894684128072	-0.14008321729615947	-1.451549014500511	-0.5855967353348652	1.1886748308926411	-1.2720968167351236	-1.2873528119519373	-2.3804541102268875
ACSF3_+_89160483.23-P1P2	ACSF3	P1P2	97	183	139	139	2704	2704	3296	3296	2425	2041	7530	3933	3042	4590	3176	1052	2666	2131	1811	4384	781	2131	10057	4384	-0.9147300957881352	-1.1358517330008713	-0.9607834875384254	-1.3315656719979445	-1.085732747081344	4.081655141277294	2.982317932831771	5.33453732211926	2.8633868549429025	3.815474312792807	0.8908302082935406	-0.290932802909881	-0.5097761719646023	1.4270064565377596
ADAM23_+_207308275.23-P1P2	ADAM23	P1P2	73	104	74	66	2014	2014	1314	1314	46	113	303	36	798	1718	924	654	1339	1290	117	2186	139	1290	3807	2186	-0.899786910819846	-1.526080384868422	-0.5435202277720945	-1.07936165850211	-1.012187295490618	0.2920075668746063	0.22520054537694634	2.480523311759821	-3.2223304507634762	-0.05614975668802602	0.621468916000965	-3.239184516988022	-2.2758543099109874	1.0294873150070585
ADAM23_+_207308623.23-P1P2	ADAM23	P1P2	88	960	84	100	1895	1895	1147	1147	2934	290	137	3678	2217	3831	2216	755	193	2282	1503	3132	1245	2282	4643	3132	-0.5423140161142355	1.768236327547335	-0.16455628631577968	-0.28379970377933383	0.19439158033449666	4.812950647846022	0.42793968369127633	0.07338828661426611	3.2452643034917905	2.1398857304108385	-2.9959420180333303	-0.07471075427419849	0.0642069183428835	0.7970992143923218
ADAM23_-_207308263.23-P1P2	ADAM23	P1P2	155	8558	129	188	1925	1925	1250	1250	48	98	77	54	2088	2651	1744	988	1952	1304	1101	1900	1889	1304	159	1900	0.251718173111533	4.901743098151133	0.3302908427950899	0.5028702545899546	1.4966555921619276	-1.0342529488087893	-0.6060752066518287	-0.41229941437909723	-3.232588356128915	-1.3213039814921577	1.14969320431908	0.1973434994465364	1.473038799833414	-3.349774601817254
ADAM23_-_207308295.23-P1P2	ADAM23	P1P2	478	203	132	162	2621	2621	2544	2544	153	1219	169	1588	4274	3950	2154	1082	1702	2908	1400	4047	280	2908	9000	4047	1.431201667959253	-0.9412378561459707	-0.6617128690046168	-0.7370391699379641	-0.22719705678232466	-0.39529280292722024	2.4553813767686066	0.4171752714409047	1.5144017866084365	0.9979164079726814	-0.2051122112463606	-0.5468975727366172	-2.4381685692985062	1.3821982985516765
ADAM23_+_207308716.23-P1P2	ADAM23	P1P2	129	5298	94	154	1077	1077	1657	1657	103	3227	131	101	2712	2584	900	566	917	1687	374	3186	2117	1687	9798	3186	0.8246612191859684	5.0477574588226855	-0.5329930686225293	-0.19157756406478388	1.286962011330335	-0.30995038891318627	4.472123411893239	1.3087401800233405	-1.5255553867877936	0.9863394540538998	-0.31178231370524034	-2.1061076425371956	1.2659212633961454	1.8498671708742422
ADAM23_+_207308301.23-P1P2	ADAM23	P1P2	109	152	101	127	1591	1591	1886	1886	65	2764	95	76	1484	2255	1738	1044	1149	2220	2170	1861	685	2220	393	1861	0.01870270275280017	-0.6384627418901916	-0.6161265110020167	-0.6564354914411641	-0.47308051039514304	-0.10421701655240945	4.445166086345737	-0.10425838878052485	-2.819087109834005	0.354400892794699	-0.38249685760408403	1.2061454363731678	-0.7580238157134576	-2.014350691683844
ADAM23_+_207308359.23-P1P2	ADAM23	P1P2	111	178	109	119	3611	3611	2455	2455	766	180	82	56	1629	3307	1545	993	1135	2209	3044	2647	942	2209	1548	2647	-1.1375303402916126	-1.5931214089849712	-0.8865470175038435	-1.1306957634323453	-1.186973632553193	3.3201202404393784	-0.04791832976121846	-0.1467407484707257	-3.187403612178476	-0.015485612492760592	-0.39301710018972646	1.1861386131086247	-0.2912344860663696	-0.5448265772342875
ADAM23_-_207308343.23-P1P2	ADAM23	P1P2	87	1320	83	100	1524	1524	1841	1841	1530	310	160	2298	1288	2948	1278	691	207	2777	1364	3756	910	2777	13174	3756	-0.2444671933376723	2.5420028917497643	-0.8644585130816966	-0.9664239391134151	0.11666331155424509	4.657089606505337	0.9021395002793895	1.0913543436432955	2.6945125555501486	2.3362740014945427	-3.17814048333225	-0.47682496952912423	-0.6712287590566655	2.039550633249067
ADAM23_+_207308620.23-P1P2	ADAM23	P1P2	70	141	91	134	1896	1896	1158	1158	930	211	104	907	3249	3161	1756	884	941	1771	1327	3207	2959	1771	3382	3207	-0.8732237336463715	-0.9998640315021952	-0.0628489308692548	0.12466343493030241	-0.4528183152718797	2.6039974247058497	0.24646977290290906	0.01146095830866134	0.9979475544293847	0.9649689275867007	-0.3446135630361068	-0.2885275339709754	1.678905452118129	0.3057784520850374
ADAM23_-_207308660.23-P1P2	ADAM23	P1P2	93	901	102	87	1469	1469	2123	2123	142	279	2966	3460	2920	3090	1439	1319	1224	1737	1329	2798	1521	1737	8559	2798	-0.09522337114132728	2.0440924802545295	-0.7726873470125963	-1.3729513775948827	-0.04919240387356921	0.046685012777241575	0.682266093137673	5.13255037541726	2.3522188465648357	2.053430081974252	0.06268982496953007	-0.08952640878810092	0.7467823666902258	1.8421724312548233
ADCK3_+_227128400.23-P1P2	ADCK3	P1P2	59	98	57	82	1760	1760	1307	1307	103	3417	139	2380	1822	3939	1699	1019	359	1764	594	3822	553	1764	8580	3822	-1.012480165855897	-1.4173220044121813	-0.912377444709406	-0.7584976387155831	-1.0251693134232667	0.26388383042110686	3.946436734915447	0.4775693052422145	2.184698895321786	1.7181471914751383	-1.7291107907471983	-1.701264493076213	-0.7351392076466918	1.3957760155261523
ADCK3_-_227128078.23-P1P2	ADCK3	P1P2	88	130	71	83	1260	1260	921	921	93	227	120	1431	1387	2686	1152	744	1149	670	1033	1982	1614	670	10322	1982	0.04646009855694011	-0.5275123403615538	-0.09053425966536821	-0.2360241322826444	-0.20190265843815652	0.5100972858243678	0.586840801963695	0.8260639638691338	1.9045405189109301	0.9568856426420314	1.3458298182882493	0.04441174077904919	2.206767545608767	2.6098198142142626
ADCK3_-_227128046.23-P1P2	ADCK3	P1P2	112	6846	115	137	1067	1067	951	951	36	116	52	47	1357	1297	1559	507	1135	1327	764	2186	224	1327	3689	2186	0.6342469595401008	5.431028981182683	0.5589644870050972	0.44072433456173	1.7662411905724027	-0.8275894569366029	0.6685541349760946	-0.8168671248537649	-2.4703617120334096	-0.8615660397119207	0.3422079477953548	-0.5321204085356781	-1.6282377656364673	0.984062534139615
ADCK3_+_227128242.23-P1P2	ADCK3	P1P2	152	873	127	2324	2000	2000	2186	2186	104	571	117	389	2330	2669	1695	1134	358	3601	1339	4102	3710	3601	7732	4102	0.16837972708842042	1.5533814239646235	-0.49861703197845353	3.3243104501943908	1.1368636423172451	-0.07698397436061111	1.9267992493210984	0.23239353126262596	-0.582687206663743	0.3748803998898422	-2.7626820859387533	-0.6306430820550639	0.9813815549940073	1.1436402918480846
ADCK3_-_227128055.23-P1P2	ADCK3	P1P2	69	82	61	87	1054	1054	953	953	49	112	345	103	1850	1624	951	617	1968	1789	1765	1540	921	1789	2159	1540	-0.046898196552124016	-0.9347792820218603	-0.3588190994257703	-0.21739512559944707	-0.3894729258998004	-0.8299091642485275	0.29355490897264946	2.626249390507896	-1.6217347786739054	0.1170400891395279	0.7052608542746026	1.1812662816767567	-0.019520358284450756	0.7165590385569425
ADCK3_-_227128005.23-P1P2	ADCK3	P1P2	5915	182	113	139	1526	1526	1283	1283	4197	16766	222	163	1893	2606	2434	856	147	2472	1501	2777	908	2472	4366	2777	5.840859704699541	-0.3184167416385635	0.10164947424679038	0.02962940009559145	1.41343045935084	5.557374599222143	6.837165449630807	0.6344007833393048	-1.4318474588777756	2.8992733433286197	-3.5041066620807393	0.09692524890232024	-0.5065545729373377	0.8819110992886461
ADCK3_-_227128253.23-P1P2	ADCK3	P1P2	42	74	49	61	1349	1349	1208	1208	64	148	60	331	1343	2356	861	601	348	1594	1749	1769	518	1594	5778	1769	-1.1191207118625854	-1.438893402322047	-1.0169189282885855	-1.071673619300426	-1.1616516654434113	0.017446957612496483	0.15886544589871132	0.24611953791460195	0.10035759938832611	0.1306973852035337	-1.6278083971544728	0.9681246903316721	-0.6832676586277959	1.936762301990858
ADCK3_+_227128081.23-P1P2	ADCK3	P1P2	102	164	136	128	2532	2532	2262	2262	88	167	105	83	2857	3266	2267	957	1697	2926	592	2230	1497	2926	4222	2230	-0.7473998491499243	-1.199181819812987	-0.4491444058181959	-0.9073894315280537	-0.8257788765772902	-0.6121631552591351	-0.13806887898742026	-0.3432247883717352	-2.566444309846807	-0.9149752831162749	-0.21825918360855256	-0.9288461800782393	-0.028495580403948284	1.1500090146561899
ADCK3_-_227128018.23-P1P2	ADCK3	P1P2	73	102	57	90	1569	1569	959	959	92	214	116	4805	2898	2390	1464	549	787	1525	77	1406	1316	1525	7225	1406	-0.5395685797811582	-1.1938764299993316	-0.4657210239321037	-0.17754012622668958	-0.5941765399848208	-0.5685893764599772	0.6702079876332574	0.43137952654645684	4.090549749948208	1.155886971916986	-0.3866896808428536	-3.2060658892771556	0.7257102140737524	2.590527139319569
ADCK3_+_227128096.23-P1P2	ADCK3	P1P2	161	14388	165	213	1336	1336	1457	1457	49	106	67	2358	1187	1148	1022	611	1404	1339	631	1673	1188	1339	3424	1673	0.8334490839474862	6.178202016658599	0.4643130191025886	0.4619182406230924	1.9844705900829411	-0.18970382848675937	0.7145494319877335	0.15800807922307847	2.909210806453327	0.8980161222943445	0.6360709959675211	-0.4221970859553259	0.765738843152577	1.262371402479495
ADCY7_+_50300487.23-P1P2	ADCY7	P1P2	116	174	110	140	2226	2226	1686	1686	2979	216	131	104	2752	4114	2378	1161	1865	2424	1873	3408	2616	2424	2041	3408	-0.3760203839074654	-0.9279665164959607	-0.33125314049613763	-0.35411202153534926	-0.49733801560872815	4.523038200587371	-0.09990267226124327	-0.09301162850527778	-2.5198211654321803	0.45257568359716693	0.18946995265692032	0.12095401311768494	1.0483328097012536	-0.5105230070764182
ADCY7_-_50300524.23-P1P2	ADCY7	P1P2	71	123	63	85	1423	1423	1956	1956	77	160	90	409	2259	2588	1446	922	773	1719	586	2464	1127	1719	5695	2464	-0.4387363287148789	-0.7828775761899718	-1.3496347645310318	-1.2883059363527656	-0.964888651447162	-0.4659914676582435	0.1358420969950771	0.0830996290814845	-0.21177453419529524	-0.11470606894424479	-0.5853452045659427	-1.087501237172176	0.3292779383702821	1.4378197320172736
ADCY7_-_50300498.23-P1P2	ADCY7	P1P2	62	109	78	99	1584	1584	1212	1212	71	1368	81	696	1585	3301	1515	714	999	1615	1080	2292	895	1615	493	2292	-0.7889238113858132	-1.1118444303054127	-0.35099579768941735	-0.37782358093157487	-0.6573969050780542	-0.07182945848214839	2.8807009957635836	-0.1361537057727613	0.9240546051119225	0.8991931091551492	-0.12529356080159781	-0.10104728260559614	0.08678539024645349	-1.9878213462622927
ADCY7_-_50300519.23-P1P2	ADCY7	P1P2	278	3975	21907	371	1987	1987	2091	2091	938	177	116	2401	2073	2949	1510	814	1589	2083	1105	2227	2657	2083	6755	2227	1.048801413780759	3.7496908528066806	6.9959029314270635	0.7412918124929907	3.1339217526268732	3.2646302584459006	0.0931313471214823	0.3867465306180584	2.5214260772564634	1.5664835533604762	0.17714030629514338	-0.02652673940851802	1.2894953561259817	1.8299803575419582
ADCY7_-_50300493.23-P1P2	ADCY7	P1P2	121	180	128	171	2334	2334	2119	2119	93	196	94	92	2300	3083	2067	872	3993	1481	1739	2655	2318	1481	6859	2655	-0.383489110125832	-0.9474078843804028	-0.44239190545088425	-0.3953215750245054	-0.542152618745406	-0.2195687876837673	0.17612657410825516	-0.369635452044883	-2.2837309954276197	-0.6742021652620037	1.9985854523314712	0.3740745207155488	1.5846688933937458	1.5984125407559413
ADCY7_-_50300670.23-P1P2	ADCY7	P1P2	111	6281	106	134	1526	1526	898	898	80	173	104	83	1592	1614	1447	640	835	1641	413	1708	1507	1641	10333	1708	0.10511311782249688	4.790567172162881	0.5241247867433376	0.491511338178392	1.4778291037267766	0.09399402138365254	0.9297392684591665	0.29068888131229453	-1.9859972902481435	-0.1678937797732577	-0.4070431151650272	-1.0635658391005671	0.8154641457602332	2.826005441523672
ADCY7_-_50300472.23-P1P2	ADCY7	P1P2	98	396	109	110	1927	1927	1420	1420	80	160	79	57	1609	2607	2205	724	2464	1023	1046	3475	1782	1023	873	3475	-0.41119451387359085	0.4665436287811593	-0.09671492269383286	-0.4543217184056181	-0.12392188154797062	0.0786700312038553	0.12528913145202836	-0.7136838225648523	-2.70606449962617	-0.803947289883785	1.8358801319368436	-0.7476016771508132	1.7390511594527152	-1.7638332727520913
ADCY7_-_50300484.23-P1P2	ADCY7	P1P2	87	129	78	98	1022	1022	1909	1909	52	94	59	108	2400	1566	1124	522	2464	1325	662	2563	878	1325	581	2563	0.3320005132180288	-0.23662436051709657	-1.0064232016204042	-1.0478977608269628	-0.4897362024366087	-1.1196884253148491	0.09325625848681884	-0.1626849011561573	-1.312127121114122	-0.6253110472745779	1.4626939173442484	-0.9684019073838821	0.3446604528735561	-1.9120972637703477
ADCY7_+_50300909.23-P1P2	ADCY7	P1P2	4711	251	180	196	1983	1983	1919	1919	83	159	2082	768	2007	3044	2253	989	4002	1787	1631	4105	716	1787	1409	4105	5.134585152745995	-0.2325975432808054	0.19249006705557958	-0.05543536961840556	1.259760576725591	-0.18709492297575325	-0.10733378411896766	3.9752211247669167	0.5960271632543391	1.0692048952316333	1.7308655538515212	-0.347096990852805	-0.38114817410111224	-1.3135844642388297
ADCY7_-_50300709.23-P1P2	ADCY7	P1P2	72	141	69	80	1682	1682	1590	1590	113	596	124	2890	2073	2285	1542	1025	2001	2113	558	3017	1021	2113	10039	3017	-0.6598004905059103	-0.8270827728590802	-0.9195106264722637	-1.0768891728225884	-0.8708207656649607	0.2113651083457122	2.2127259746169514	0.45270763017476856	2.456336956287527	1.3332839173562396	0.4891124209580714	-1.4502492202170367	-0.11094993338101722	1.963555111926358
AFF3_+_100758974.23-P1P2	AFF3	P1P2	96	134	82	101	1547	1547	1764	1764	76	146	105	767	1625	2622	1926	1067	1064	2532	1167	2987	712	2532	965	2987	-0.12405848242095807	-0.7798404259939926	-0.820306874018152	-0.890429580343959	-0.6536588406942654	-0.009605942319654837	-0.015091507241515423	-0.10804810047440938	0.48462967997080253	0.08797103248380578	-0.6830952329398808	-0.3713642275029647	-0.8919682907858217	-1.400970244038647
AFF3_-_100758793.23-P1P2	AFF3	P1P2	61	82	56	72	1162	1162	759	759	55	115	3149	71	1713	1639	805	585	64	1565	465	1229	236	1565	1926	1229	-0.36542051753472116	-1.0755144837891746	-0.15382518643657672	-0.16203729151138746	-0.4391993698179649	-0.5522591755194002	0.3184258159451385	6.056931438836358	-2.081654321673791	0.9353609393970759	-4.044262920832709	-0.41765384527678995	-1.7909439247820178	0.8772489335874984
AFF3_-_100758535.23-P1P2	AFF3	P1P2	93	133	66	99	882	882	1471	1471	1882	155	86	2823	2033	1537	1418	914	581	1386	1733	1693	1295	1386	721	1693	0.6407604638574322	0.019975454940939663	-0.8714114449750912	-0.6572311287134538	-0.21697666372254315	4.297346959923743	0.8417588596836882	0.04572130716550937	2.587854431683917	1.9431703896142143	-0.6866331677454139	1.018218130365006	0.8403848081128245	-1.0023846625381183
AFF3_-_100758841.23-P1P2	AFF3	P1P2	79	144	88	559	1513	1513	1445	1445	104	154	5828	72	1112	2942	1471	625	2438	939	1184	3349	1537	939	670	3349	-0.3731790257327132	-0.6439434057771543	-0.4306461918294584	1.8658444779169154	0.10451896364439756	0.9901891924575237	-0.10425908645970683	6.07530200051261	-2.1568960048148433	1.2010840254238957	1.9441850839537085	-0.5155328459772879	1.649280069713119	-2.09237122924488
AFF3_-_100758917.23-P1P2	AFF3	P1P2	305	1411	262	18717	4518	4518	3122	3122	2733	442	244	7813	2710	4526	2340	1522	781	2925	1506	4121	2508	2925	14866	4121	-0.002566624635914394	1.0703615822014503	0.031944146480826774	5.819800555298566	1.7298849148362323	4.420883155321912	0.7954175942247614	0.827542892795047	3.320799628641026	2.341160817745686	-1.3373581502288792	-0.4677442445080937	0.7164606911200317	2.0800762905145915
AFF3_+_100758888.23-P1P2	AFF3	P1P2	257	372	17164	279	2227	2227	2015	2015	148	283	815	6361	2516	3787	2162	1299	396	1723	2367	3801	762	1723	3253	3801	0.7709752047130101	0.16760083331751208	6.697310029254341	0.3835509708756244	2.004859259540122	0.3212277057895996	0.40935444104768504	2.681603811086717	3.2527435290276645	1.666232371737916	-1.5536663451580677	0.30120912997312665	-0.2386998310555043	0.004517943295867188
AFF3_-_100758574.23-P1P2	AFF3	P1P2	2879	14786	36614	700	4270	4270	2804	2804	124	256	539	487	3974	3572	2622	1512	1188	2195	1912	4838	3661	2195	4532	4838	3.317568217362503	4.541251708488916	7.313613106013236	1.2339342602834722	4.101591823037032	-0.5934892998228563	0.3490195389789994	1.8067878622336786	-0.6735730888464364	0.22218625313584606	-0.31800208263468377	-0.35479979689869867	1.6763768015579468	0.13486323795729138
AFF3_-_100758884.23-P1P2	AFF3	P1P2	133	3502	118	199	1529	1529	1300	1300	1191	215	137	426	2172	3226	1433	634	2227	2070	2176	3005	1360	2070	6286	3005	0.36314624244730664	3.944918542070024	0.14512310836730968	0.5283224950895988	1.2453775969935597	3.5418398570996916	0.2441980305340392	0.7023075584013085	0.38726196337872465	1.218901852353441	0.673154811388373	0.5188420147522695	0.3323358514271361	1.293903427316904
AFF3_+_100758926.23-P1P2	AFF3	P1P2	123	5358	133	197	2169	2169	1916	1916	66	110	71	62	3309	3018	2141	753	808	1615	275	1838	3818	1615	297	1838	-0.2540633340261129	4.053992393167375	-0.24182344331370542	-0.0458362438180373	0.87806734300238	-1.2390949099141464	-0.6264814729018013	-0.8252235911778998	-2.641418370992759	-1.3330545862466519	-0.43142294584222163	-1.7561047937765346	2.1796429054987723	-2.400475784371568
AFF3_-_100759050.23-P1P2	AFF3	P1P2	80	108	65	108	1773	1773	1250	1250	127	10376	4886	3170	2335	3851	1756	633	974	1760	1232	2222	1572	1760	1431	2222	-0.5838122277044047	-1.2877614537379496	-0.6585685995997097	-0.2968310949242141	-0.7067433439915696	0.20816839921508068	5.581481260554936	5.565459388434826	3.285096808890722	3.6600514642738906	-0.28589773045504663	0.1336718884062873	0.7753857564100689	-0.4057089985457234
AGAP1_+_236403013.23-P1P2	AGAP1	P1P2	14	27	12	19	453	453	215	215	11	1607	17	16	371	320	228	308	108	285	883	480	74	285	75	480	-1.1297758196817096	-1.319151872885496	-0.5564543819470189	-0.26427155368410804	-0.8174134070495831	-0.6671532109435665	6.479762022887954	0.34367119678852553	-3.3058951674026074	0.7125962103325759	-0.8322465859013647	1.863907481140425	-1.0070047757470324	-2.4489457589959365
AGAP1_-_236402788.23-P1P2	AGAP1	P1P2	16930	7460	242	334	2441	2441	1999	1999	107	217	1347	283	3963	3230	1881	1233	610	2027	1163	4268	641	2027	4326	4268	6.680274271308772	4.361031200358717	0.5605764474512522	0.6546353181911914	3.064129309327483	-0.8022197185268976	0.2557686869634139	3.6073483716420354	-1.162407468278663	0.474622467949972	-1.1647809200293793	-0.8911806302507286	-0.7225898591720361	0.2485996352542547
AGAP1_+_236402779.23-P1P2	AGAP1	P1P2	85	1060	88	123	1267	1267	1498	1498	74	191	103	383	2686	2893	1546	804	1220	2109	872	3013	1517	2109	6133	3013	-0.011573374696186356	2.4919756053070223	-0.48261432290016826	-0.37031362065774465	0.4068685717632307	-0.7730996767585534	0.2306141242063715	0.18127429296129893	-0.10895973596167763	-0.11754274888814059	-0.22199392635617188	-0.8042721837170588	0.46302195812946395	1.2545184241629288
AGAP1_-_236402745.23-P1P2	AGAP1	P1P2	67	114	31	71	1697	1697	1476	1476	42	1090	43	37	1407	1987	1266	607	1560	1549	381	1989	854	1549	356	1989	-0.7764451607779694	-1.1465529703806512	-1.9665047287522355	-1.1417361040939473	-1.2578097410012008	-0.6573986434178334	3.2852721665148406	-0.790698565023316	-3.0752079673344386	-0.3095082523151872	0.5778929059473134	-1.399651924239944	0.07933079850704394	-2.2529679837506453
AGAP1_-_236402709.23-P1P2	AGAP1	P1P2	100	114	75	106	2098	2098	1428	1428	100	262	131	108	1943	3042	2057	912	310	1886	1169	4079	1596	1886	13169	4079	-0.5047062744956214	-1.4525810834152555	-0.6441856066119334	-0.5158660270041338	-0.7793347478817361	0.1284765512293191	0.6141544679131758	0.11619529271544415	-2.1171111387089794	-0.3145712067127604	-2.037305534413588	-0.8184121281603891	0.6974909432233711	1.9199845312664083
AGAP1_-_236402792.23-P1P2	AGAP1	P1P2	75	113	77	92	596	596	1285	1285	33	64	47	30	906	592	1120	480	3887	1518	468	1306	464	1518	218	1306	0.895886668340641	0.35033830695029655	-0.45399013646505404	-0.5679969055624612	0.05605948331585581	-0.37028257364784256	0.9420825384712721	-0.4855957955644019	-3.0391086267077063	-0.7382261143621699	1.9241693379110019	-0.49604601286254857	-0.7716151126117723	-2.3536287106528038
AGAP1_+_236402944.23-P1P2	AGAP1	P1P2	7668	448	18236	333	2010	2010	2070	2070	364	385	175	2077	2129	3864	1561	847	1015	3970	975	3948	2398	3970	17248	3948	5.817891333908781	0.5837030009885837	6.745862608399363	0.599957097146341	3.436853510110767	1.8605249527863412	0.8243711608467121	0.9320546595573473	2.2549587148047427	1.4679773719987859	-1.3999752589705108	-1.0331194167189468	0.21105261906002548	2.3563613344128087
AGAP1_-_236403100.23-P1P2	AGAP1	P1P2	50	89	61	184	923	923	508	508	79	192	3070	1472	645	1840	894	386	849	1160	1739	2242	1903	1160	5490	2242	-0.3200941495641283	-0.625125541682106	0.5488286177120059	1.7708710517466135	0.34361999455309633	1.3793159449064256	0.8910083538770026	5.868990288777152	2.8919962920812265	2.757827719910452	0.11739567452537508	0.618000103601638	1.6525107239352093	1.5211460172038351
AGAP1_+_236403023.23-P1P2	AGAP1	P1P2	97	5582	103	1560	1101	1101	946	946	52	501	629	60	1383	1960	1245	285	2691	1597	2473	1790	1441	1597	3023	1790	0.38155058692968025	5.091295520498969	0.4075801207651084	3.9576277228719823	2.459513487766435	-0.32445517596946294	2.1835647582928597	3.1040845496267737	-1.2870361401512915	0.9190394979497195	1.320462099216456	1.450831101338797	0.7900659904396369	0.9851475375927894
AGAP1_-_236402983.23-P1P2	AGAP1	P1P2	80	128	82	88	1965	1965	2002	2002	71	502	1286	54	1484	3497	1317	725	3451	2092	2042	2954	665	2092	1365	2954	-0.7321490039516849	-1.1909857321486985	-1.0028982872966243	-1.2718008577369295	-1.0494584702834844	0.02316228992381797	1.3511773773532774	4.054733666774361	-2.7860583094465343	0.6607537561512303	1.2898156431758454	0.45184148921349	-0.7150966381822677	-0.8846427288408734
AKAP1_-_55162653.23-P1P2	AKAP1	P1P2	103	180	103	122	2358	2358	1818	1818	91	7458	122	87	2602	3153	2100	783	2793	2364	2342	3110	972	2364	942	3110	-0.6306109774896225	-0.9621670416528172	-0.5348599900896032	-0.6614053641694542	-0.6972608433503744	-0.42892005947916	5.393599531190529	-0.01633790528767065	-2.2090336281500185	0.6848269845684193	0.8082695590896884	0.5753549445837283	-0.34384184889562963	-1.4939894692884808
AKAP1_-_55162661.23-P1P2	AKAP1	P1P2	38	58	32	40	816	816	529	529	36	2013	36	28	981	1271	556	464	40	1283	623	1805	1045	1283	264	1805	-0.5382613302209887	-1.065116481846653	-0.44034794519274056	-0.48920203476489665	-0.6332319480063195	-0.3594937777369873	4.814919046016603	0.14008229842173225	-3.0897346997776745	0.3764432167309183	-4.435693339215049	-0.5501663196500539	0.6423417395546847	-2.5442628562993788
AKAP1_+_55162988.23-P1P2	AKAP1	P1P2	126	164	89	126	2154	2154	1895	1895	852	4486	149	1158	1502	3356	2274	1217	3121	2168	2310	3319	2299	2168	10628	3319	-0.2092861127373693	-0.9659226649288533	-0.8054727351707709	-0.6747084270967709	-0.663847484983441	3.590731069751506	4.570222808746671	0.15725035127284137	0.8891974585678021	2.301850422084705	1.0933276215526095	0.46167267132559797	1.0230016770404302	1.9081757445289076
AKAP1_+_55162999.23-P1P2	AKAP1	P1P2	97	1649	73	109	1967	1967	1730	1730	103	5322	103	181	1476	2562	2040	965	232	1689	1469	2259	548	1689	10037	2259	-0.4556319017844812	2.4949223061562074	-0.9599557967227841	-0.752378215285394	0.08173909809088703	0.5677140681627613	5.206233938780795	-0.21875453997271244	-1.4536478717799435	1.025386398797725	-2.296288596686543	0.36367857426367334	-0.6855615621647371	2.3806980909683473
AKAP1_+_55163111.23-P1P2	AKAP1	P1P2	75	106	68	89	1439	1439	1245	1245	57	101	65	51	1366	2566	2052	952	588	2116	544	1795	1521	2116	2658	1795	-0.3757956879374955	-1.0136025571798282	-0.5876912187838186	-0.5702028135272792	-0.6368230693571053	-0.1741612070854095	-0.5155580682376657	-0.8913488328756722	-3.261501048044154	-1.2106422890607256	-1.2797675462903904	-0.7377768383595964	0.4620404932865929	0.7954834066824616
AKAP1_-_55162880.23-P1P2	AKAP1	P1P2	126	125	73	95	1033	1033	1158	1158	40	90	58	51	1356	2992	1782	551	1711	1790	1382	2295	2431	1790	974	2295	0.8508918829417786	-0.29751238920570167	-0.380819012187934	-0.37157014719652204	-0.049752416412094935	-0.6745228212090426	-0.9035054594577403	-0.852202256691422	-2.4725917933073682	-1.2257055826663934	0.5025641933250656	0.25279191118756594	1.3799502735532319	-1.0073743301021272
AKAP1_-_55162810.23-P1P2	AKAP1	P1P2	93	2502	94	130	1848	1848	1735	1735	113	256	5560	116	1631	3180	1586	807	660	975	631	4318	2404	975	7887	4318	-0.4263537320011048	3.186444897747033	-0.5993551288667005	-0.502358351975402	0.4145944212259562	0.5573284427432426	0.5167248539285039	5.898790481609819	-1.8375524948579143	1.2838228208559126	0.00474782659611378	-1.7901228839394785	2.2403227397503347	1.0982395454333975
AKAP1_-_55162770.23-P1P2	AKAP1	P1P2	100	143	84	134	1142	1142	1083	1083	55	108	59	348	1993	3512	1177	709	2541	2383	1131	2170	2220	2383	724	2170	0.3727457527188034	-0.2481477335871829	-0.08172413790828159	0.22126544531121173	0.06603483163363771	-0.7706757342744588	-0.8716537232716677	-0.2291571859736754	-0.06580694809849397	-0.48432339790457424	0.660301444850355	0.04443233575845662	0.8361406927233193	-1.3545072941319356
AKAP1_-_55162650.23-P1P2	AKAP1	P1P2	99	2345	125	158	1863	1863	2070	2070	1197	2901	2975	3728	2170	3752	1991	1295	4109	1928	914	3022	1175	1928	9166	3022	-0.3478188405551066	3.081288113458372	-0.4428548008033153	-0.4756405217478179	0.4537434875880329	3.5504186566515994	3.780426371782843	4.668494817065093	2.486341135372658	3.621420245218048	1.6593662999249656	-0.7407091410062816	0.2239156728985225	1.8299147713261845
AKAP1_+_55162968.23-P1P2	AKAP1	P1P2	58	65	34	52	766	766	1168	1168	33	74	41	680	1428	1346	1089	684	183	788	308	1156	922	788	533	1156	0.16301691150953657	-0.8095049038992319	-1.495585750708392	-1.2533910582771586	-0.8488662003438117	-1.0266955976307068	-0.03347342488114524	-0.6421378643958953	0.9524297945440979	-0.18746927309091285	-1.5386679601850628	-0.9236106927052996	1.1649310886490836	-0.8878078136248022
AKNA_+_117150220.23-P1	AKNA	P1	9535	243	130	187	1469	1469	969	969	623	145	73	59	2547	2125	1764	558	1338	1883	2348	2262	1518	1883	678	2262	6.584635040950761	0.15352168804677158	0.7087909245346586	0.862535386934322	2.0773707601166285	2.377195655789746	0.27819786820272974	-0.5057119169745761	-2.2805868891750523	-0.032726320539288256	0.07472913701450357	1.0383619282207093	0.62749875847736	-1.5091156047367755
AKNA_+_117149787.23-P1	AKNA	P1	112	7270	99	127	1288	1288	1646	1646	2969	139	87	674	1561	2912	1024	591	1422	961	828	1424	820	961	692	1424	0.3626745422499087	5.24615063568961	-0.44861603342073053	-0.46007015118769323	1.1750347483327737	5.336197103048686	-0.23731766337496651	0.5320418655516557	1.1504818342966199	1.6953507848804983	1.1329971498329359	0.20228197563340533	0.7094474464078177	-0.8119790572129724
AKNA_-_117149864.23-P1	AKNA	P1	108	161	97	131	2310	2310	2552	2552	101	146	117	335	3115	3736	1659	903	2361	2014	540	2858	1854	2014	2046	2858	-0.5325531358330302	-1.0934323931915322	-1.1107238046564558	-1.0479958297656526	-0.9461762908616678	-0.5381144181196307	-0.5259182767294224	0.2633649183304687	-0.46967351884342934	-0.31758532384050375	0.797018379209129	-1.4194461549445079	0.8189375282948681	-0.25307362523378707
AKNA_+_117150244.23-P1	AKNA	P1	19	54	44	47	897	897	616	616	42	124	83	2144	1203	841	998	576	496	824	516	1242	694	824	5674	1242	-1.6748001631687544	-1.3047488077585223	-0.20057895513631907	-0.4762039065554975	-0.9140829581547734	-0.4314129573573773	1.3897702242319525	0.5012417957125921	2.857055562307754	1.0791636562237303	-0.16462019580907228	-0.2826937536967493	0.6906512930711646	2.4208271231705782
AKNA_+_117150247.23-P1	AKNA	P1	210	4230	567	9735	1858	1858	1822	1822	80	845	84	573	1276	3117	1969	1087	3221	2886	1818	2294	2701	2886	5688	2294	0.7409472295903914	3.9362350266219295	1.9226736480614635	5.653651802267373	3.0633769266352893	0.4132060281624321	2.268400995644401	-0.4618316034198662	0.037146477021889446	0.5642304743522139	0.7261213818788878	0.64901525727876	0.8427823076938908	1.5391822197202911
AKNA_+_117150188.23-P1	AKNA	P1	106	118	83	125	1970	1970	1651	1651	382	291	5530	4687	1623	1921	2249	1527	3272	2402	1226	2738	1176	2402	7797	2738	-0.3298229614736181	-1.3120089999846267	-0.707309006645048	-0.4873463377894043	-0.7091218264731742	2.3216720905277164	1.4287694433429783	5.38709418904718	2.5788561059744666	2.9290979572230853	1.0136206182233858	-0.1746350184666401	-0.09198812319314797	1.738922834052158
AKNA_+_117150267.23-P1	AKNA	P1	518	752	50868	560	1951	1951	2255	2255	114	249	2375	1016	2321	3917	2023	813	2596	2570	981	2714	3525	2570	5247	2714	1.973046723384449	1.3739186540658814	8.102335000554794	1.2263650812639897	3.168916364817279	0.0610497538601984	0.17600442321755683	4.320529563250317	1.2824645179894323	1.4600120645793757	0.5822060449051689	-0.4835672300991378	1.3942148657684	1.1801982153406554
AKNA_+_117150138.23-P1	AKNA	P1	41	46	25	21	529	529	221	221	15	44	27	15	434	1048	504	244	683	760	644	1478	620	760	402	1478	0.19666459081097942	-0.7742340910597423	0.46272959730457863	-0.15959135415090486	-0.06860781427377227	-0.44597008979602215	-0.4224554787999306	-0.13329405163352082	-3.0629553686620734	-1.016168747222887	0.41357018094641373	-0.21398522693105626	0.6446287646194115	-1.6492527168505215
AKNA_+_117150263.23-P1	AKNA	P1	121	180	96	6715	1464	1464	1361	1361	49	128	62	35	1532	1665	1310	725	2071	892	1214	1539	1070	892	273	1539	0.2893998972974736	-0.2745188769570972	-0.2187128838615533	5.538714115272576	1.3337205629378501	-0.55780019076981	0.4502294421415973	-0.31205641633501013	-3.411662794665036	-0.9578224899070648	1.7828959592874782	0.6423036390279496	1.2008551490443264	-2.265894229291657
AKNA_+_117150132.23-P1	AKNA	P1	83	140	66	90	1627	1627	1803	1803	3000	282	158	5696	1448	2112	1482	939	2522	1778	939	2582	1954	1778	8853	2582	-0.4067226060186817	-0.7893876537302909	-1.1650135951526033	-1.0883368026409006	-0.8623651643856189	5.459591445339977	1.2466931371405625	0.8595493855741965	3.561643456604917	2.781869356164913	1.0719969724857208	-0.4747634885529384	1.0745351108147372	2.006803566962674
AKNA_+_117160706.23-P2	AKNA	P2	160	2576	110	146	2127	2127	2036	2036	125	278	355	3069	3104	4113	2134	1230	2665	2307	976	3690	649	2307	9445	3690	0.1535602752336116	3.0256404251512152	-0.6033861656297508	-0.5657035047339114	0.5025277575052913	-0.2254380104851017	0.26450162032334745	1.501429123270547	2.2800017035321765	0.9551236091602421	0.7758015499508264	-0.9341393142843943	-0.8913676530077224	1.5850561264446745
AKNA_+_117160729.23-P2	AKNA	P2	68	128	83	102	1275	1275	1124	1124	68	3364	104	61	2499	3307	2293	803	1308	1754	523	3002	1676	1754	763	3002	-0.34258219218895913	-0.5669536667489496	-0.15261092195271608	-0.22600719578766393	-0.32203849416957214	-0.7909817977964249	4.176190564164251	-0.3734825517367737	-2.7576274666621345	0.06352468699222935	0.14439781404062063	-1.5365126762732693	0.8727333689307404	-1.747042868669457
AKNA_-_117160725.23-P2	AKNA	P2	102	153	87	114	2228	2228	1664	1664	102	206	2242	1431	2929	4387	2225	976	2067	2257	1318	2719	394	2257	908	2719	-0.5628716770616142	-1.1148178096501096	-0.6507202553710782	-0.6315559215145841	-0.7399914158993466	-0.43507658886793177	-0.26098255973579043	4.100079311767232	1.5129619924560753	1.229245538904896	0.44081599122088233	-0.060197331916230556	-1.5797789160593376	-1.3531858026171444
AKNA_-_117160335.23-P2	AKNA	P2	76	114	60	68	1076	1076	765	765	79	167	92	1480	2067	2518	1065	423	1436	2170	1987	2711	731	2170	5189	2711	0.06270164919388277	-0.4892444833946117	-0.06564937505021051	-0.25585931386790794	-0.1870128807797119	-0.30085137820840524	0.23717762885525762	0.5560226106467399	2.7677589806886562	0.815026960495562	-0.02795527252151936	0.5362952085124363	-0.6313917637032824	1.1657575688177377
AKNA_+_117160271.23-P2	AKNA	P2	83	1493	75	121	1869	1869	1372	1372	49	107	74	586	1905	2503	1641	779	1575	811	521	2407	2909	811	1964	2407	-0.6067749240913116	2.425275461386654	-0.5864701087556461	-0.2672077464364513	0.24120567052581127	-0.8721748912255372	-0.39643968518696315	-0.3818077881818356	0.5501687096528725	-0.275063413735366	1.525262030044639	-1.2233524150955108	2.7811094445591555	-0.06431506604310289
AKNA_-_117160773.23-P2	AKNA	P2	63	112	47	62	1122	1122	1037	1037	51	90	60	1291	641	3670	836	603	419	1221	1135	1701	673	1221	569	1701	-0.2683405388019544	-0.575174173553918	-0.8568353602143026	-0.8280100859645836	-0.6320900396336899	0.7569353423926937	-1.198175347300678	0.288629833230563	2.0591504666994	0.4766350737554942	-0.9753570303007805	0.4008376056153701	0.0789751772990358	-1.350756437240102
AKNA_-_117160467.23-P2	AKNA	P2	58	72	53	59	1162	1162	1442	1442	37	72	44	36	1418	1934	1366	659	861	980	778	984	1071	980	612	984	-0.4381768599700351	-1.2631414869649458	-1.159159027756338	-1.3752186174172147	-1.0589239980271334	-0.8514979045706275	-0.595911173934307	-0.8672117799498658	-3.2333182802734455	-1.3869847846820615	0.38091550938154434	0.6456402887474296	1.0664647934238074	-0.45600051652988727
AKNA_+_117160512.23-P2	AKNA	P2	87	128	66	112	1921	1921	1707	1707	67	157	275	553	1432	3521	2211	840	2097	1902	2497	2292	264	1902	1323	2292	-0.5784618095098777	-1.1583139386682566	-1.0860772567479997	-0.6938986385083676	-0.8791879108586251	-0.009036039766544768	-0.3356128588712819	1.0819028682987235	0.3577815258608783	0.2737588738804434	0.7084936362233003	1.1081172262717853	-1.910547443825988	-0.5636678363615273
AKNA_-_117160508.23-P2	AKNA	P2	194	2413	5104	209	2702	2702	2767	2767	218	388	6934	2314	2540	3739	3576	1533	1382	2355	2597	3621	3131	2355	12610	3621	0.08633738116836476	2.5861281058873375	4.4900816520762	-0.49075401406730523	1.6679482812661492	0.8662620901573375	0.8830119904291811	5.044439469722444	1.554922540741006	2.087159022762492	-0.20128542312461595	0.5049862863027076	1.3492564163146463	2.0292343398561057
AKNA_-_117160324.23-P2	AKNA	P2	184	6166	158	230	2193	2193	1187	1187	106	269	149	2259	4095	4500	1834	1096	2717	3072	2769	2719	3335	3072	7586	2719	0.31110835769034084	4.240756942430853	0.6974524954564814	0.868379613764235	1.5294243523354774	-0.8630367349252328	0.08728898055244638	0.467488966570035	2.0043278457248515	0.424017264480525	0.3905203704880897	1.0108173514426484	1.056868513026913	1.7093893663861783
ALPK1_+_113218559.23-P1P2	ALPK1	P1P2	114	5610	108	153	1430	1430	883	883	26	50	33	23	761	938	846	422	1733	706	793	908	2241	706	180	908	0.23732708080591136	4.721313488827674	0.5753938414362878	0.7071119975059522	1.5602866021439565	-0.4626223783225143	-0.0780520186404301	-0.5910213640585686	-3.236645859357878	-1.0920854050948479	1.8632155868762603	0.7891570175135412	2.6047625279153346	-2.1055692448445393
ALPK1_-_113218819.23-P1P2	ALPK1	P1P2	43	57	36	50	1100	1100	584	584	20	1190	38	21	657	707	633	370	3538	297	204	1672	100	297	396	1672	-0.7907865554030025	-1.52106992925001	-0.41312359051641945	-0.30997458664352595	-0.7587386654532395	-0.6291309183950284	4.902715357486128	0.030964193718171273	-3.1781726644452584	0.2815939920910032	4.1420832328769635	-2.0504053410089096	-0.6321029633499191	-1.8488763658845724
ALPK1_-_113218809.23-P1P2	ALPK1	P1P2	60	91	58	78	658	658	873	873	58	170	66	2771	801	782	902	639	532	891	422	1165	2247	891	6864	1165	0.43118332018019867	-0.10482126853927465	-0.30508088158058255	-0.2484418423054251	-0.056790168061270796	0.6210131097588012	1.9499020429305713	0.316508865806	3.0774102478267165	1.491208566580522	-0.17631516503346134	-0.4804866017339797	2.272862755334107	2.7878457440746045
ALPK1_-_113218916.23-P1P2	ALPK1	P1P2	143	3377	120	185	2420	2420	2321	2321	1185	322	5429	139	1697	3728	2327	1176	1204	2274	1579	3352	1312	2274	8204	3352	-0.194683497076646	3.2300629968427903	-0.6668642448146787	-0.41315556436640377	0.48883992264626547	3.8905910412828972	0.6182666375605592	5.311313642826863	-2.119839898820563	1.9250828557124389	-0.3497128411452749	-0.10148252873863672	0.14489543340195776	1.5204314888972013
ALPK1_+_113218522.23-P1P2	ALPK1	P1P2	5646	3137	166	220	2103	2103	1394	1394	1131	238	112	1138	2672	4707	3446	1401	7155	1389	1255	2395	1803	1389	2613	2395	5.311016777024835	3.326264544109094	0.5368005523997867	0.5723386501180032	2.4366051309129304	3.1683694685557073	-0.15423847028108817	-0.8542536944644166	0.6609349751680578	0.7052030697445649	2.9325891886199082	0.052190157315069596	1.3147127651270711	0.354807614813179
ALPK1_-_113219044.23-P1P2	ALPK1	P1P2	23869	527	303	442	3265	3265	3087	3087	577	218	142	475	3473	4987	3176	1516	4554	4269	2351	4398	865	4269	1595	4398	6.756219726901271	0.11811974020069194	0.2579601827791116	0.43190657423807344	1.8910515560297871	1.8191513603033298	-0.36423625878796617	-0.3941497079353482	-0.7133789616604878	0.0868466079798818	0.660920149876255	0.08095538389853107	-1.3647661570474294	-1.2341650340860353
ALPK1_+_113218502.23-P1P2	ALPK1	P1P2	1814	141	109	143	1939	1939	2481	2481	141	263	153	2295	3010	2999	2041	1738	1112	2579	1320	3242	309	2579	10614	3242	3.7900981507286517	-1.0322178707107281	-0.9017457281942192	-0.8808409006522748	0.2438234127928573	-0.007305872208331898	0.640189086523784	0.3514257453628602	1.361957444779064	0.586566601114344	-0.6459709640784358	-0.3118177121712482	-2.1227730622087178	1.940138604010774
ALPK1_-_113218889.23-P1P2	ALPK1	P1P2	128	216	125	173	2433	2433	2588	2588	1315	257	4532	95	3483	4269	2710	1281	1588	2735	2510	2500	1815	2735	1992	2500	-0.3622841066315079	-0.7443052377776902	-0.7650616504091352	-0.6669998918940163	-0.6346627216780873	3.003422873632881	0.09747800604646173	4.830953379282209	-2.7923077787184045	1.2848866200607865	-0.21664589954969016	0.9902877183891627	0.34678868287931613	-0.09858430136466767
ALPK1_-_113218896.23-P1P2	ALPK1	P1P2	10400	371	200	285	2799	2799	2841	2841	1091	258	256	1207	4399	3918	3026	1991	2052	2201	1130	4121	6244	2201	2240	4121	5.779836634649824	-0.16609252995484125	-0.22155095949353099	-0.08137122467567082	1.327705480131445	2.3971660474534224	0.22686147725588945	0.5259020974861901	0.2388238283268126	0.8471883626305783	0.46655560670276763	-0.8821432418774717	2.442671359762474	-0.650369585218832
ALPK1_+_113218857.23-P1P2	ALPK1	P1P2	140	2058	126	185	2716	2716	2217	2217	6966	11465	238	615	3458	4421	2155	1529	2438	2784	3373	4010	918	2784	3287	4010	-0.3917482489928439	2.349087367646507	-0.5303371644461055	-0.3470178118892284	0.2699960355795823	5.41908315098438	5.526327619614312	0.9104439790344108	-0.3530387178419083	2.8757040079477987	0.37622293575875465	0.7349585307763218	-0.6622331847587983	-0.057704634145271605
ANKRD32_+_93954429.23-P1P2	ANKRD32	P1P2	463	2363	337	128	1429	1429	1415	1415	421	127	75	1456	1987	2727	1069	652	1457	1060	1157	1844	738	1060	2540	1844	2.2603146804713417	3.474941577875301	1.536794410383899	-0.23059255525747813	1.7603645283682658	2.169990812856665	-0.27287839404287517	0.25587092247831755	2.1199578592599124	1.0682353001380047	1.026620633601222	0.31207865777862964	0.41598842428595645	0.6911159873468911
ANKRD32_+_93954438.23-P1P2	ANKRD32	P1P2	82	145	104	129	1922	1922	1973	1973	105	208	114	87	2198	2631	1664	1235	1801	2023	308	2999	111	2023	9613	2999	-0.6646041178487456	-0.9791556657615454	-0.6389595556611813	-0.6989542028385378	-0.7454183855275023	0.020960393756830786	0.49058008907542483	0.22154866572657728	-2.866460457331018	-0.5333428271930465	0.39998588233526394	-2.2989508170733606	-3.249504770532055	1.9096313576878077
ANKRD32_+_93954796.23-P1P2	ANKRD32	P1P2	70	138	77	114	1875	1875	1601	1601	67	6253	59	638	1465	2969	1922	959	2718	1337	462	1970	975	1337	2318	1970	-0.8571553650187171	-1.0148225584951658	-0.7711950849000702	-0.5758737958897486	-0.8047617010759258	-0.041905211811898546	5.226107328024701	-0.9366512017089814	0.37291698203903223	1.1551169741357128	1.5912300116613096	-1.1077024238272035	0.482834626219742	0.46381108277943406
ANKRD32_+_93954432.23-P1P2	ANKRD32	P1P2	86	110	72	104	1933	1933	2212	2212	109	253	10126	1144	1801	1563	1382	798	784	1185	921	2074	1731	1185	4733	2074	-0.604124669202216	-1.3859383436893058	-1.3344347018711091	-1.1747021696318483	-1.1247999710986198	0.36229240591058964	1.524427415794868	6.96233323822448	1.4805177738483375	2.5823927084445684	-0.028277478683142176	-0.18661438362141225	1.485078633257139	1.419465174041839
ANKRD32_+_93954716.23-P1P2	ANKRD32	P1P2	124	2662	4477	137	1619	1619	1190	1190	72	131	81	316	1728	2368	2022	948	2780	1242	1230	1752	672	1242	3524	1752	0.17954553839123077	3.4667354506065964	5.5183467116295235	0.1172800072269875	2.320476926963585	-0.1762719536812174	-0.02449445999127775	-0.5526189093154619	-0.6240711274288622	-0.3443641126042049	1.7301037303776594	0.4741839897259066	0.05222793223440081	1.2373372954359412
ANKRD32_+_93954854.23-P1P2	ANKRD32	P1P2	106	166	93	122	1767	1767	2659	2659	82	183	80	272	2671	3163	2961	580	732	1235	2271	2721	1535	1235	3264	2721	-0.17292937168149614	-0.6627190282074213	-1.2307332838283513	-1.2099369418330148	-0.8190796563875711	-0.6169217089770873	0.04015790186687074	-1.120842310587264	-0.13155487547230127	-0.4572902482924455	-0.1869114672007265	0.7237191985576871	1.2520875814616237	0.4916302468385181
ANKRD32_+_93954827.23-P1P2	ANKRD32	P1P2	52	65	40	43	746	746	704	704	29	60	33	30	640	1367	797	456	941	1005	307	896	690	1005	2057	896	0.043644396192775936	-0.7713361422295129	-0.5307275568286496	-0.7971730814734326	-0.5138980960847046	-0.05525655271985119	-0.3583710278973191	-0.504943424929091	-2.965108045263929	-0.9709197627025479	0.4727551476495165	-0.560731627586947	0.3958327332753624	1.4280973025840304
ANKRD32_-_93954758.23-P1P2	ANKRD32	P1P2	107	168	85	130	2236	2236	1984	1984	95	1621	142	93	2637	3501	2116	843	1616	2407	568	2992	2318	2407	7802	2992	-0.49900098813512184	-0.9850591850671591	-0.9380294073278876	-0.6958347148966542	-0.779481073856706	-0.3861357004936732	3.0406529331892593	0.19172157709358384	-2.219338636541757	0.15672504331185289	-0.007124922735431305	-1.4126188912824766	0.884004392208097	1.6118599692536262
ANKRD32_-_93954476.23-P1P2	ANKRD32	P1P2	14267	876	36719	686	4146	4146	2776	2776	6875	1445	1261	206	4336	5021	3341	2124	4286	3980	1829	6341	4000	3980	7876	6341	5.669126480086503	0.5066105234890292	7.332223263028569	1.2192666960563179	3.6818067406651047	5.073685503872814	2.354630671820399	2.6833866626961775	-2.4051761503286415	1.9266316720151875	0.6745474402328073	-0.8091268526563828	0.9455915369071977	0.5418788805126774
ANKRD32_+_93954831.23-P1P2	ANKRD32	P1P2	71	1518	62	89	1054	1054	898	898	46	82	60	713	1280	2411	1206	659	68	1358	593	1281	1282	1358	507	1281	-0.005675533825610923	3.2756247887755223	-0.24959935743298622	-0.09884442131298288	0.7303763690509857	-0.38967559179041	-0.7263280268842207	-0.24002522658863867	1.0745149847281303	-0.0703784651337851	-3.7521209020071216	-0.12663801669516506	0.8552727500501311	-1.1080866772216051
ANKRD44_-_198062864.23-ENST00000328737.2	ANKRD44	ENST00000328737.2	2582	4403	172	250	2545	2545	2031	2031	131	5719	3024	3230	2424	3212	2735	1079	2883	4594	1181	3397	1013	4594	6937	3397	3.9070598426510545	3.540149052971106	0.045066197327230384	0.21380354282770075	1.926519658944273	0.19893956510443855	4.983826916786195	4.2340156762440815	2.542730673385564	2.9898782078800696	-0.1044959988957464	-0.5397238043815658	-1.2427567149006635	1.2591768124815923
ANKRD44_-_198062818.23-ENST00000328737.2	ANKRD44	ENST00000328737.2	96	172	87	119	2154	2154	878	878	67	103	67	748	2096	2796	1529	1118	3055	1487	616	2046	3440	1487	1185	2046	-0.60160353551613	-0.8972099148448391	0.27164233323465536	0.352734416234352	-0.21860917522299023	-0.5586432640397385	-0.611112214091996	-0.42318513120010515	0.38108136033674034	-0.30296481224877503	1.6064517536409442	-0.7472754399499493	2.1483638852131635	-0.5587929398430063
ANKRD44_-_198062813.23-ENST00000328737.2	ANKRD44	ENST00000328737.2	50	154	63	82	1711	1711	1068	1068	58	136	84	67	2368	3238	1435	613	91	1113	916	2211	2540	1113	4225	2211	-1.2105313564077669	-0.7245096387972416	-0.4766400412663523	-0.46715014460770354	-0.7197077952697659	-0.9427818234614387	-0.4218885249520046	-0.005419229081362609	-2.2327626999407153	-0.9007130693588803	-3.044759216155992	-0.2867510726188043	2.1287348719936907	1.1633784623573842
ANKRD44_-_198062882.23-ENST00000328737.2	ANKRD44	ENST00000328737.2	149	1471	135	154	2732	2732	2403	2403	112	264	127	172	2830	2902	1948	1514	3816	2541	1204	3813	2382	2541	8833	3813	-0.3103367495210074	1.85616762796201	-0.5470293691577499	-0.7278406099731984	0.06774022482751357	-0.2505408686217012	0.6930982193919313	0.15000509439275156	-2.17699336199134	-0.39610772920709003	1.1543488169394278	-0.6785626898659354	0.8451370054868813	1.4411031265451975
ANKRD44_-_198062808.23-ENST00000328737.2	ANKRD44	ENST00000328737.2	2620	160	116	142	1637	1637	1594	1594	138	5043	186	3305	2288	2349	2483	1254	668	1901	1009	2523	1254	1901	11057	2523	4.5647489882575805	-0.6055826465895207	-0.1736789519416142	-0.252695012024023	0.8831980944256056	0.35734366703971876	5.253771416045349	0.3503886346341183	2.359004296885309	2.080127003651123	-0.9411545031872287	-0.33768558276946536	0.33813878382960894	2.3608740394107075
ANKRD44_-_198062645.23-ENST00000328737.2	ANKRD44	ENST00000328737.2	97	140	96	102	1863	1863	1459	1459	90	165	105	661	2119	2843	1521	1369	2144	2363	1310	2492	1133	2363	2937	2492	-0.37726261844758824	-0.9848010769994007	-0.3190257002754495	-0.6023450434846287	-0.5708586098017667	-0.1486242290025559	0.044659734668510254	0.23253944964455364	-0.08950889645791404	0.009766514713148322	0.42736929747119645	0.0567911925012885	-0.12211180047720926	0.4661653434175501
ANKRD44_+_198062626.23-ENST00000328737.2	ANKRD44	ENST00000328737.2	166	5564	155	170	2133	2133	1807	1807	143	4122	153	5323	1951	2899	2105	1019	1914	1920	1459	3052	2455	1920	7919	3052	0.2026076793132745	4.132566319198938	0.06351958133092328	-0.17399607226513125	1.056174376894501	0.6385638212093023	4.6593250755780815	0.3068816944418211	3.345976888051966	2.2376868698202923	0.5631685398647781	-0.08024662981616193	1.2929766812696588	1.6046894442835127
ANKRD44_-_198062352.23-ENST00000328737.2	ANKRD44	ENST00000328737.2	187	309	193	242	4636	4636	3399	3399	103	247	146	910	3817	4826	3159	1597	2597	3962	1539	4350	3028	3962	2645	4350	-0.7455338928119133	-1.1578739581048265	-0.5316616423523062	-0.5760376268053109	-0.7527767800185892	-0.8030323969924007	-0.13670906453085152	-0.3463292931639286	0.1494655109671199	-0.28415131093001555	-0.04169884522380807	-0.514493720194765	0.5504962927723671	-0.488621532505364
ANKRD44_-_198062693.23-ENST00000328737.2	ANKRD44	ENST00000328737.2	120	193	142	160	2176	2176	1598	1598	117	229	138	118	3137	3817	1782	1110	1679	1411	794	3167	2098	1411	10738	3167	-0.2943357473348991	-0.7456779389849886	0.11447139349799063	-0.08412981557884769	-0.25241802710018624	-0.3361145472202596	0.09251622098160794	0.39834120495917436	-2.272809538583333	-0.5295166649657029	0.8185682633270369	-1.0113775057847543	1.5106566576561256	1.9906626836490484
ANKRD44_+_198062340.23-ENST00000328737.2	ANKRD44	ENST00000328737.2	86	142	74	119	1230	1230	1645	1645	46	109	54	458	1639	2744	1429	1006	980	1034	696	1380	650	1034	187	1380	0.04805865278241761	-0.3653676157246495	-0.8676425360723683	-0.5530603228528939	-0.43450295546687384	-0.7463476360025068	-0.5023445372956639	-0.6368043292294203	-0.17431942841628922	-0.5149539827359706	0.49030148967490694	-0.0029806067163253847	0.26863540527700425	-2.6544319456611936
ANKRD44_+_198051801.23-ENST00000450567.1	ANKRD44	ENST00000450567.1	131	166	104	141	2237	2237	2581	2581	91	192	97	3025	2704	1993	1552	758	1697	1724	505	2521	665	1724	6698	2521	-0.20769004121474666	-1.0029822447149237	-1.0264987410315922	-0.9581692912334099	-0.7988350795486681	-0.48439424904354933	0.77577240998232	0.08909836970292773	2.9575567621705217	0.8345083232030549	0.5449108114408362	-1.3351123761189048	-0.4359735610244242	1.6388604039648769
ANKRD44_-_198051829.23-ENST00000450567.1	ANKRD44	ENST00000450567.1	116	186	120	143	2334	2334	2483	2483	1114	258	3874	1647	3538	4682	2031	1504	835	3300	2383	3705	2455	3300	1315	3705	-0.44437135227285474	-0.9001021696020461	-0.7642019836470371	-0.882003426936685	-0.7476697331146558	2.7415057316895126	-0.030146059588537	5.020732084010028	1.0919273613410114	2.2060047793630035	-1.4149339007844923	0.3478338580975523	0.5116169677449991	-1.2652845968968307
ANKRD44_+_198051790.23-ENST00000450567.1	ANKRD44	ENST00000450567.1	146	13212	142	223	1882	1882	1745	1745	2355	6537	137	118	2105	2988	1466	463	1288	2130	1430	3422	230	2130	7231	3422	0.19801014445840215	5.5608382065542585	-0.012488234671047316	0.26788236128505694	1.5035606194066675	4.570597373586327	5.280984453148048	0.6694610645296422	-1.0113339606061014	2.3774272326644788	-0.1580368160113127	-0.2742961637231838	-2.2727876964927036	1.308481562549951
ANKRD44_-_198051796.23-ENST00000450567.1	ANKRD44	ENST00000450567.1	92	153	93	124	1991	1991	2175	2175	120	203	99	104	3175	3136	2273	1284	1682	1424	664	2593	401	1424	8348	2593	-0.5494790513565686	-0.9525617980305805	-0.9408649075941367	-0.896609592774811	-0.8348788374390239	-0.3169597338984329	0.20216197717018947	-0.4319269790353104	-2.665098395688917	-0.8029557828631179	0.8079125802760175	-0.9808386104058922	-0.8899150368353554	1.9159345404232413
ANKRD44_+_198051730.23-ENST00000450567.1	ANKRD44	ENST00000450567.1	115	166	93	121	2277	2277	1752	1752	93	182	104	571	2114	3072	1698	1042	1074	1366	1402	2542	3035	1366	4451	2542	-0.42119202688532553	-1.0285512797924272	-0.6288522815718567	-0.6199300398648122	-0.6746314070286055	-0.09791030323471261	0.0743680435777625	0.059917344290981056	0.0930987463766284	0.03236845775266445	0.22072053068259312	0.12605076810614224	2.090099000529076	1.0372916165640114
ANKRD44_-_198051850.23-ENST00000450567.1	ANKRD44	ENST00000450567.1	106	163	107	149	1740	1740	2601	2601	69	158	88	485	2038	2682	2780	976	1747	2938	803	2245	419	2938	481	2245	-0.15071463786596961	-0.6668155715077426	-0.9966077306205592	-0.8896883810190632	-0.6759565802533336	-0.47572333234770525	0.0662231303728511	-0.8923391792706452	-0.048005027196102557	-0.3374611021104009	-0.1822707666522495	-0.49871510301071686	-1.8714522791808064	-1.9934804997417663
ANKRD44_+_198051814.23-ENST00000450567.1	ANKRD44	ENST00000450567.1	116	167	108	121	1398	1398	1723	1723	80	201	2413	969	1299	3842	2229	942	4599	2097	1177	2199	1082	2097	4729	2199	0.2950688480590573	-0.3161164879041136	-0.38904351714019425	-0.595849966488587	-0.2514852808684595	0.3874329264794203	-0.10505420838637658	4.203529668658926	1.0016609790945918	1.3718923414616404	1.700677357270612	0.08279516528395381	-0.01626639459365553	1.3338136837195371
ANKRD44_-_198051671.23-ENST00000450567.1	ANKRD44	ENST00000450567.1	300	410	25469	362	1908	1908	3182	3182	521	10686	3574	131	1627	3260	1839	1259	1389	1284	656	2420	688	1284	1111	2420	1.2172097327972908	0.5309625084972049	6.607512541724976	0.10012154921392424	2.113951583058349	2.7658315736459196	5.8643139568045575	5.047716524332481	-2.3037481928892722	2.8435284654734208	0.6810854178463603	-0.8987108784433955	0.038195235255916726	-0.894022084656164
ANKRD44_+_198051651.23-ENST00000450567.1	ANKRD44	ENST00000450567.1	99	154	106	128	2672	2672	2140	2140	74	180	2716	76	1941	4194	1557	1297	1024	1875	559	2132	1816	1875	2151	2132	-0.8681111740875211	-1.3675898867818805	-0.7286986598040248	-0.8274012988267427	-0.9479502548750423	-0.304440490044775	-0.39072214566669583	4.8918129048686225	-3.1321438775158197	0.26612659791033255	-0.3049908592833346	-0.9467588008155079	0.8922335746964314	0.241926232780586
ANKRD44_+_198051702.23-ENST00000450567.1	ANKRD44	ENST00000450567.1	98	133	88	115	1578	1578	1828	1828	62	2706	73	76	1927	3118	1982	1038	1360	2472	1490	2651	704	2472	1029	2651	-0.12293514759132851	-0.8192711895149984	-0.7698427694994874	-0.7545665216519277	-0.6166539070644355	-0.5492539988689069	3.947076815378974	-0.6738183186035434	-2.8107718416220013	-0.021691835928869363	-0.29438807077940177	0.15330410958274288	-0.8736714415909557	-1.1361675418565895
ANKZF1_+_220094599.23-P1P2	ANKZF1	P1P2	168	218	129	156	1531	1531	1589	1589	161	363	195	5467	2860	3352	2133	1740	1539	2145	1148	4114	4044	2145	14581	4114	0.6982953535858942	-0.062746377725591	-0.01590018700397966	-0.11250740802450432	0.12678534520795487	0.25780799348880423	0.9445552083966211	0.6377604331119668	2.612553442755787	1.1131692694382944	0.08869960492857332	-0.8568907027487682	1.8531653171922284	2.054602113690018
ANKZF1_+_220094583.23-P1P2	ANKZF1	P1P2	85	521	69	60	1507	1507	1418	1418	84	140	79	47	2439	3539	1820	1052	72	1442	1358	2624	452	1442	1059	2624	-0.26183626715320063	1.2170037256779547	-0.7543413935400616	-1.3267574391692312	-0.28148284354613456	-0.45106607297748447	-0.5083071253800417	-0.43684361720602816	-3.523438764322371	-1.229913894971482	-3.756246426811239	0.03424420872712575	-0.735316519149513	-1.0799389845090461
ANKZF1_-_220094589.23-P1P2	ANKZF1	P1P2	120	189	122	149	2126	2126	2495	2495	100	274	761	4129	1877	2730	1392	968	1745	2110	602	2330	2062	2110	9010	2330	-0.26079878761566455	-0.7423555923127614	-0.7473107957404515	-0.8296617973006948	-0.6450317432423929	0.17833380198378945	0.8348827512535335	3.2179075173577445	3.053604839193876	1.8211822274472358	0.2936680584897381	-0.9679661136814628	0.9051613014496828	2.180323297275959
ANKZF1_+_220094610.23-P1P2	ANKZF1	P1P2	142	159	98	134	2120	2120	1658	1658	63	143	90	1177	1972	1944	1702	1052	1748	2652	1662	2960	2127	2652	254	2960	-0.013864931638957856	-0.9876377291689358	-0.47374248045925693	-0.39314531857621127	-0.46709761496084035	-0.5594733658380555	0.3865947372728309	-0.15206385565336067	1.1228709890384356	0.19948212620496214	-0.033691569624718365	0.15185165535451028	0.6200992255242065	-3.3135706276274455
ANKZF1_+_220094518.23-P1P2	ANKZF1	P1P2	111	312	114	155	1897	1897	2505	2505	146	297	5633	142	2608	3790	2488	1288	1130	2785	3523	4187	1407	2785	6594	4187	-0.20885159875444792	0.14522612044804317	-0.8509289069965438	-0.7784767003465667	-0.4232577714123788	0.24978695168887866	0.4778728918425337	5.268015355811873	-2.2202783853176413	0.943849203506411	-0.733670533937573	0.7354160058551393	-0.04669503131473929	0.8843631150467861
ANKZF1_-_220094903.23-P1P2	ANKZF1	P1P2	429	196	119	171	2781	2781	2086	2086	742	196	1494	934	2897	4983	1802	1244	3411	2863	1624	3557	2180	2863	1243	3557	1.1896823064597801	-1.077350320234208	-0.524929712290537	-0.3726771451721014	-0.19631871780926657	2.4436219543903386	-0.5165531104681023	3.818679506678626	0.5473993428713532	1.573286923368054	0.8203511056013222	-0.14658089277619624	0.5451604323410577	-1.2877085318926644
ANKZF1_+_220095001.23-P1P2	ANKZF1	P1P2	86	433	66	93	2193	2193	1850	1850	99	179	87	568	2669	4292	2063	1187	710	1781	1873	2273	1157	1781	2668	2273	-0.7861888436645739	0.4088609830504022	-1.2021394691239355	-1.0781569618338767	-0.6644060728929961	-0.344036423022418	-0.43208267939204337	-0.47848624033482867	-0.10246572684493072	-0.3392677673985554	-0.7591125657223036	0.7052816645256754	0.31606131568199286	0.460287128483438
ANKZF1_-_220094575.23-P1P2	ANKZF1	P1P2	30	48	33	50	825	825	823	823	47	120	61	55	931	1231	1115	813	697	553	858	1478	276	553	4042	1478	-0.8951232152177377	-1.3539599434147513	-1.033578534141887	-0.8048986481851343	-1.0218900852398776	0.10064204115878272	0.7928114532242834	-0.10299228754185297	-2.924860455258074	-0.5335998121042156	0.901563196620987	0.1999317324538724	-0.06425124578041597	1.6805491983502854
ANKZF1_-_220094880.23-P1P2	ANKZF1	P1P2	9779	287	156	211	2154	2154	1421	1421	76	156	97	78	1777	2599	2075	1104	188	2757	1827	3621	1509	2757	3116	3621	6.068905191229781	-0.15856774287124908	0.41948734654075315	0.48440213192617154	1.7035567317063645	-0.13860990554515373	0.09319720449027002	-0.32988440923159423	-2.862230864623627	-0.8093819937275266	-3.3066106793452823	-0.002383093748211218	0.06885350619261454	0.012433202702192614
ANKZF1_+_220094526.23-P1P2	ANKZF1	P1P2	77	836	77	112	1565	1565	1264	1264	1655	189	98	97	1223	2914	1098	868	2825	968	848	1570	1554	968	7927	1570	-0.45892390281815754	1.8447400552581725	-0.43021824056091607	-0.2604320436577323	0.1737914670553417	4.8450973602071326	0.20499316625678166	0.6031458748129372	-2.200747016965058	0.8631223460779481	2.112855935902589	0.09590005988468775	1.6212675188092374	2.5651365633945495
ANLN_-_36429483.23-P1P2	ANLN	P1P2	59	76	54	60	379	379	477	477	44	2656	42	1173	933	769	239	113	3306	1955	803	1473	885	1955	1867	1473	1.202825509497671	0.43120134026976453	0.4638180130792424	0.2450389220647735	0.585720946227863	0.00238889482547755	5.93973554748532	1.5805489845009393	4.3366997089056145	2.964843283929338	1.3256021380848702	0.1092429115819431	-0.2050592795482331	0.5710906433070536
ANLN_+_36429920.23-P1P2	ANLN	P1P2	98	120	80	113	1393	1393	1393	1393	76	3698	108	429	2940	2650	2389	901	2235	1619	2771	1608	1014	1619	580	1608	0.05696679982087671	-0.7877610819954639	-0.5152754807926052	-0.3878067977242987	-0.4084691401728728	-0.8649823792402023	4.632288769166494	-0.37820526658993625	-0.10965808502169905	0.8198607595786638	1.0328558667553853	1.769667753402966	0.2633146343768967	-1.2420164550472932
ANLN_-_36429499.23-P1P2	ANLN	P1P2	86	4095	81	112	503	503	530	530	22	65	26	29	692	1153	303	142	2911	1202	1146	1791	1523	1202	1685	1791	1.3380866632034927	5.774561011720115	0.8967774203553485	0.993500155068809	2.250731312586941	-0.5665060619594877	0.002726919476904399	0.5463641043710687	-1.3308747510848162	-0.3370724472990829	1.8437619643988512	0.3403701558714215	1.2798390134522286	0.14110940019996032
ANLN_-_36429514.23-P1P2	ANLN	P1P2	4158	1995	121	181	1330	1330	1472	1472	89	6078	4042	101	2460	1927	827	442	2535	2485	640	1963	4068	2485	1657	1963	5.53070001077674	3.334290365718427	0.002077248138866672	0.2122777134879592	2.269836334530498	-0.3800186222202653	5.808776007326795	6.378208456911388	-1.168799703347343	2.659541534667644	0.5964239164283254	-0.6323879134783308	1.6494337950839735	-0.015360424128018302
ANLN_+_36429709.23-P1P2	ANLN	P1P2	29308	477	292	397	1952	1952	1397	1397	2089	210	115	1174	2513	3494	1686	909	5481	2605	628	3965	1331	2605	3430	3965	7.794506061083473	0.7164359834398959	1.3484842203918395	1.4208726741952613	2.820074734777617	4.1420923682263915	0.09511752884958558	0.21519959970522073	1.3299715822082392	1.445595269747359	1.640839783170045	-1.673955952599236	-0.030412833577856957	0.020013856585534895
ANLN_-_36429870.23-P1P2	ANLN	P1P2	173	573	129	179	2987	2987	2919	2919	996	553	2427	5899	3245	5175	3686	2319	2024	2344	2229	5572	1030	2344	18377	5572	-0.2236167963671445	0.3672376714433847	-0.8932552731577288	-0.7914489357762446	-0.3852708334644331	2.7046897162215195	0.9253284270608795	3.486216407223348	2.3078589624748904	2.356023378245159	0.3559207412593332	-0.3372701922410226	-0.24796826467554522	1.9507602525004377
ANLN_-_36429873.23-P1P2	ANLN	P1P2	103	177	115	172	1988	1988	1993	1993	135	309	164	4380	2154	1767	1061	891	1485	2881	1693	2499	3634	2881	13457	2499	-0.3843650160721461	-0.740168626482018	-0.5084599769733975	-0.29846745767519356	-0.48286526930068874	0.4127036095465626	1.6359126074529797	1.3954414334062464	3.258324906258908	1.6755956391661737	-0.388422708484471	0.4227595209094156	1.2733487267503674	2.658060162044629
ANLN_+_36429536.23-P1P2	ANLN	P1P2	142	2941	111	172	2023	2023	1624	1624	50	146	68	881	2252	1926	1583	1293	3451	2217	1190	2019	1160	2217	2310	2019	0.05370301325332072	3.2891383293260517	-0.26414408391378474	-0.0030773800213117486	0.768904969661069	-1.0844443752655657	0.42996847513678027	-0.4518843291839145	0.4073830224024533	-0.17474430172756217	1.2060897245554794	0.22184911196431023	0.003876002823749225	0.42337808708864755
ANLN_+_36429487.23-P1P2	ANLN	P1P2	73	1882	53	76	832	832	478	478	8320	188	94	2045	516	984	247	322	1998	1264	2736	1818	390	1264	830	1818	0.3756213390458467	3.926939059584715	0.43382961350373606	0.5830544879246036	1.3298611250147252	8.419831104645139	1.7636102504386195	2.6953199897958875	3.627859623006788	4.1266552419716085	1.2282441406025866	1.5742444797922683	-0.7580904667513702	-0.902042811843119
ANLN_+_36429522.23-P1P2	ANLN	P1P2	109	5896	122	139	1323	1323	1401	1401	136	260	13741	147	1789	3128	1404	827	991	1576	2118	2650	810	1576	1764	2650	0.28482347680517117	4.905251327813664	0.08527206405335352	-0.09730638524554402	1.294510120856661	0.6912157162383705	0.5628789198213244	7.379970528922142	-1.531179801042616	1.7757213409848043	-0.10162655128261722	0.6612386787548905	-0.02191375400826734	-0.3580156526637023
AP4M1_+_99699365.23-P1P2	AP4M1	P1P2	54	90	59	72	650	650	858	858	59	115	78	2006	2003	1830	1088	498	4783	1504	1009	1922	159	1504	1344	1922	0.29682809255457343	-0.10311494658887144	-0.2554148212164189	-0.3389150535954668	-0.10015418221154593	-0.6766131094109271	0.15939802187319252	0.28703774731483644	2.9709953318363933	0.6852044979033736	2.236795245295939	0.05484628743308462	-2.3033459287171603	-0.28694905187828934
AP4M1_+_99699307.23-P1P2	AP4M1	P1P2	66	2763	63	84	1486	1486	1532	1532	44	118	74	56	1481	2028	1205	1047	605	750	1425	1893	1359	750	2170	1893	-0.6065877828732207	3.644129311271166	-0.9971446915037556	-0.95288937668443	0.27187686505243985	-0.6642337596116112	0.04833701645872246	0.06373430421455328	-3.2637994315809107	-0.9539904676298118	0.25772856776598474	0.574815957336239	1.79594292306027	0.42614677774483734
AP4M1_-_99699520.23-P1P2	AP4M1	P1P2	67	2040	49	108	1327	1327	1170	1170	30	99	39	43	1477	2896	993	264	335	1352	1683	2065	1310	1352	273	2065	-0.4216269666054995	3.3697286464859353	-0.9708070034342735	-0.20141152984553146	0.4439707866501575	-1.212872968116332	-0.718953362903374	-0.581149318963198	-1.6572379913640618	-1.0425534103367413	-1.4451781299497788	0.6894218441236192	0.8928316278187503	-2.6900427792702546
AP4M1_+_99699521.23-P1P2	AP4M1	P1P2	17633	315	171	250	1373	1373	1635	1635	60	102	62	79	1688	2636	1373	670	1420	1115	1649	1763	1303	1115	842	1763	7.569110916951667	0.6254199732374488	0.3495535614217382	0.5267031467384087	2.2676968995873157	-0.4055180460587273	-0.5401734089363339	-0.3798212300572983	-2.123345163875738	-0.8622144622320249	0.9165312405716483	0.8880873732177632	1.1631533414365893	-0.8370141901370847
AP4M1_-_99699531.23-P1P2	AP4M1	P1P2	49	100	69	85	1261	1261	1070	1070	77	1745	85	2520	1543	1660	1640	517	832	1525	1263	1640	774	1525	1434	1640	-0.7994062179060899	-0.9071685055562249	-0.3480946575890549	-0.418010362689041	-0.6181699359351025	0.0839547411641055	4.22357969896295	-0.18099079366481696	3.246078921364638	1.8431556419567185	-0.30646978820924786	0.6076872733825841	-0.04004380351707859	0.03547535531315982
AP4M1_+_99699335.23-P1P2	AP4M1	P1P2	96	153	70	103	1615	1615	2058	2058	479	6921	143	292	2587	2392	2222	1179	1949	1450	916	3071	877	1450	7409	3071	-0.18611945055320955	-0.6506027418913649	-1.2709682830277171	-1.0845329572489837	-0.798055858180319	1.9755080540913783	5.6842990193062555	0.13132660509222482	-1.0526320708074515	1.6846254019206017	0.9943652113428642	-0.760760559778453	0.21295581521855833	1.49969646750845
AP4M1_-_99699517.23-P1P2	AP4M1	P1P2	106	132	93	115	1372	1372	2311	2311	102	13404	144	119	2120	2855	2421	736	2156	2127	1173	2515	691	2127	3443	2515	0.19209218669730843	-0.6283427818170884	-1.0283667664383143	-1.0928177110614892	-0.639358768154896	0.03126733956087335	6.382636845054488	0.017636007146303534	-1.6678528194567757	1.190921843076222	0.587221165779104	-0.11582693756390294	-0.6837024498962918	0.682233926993727
AP4M1_-_99699548.23-P1P2	AP4M1	P1P2	28	42	20	26	85	85	329	329	30	37	22	19	140	789	400	281	117	63	702	1029	423	63	287	1029	2.2842004842268238	1.732254351638329	-0.4332397119265936	-0.42551027313238277	0.7894262127015441	2.186298125703491	-0.2628922202842867	-0.09532620143450021	-2.925607433485047	-0.2743819323750857	1.4607688170707593	0.43282840251107	3.6855938972961555	-1.61299419410158
AP4M1_+_99699326.23-P1P2	AP4M1	P1P2	65	107	65	72	1483	1483	1085	1085	59	136	70	59	1204	1971	1526	783	1735	956	1327	1853	766	956	4468	1853	-0.625698571119254	-1.0435080310562128	-0.4543355473821018	-0.6775605434277627	-0.7002756732463329	0.05771391964207817	0.2942866843070755	-0.35715786018663653	-2.7693340746369057	-0.6936228327185973	1.4275371604721454	0.5028339384434055	0.6186937416203305	1.49889245057275
AP4M1_-_99699334.23-P1P2	AP4M1	P1P2	118	157	104	6921	1313	1313	1647	1647	136	14519	175	903	2060	2667	1935	791	491	1308	1665	2302	621	1308	4008	2302	0.41022834677587605	-0.31470258700398945	-0.3784091546639772	5.307133732139551	1.2560625843118647	0.48772476621969796	6.596188264848197	0.622191630503484	1.1519396663003603	2.2145110819679346	-0.8458835901961185	0.5171627929268717	-0.13633739960147917	1.029120821179679
APBB2_+_41216471.23-P1P2	APBB2	P1P2	85	116	70	87	1053	1053	1562	1562	41	91	67	41	1930	1333	1643	657	534	1841	1482	1337	1624	1841	469	1337	0.25533771341890654	-0.4329808609008743	-0.8731197542757276	-0.9302414598314843	-0.4952510903972949	-1.14814258049742	0.27886947920994487	-0.5269292047893748	-3.0413061824119523	-1.1093771221222002	-1.2178939586750817	1.1330744313129588	0.7574219735113918	-1.2822134914612753
APBB2_-_41216083.23-P1P2	APBB2	P1P2	121	202	128	144	1726	1726	1914	1914	80	128	79	67	2301	2351	2031	679	4236	1766	1374	4588	2493	1766	650	4588	0.05188298640256095	-0.34567740142989	-0.29559914756474015	-0.4964563305819467	-0.27146247329350387	-0.4374266262967881	-0.04752291955279908	-0.5950954064161227	-2.3802872004946654	-0.8650830381900942	1.8299012673311417	-0.7549549380972473	1.4357575075191567	-2.590227621983307
APBB2_+_41216527.23-P1P2	APBB2	P1P2	93	147	114	114	2287	2287	1736	1736	110	206	505	1348	2486	3839	1988	1242	2872	1411	1694	2112	1122	1411	5345	2112	-0.7338453409967194	-1.2102404405780374	-0.32188525135845225	-0.692667435817971	-0.7396596171877952	-0.08956032048788609	-0.06847841356350948	2.1121359057797986	1.079046696253671	0.7582859669955184	1.5930217822130581	0.666352489074223	0.6077146556876506	1.5687062593661005
APBB2_+_41216456.23-P1P2	APBB2	P1P2	161	2809	153	207	2576	2576	3049	3049	135	289	167	2858	2061	3380	2534	980	3722	3226	3157	3368	1512	3226	10746	3368	-0.1137635016930787	2.874251896009052	-0.7099566253958112	-0.6446396950486564	0.35147301846787643	0.47637735455151375	0.6036540554313543	0.16560185303617025	2.50504363538554	0.9376692246011442	0.7740156378907797	0.8911905713470667	-0.15492833125844796	1.902961845757422
APBB2_+_41216495.23-P1P2	APBB2	P1P2	140	1155	111	144	2401	2401	1508	1508	70	189	121	88	3411	3841	2086	1043	324	2086	503	3346	1712	2086	2351	3346	-0.21390017297852815	1.6935853130702738	-0.15722887999727275	-0.1525019293645853	0.2924885826824719	-1.1980054756284986	-0.1934879202097708	-0.018561835542243443	-2.6062004505901744	-1.0040639204926722	-2.11898941864787	-1.7492786911323475	0.6533035115575031	-0.28003676026863034
APBB2_+_41216485.23-P1P2	APBB2	P1P2	1460	156	137	129	2292	2292	1716	1716	70	177	1654	530	3519	2110	1804	708	2593	1961	1206	2594	1805	1961	1799	2594	3.2355978233173963	-1.1276612448973862	-0.04002578761773323	-0.49761279961452476	0.39257449779693804	-1.2429762347647593	0.5761141705886716	3.9638582656188213	0.543134372659858	0.9600326435256477	0.9707166916484167	-0.12042012325113705	0.8187692692585065	-0.2988571468835163
APBB2_+_41216303.23-P1P2	APBB2	P1P2	47	70	48	71	1315	1315	904	904	58	119	70	68	1182	1869	1434	670	189	1421	594	2134	941	1421	5982	2134	-0.9200217341951058	-1.482236202237428	-0.6284404947727462	-0.4344380604487392	-0.8662841229135048	0.05965722198997847	0.1783028136630076	-0.2674479220540107	-2.3396630708025015	-0.5922877393008819	-2.342764394034437	-0.8604968909231816	0.34372004116187843	1.7161938804116283
APBB2_+_41216073.23-P1P2	APBB2	P1P2	27439	3832	244	333	1252	1252	1471	1471	52	100	61	45	1847	2134	1053	739	1384	1990	1810	2588	525	1990	988	2588	8.340157935126545	4.363190863800832	1.0149317732293412	1.0927906182781988	3.702767797608729	-0.7418378858014067	-0.26395236694947855	-0.02045401375990341	-3.0766860845241824	-1.025732587758743	0.04375953319298448	0.46868052907853797	-0.9840191352014043	-1.1601285242911288
APBB2_-_41216547.23-P1P2	APBB2	P1P2	94	158	97	114	1724	1724	1592	1592	183	364	213	10056	2461	2791	1491	1256	284	1162	1624	2622	1784	1162	10126	2622	-0.31071870910453914	-0.6984354459147246	-0.42993581143523585	-0.5677408239171406	-0.5017076975929102	0.6593614428658219	1.2127641352328506	1.2817434476453236	3.962039558821175	1.7789771461412924	-1.464963212912576	0.29341239606389957	1.556865514191898	2.1784509448047578
APBB2_-_41216489.23-P1P2	APBB2	P1P2	197	4090	161	208	1880	1880	2252	2252	1806	265	137	1022	3027	3589	1824	1145	4994	2533	945	3000	918	2533	6154	3000	0.631771371198298	3.870696046261382	-0.1992982670443273	-0.20055761147737106	1.0256528847344957	3.663599764693284	0.3920182457347057	0.3542404384987128	0.796938971245609	1.3016993550430778	1.5470327652029825	-0.6820478171743305	-0.5259210506225711	1.2656880890670024
APEX2_-_55026823.23-P1P2	APEX2	P1P2	31	52	36	24	665	665	428	428	56	139	61	59	1923	1590	1329	557	1586	866	2102	2252	970	866	4007	2252	-0.5367777216947553	-0.927442947250189	0.035233981962450756	-0.9205107032182245	-0.5873743475501794	-0.6930975782423534	0.6356659266520115	-0.3562896820103605	-2.277999094685897	-0.67293010707165	1.4406378619645248	0.8850842909824268	1.1019776900238871	1.0604418284672692
APEX2_-_55026828.23-P1P2	APEX2	P1P2	63	2048	48	81	737	737	839	839	47	75	34	33	1371	2216	888	383	589	1335	579	1528	1080	1335	813	1528	0.33799561271176826	4.223807055902201	-0.5207885327973818	-0.13668321509343206	0.976082730180789	-0.45773345706164914	-0.7333875714530853	-0.6178546553968394	-2.57591508927421	-1.096222693296446	-0.6128161817571846	-0.41548084094603444	0.6325515381520366	-0.68119113984402
APEX2_-_55026797.23-P1P2	APEX2	P1P2	30	61	27	53	534	534	421	421	23	70	47	30	1031	520	780	529	806	993	1150	1675	1010	993	646	1675	-0.2675688377721137	-0.3806307291273967	-0.35601295398164234	0.2462378139585697	-0.18949367673064577	-1.0775761142711566	1.2584511080167342	0.036356907630954005	-3.179341943213213	-0.7405275104591708	0.26667014198686445	0.4420012146997183	0.9628496377869054	-1.1454288794218714
APEX2_+_55026814.23-P1P2	APEX2	P1P2	52	73	48	70	605	605	243	243	52	90	49	872	876	2622	661	319	1663	1829	1409	2176	1138	1829	2209	2176	0.3458848842860571	-0.3016389082846693	1.2669259640366604	1.4404642958009521	0.6879090589597501	0.33434320557985764	-0.7130629697918573	0.33530175231044446	2.411663084304351	0.5920612681006986	0.43041711452582354	0.3575215041597749	0.25380545023398726	0.25084100822163624
APEX2_+_55026846.23-P1P2	APEX2	P1P2	30	1341	39	53	214	214	56	56	62	135	63	2202	1438	682	516	272	1714	94	530	915	969	94	5277	915	1.051660107514293	5.396954400500597	3.0848232637259296	3.1565593149673616	3.1724992716770455	-0.12696110301248353	1.8147235721268804	1.05515103777959	3.9780272856063235	1.6802351981250774	4.756246563422134	0.19674906537963444	4.304123971413565	2.7570004811384132
APEX2_+_55027248.23-P1P2	APEX2	P1P2	36	44	32	43	529	529	429	429	22	60	38	20	866	1308	671	461	522	786	822	1299	39	786	28	1299	0.009037587635208233	-0.838364428479458	-0.13805787057826047	-0.08257530033568106	-0.26249000293954766	-0.8901010490494885	-0.29472032578934204	-0.053143073053670165	-3.5658034722496814	-1.2009419800355463	-0.022795484701451096	0.3243373173342796	-3.394623315720237	-5.306704647273576
APEX2_+_55027330.23-P1P2	APEX2	P1P2	22	23	27	29	932	932	341	341	44	91	49	46	1310	2016	1103	612	176	745	904	2118	235	745	2329	2118	-1.5185180277100612	-2.5912963235999964	-0.051964459939418894	-0.31965315143483375	-1.1203579906710774	-0.4872289307475759	-0.3179493792009982	-0.4034088617732472	-2.772934513343345	-0.995380421266292	-1.5139809757249556	-0.24377946247667115	-0.7262197011084024	0.3661341963352305
APEX2_+_55027175.23-P1P2	APEX2	P1P2	29	57	24	40	518	518	498	498	66	202	95	869	2877	2704	1025	710	88	999	771	2309	1182	999	6717	2309	-0.2725907942520607	-0.4345904085245418	-0.7682634644256399	-0.40208005471895203	-0.46938118048029837	-1.037264839340894	0.4088679505698325	0.6575457836410674	1.2524285257146497	0.3203943551461636	-2.93722522816785	-0.597936958758603	1.1810334200612362	1.7696750019163394
APEX2_+_55027230.23-P1P2	APEX2	P1P2	69	77	53	83	1063	1063	1095	1095	95	8173	126	94	2546	2625	1541	767	1180	1126	1401	2362	354	1126	5448	2362	-0.05916492644601412	-1.0378114758389332	-0.7620187330040515	-0.4856819406798445	-0.5861692689922107	-0.33547054853047076	5.790084215835268	0.4767271466880585	-2.067602542533002	0.9659345678649629	0.6352640531562449	0.23097644013413854	-0.7310255943211104	1.4348438847316147
APEX2_-_55026886.23-P1P2	APEX2	P1P2	68	93	55	67	821	821	754	754	37	186	48	38	1496	2773	559	370	577	1795	261	2188	1560	1795	403	2188	0.2924609277794561	-0.392751735672503	-0.17028503282271945	-0.25633774034912515	-0.13172839526622276	-0.9287505472187476	0.2534628141687749	0.5473563975808933	-2.3225625737804325	-0.6126234773123785	-1.06965659907766	-2.0829625771221947	0.7359221527153188	-2.211634848147888
APOLD1_-_12938628.23-P1P2	APOLD1	P1P2	100	145	97	96	1775	1775	1953	1953	76	157	95	1171	2804	3509	1868	861	973	1400	1932	2975	924	1400	439	2975	-0.26351062119776003	-0.8643663542672018	-0.7247874247783788	-1.1105199507038688	-0.7407960877368023	-0.7966525735270986	-0.33068757941031723	-0.20832476167578662	1.404547306396665	0.01722059794586539	0.04276890393605359	0.36173387485358266	0.3388978972598505	-2.531470677430609
APOLD1_-_12938948.23-P1P2	APOLD1	P1P2	114	272	115	166	1987	1987	2122	2122	875	387	218	6829	2334	3975	2074	1419	3904	1541	1503	3557	1526	1541	10438	3557	-0.23724964477800725	-0.11958545100205997	-0.5989429230491039	-0.4401757271060738	-0.3489884364838111	2.993240908052282	0.7909865151855522	0.839082515666628	3.2276911178022014	1.9627502641766656	1.908770212035372	-0.258287516045008	0.9242480679958671	1.7822385736753694
APOLD1_-_12939037.23-P1P2	APOLD1	P1P2	41	53	41	54	1095	1095	721	721	42	85	49	39	871	1072	289	519	431	558	260	745	37	558	4769	745	-0.8529266515635303	-1.6194668349280663	-0.5295274777014534	-0.5029741646155872	-0.8762237822021592	0.03447906121983513	0.494837649780151	1.528882531317457	-2.7732971362033387	-0.17877447347147413	0.19510676824718148	-0.5342003532205915	-2.976307978524116	2.9075005981615343
APOLD1_-_12938658.23-P1P2	APOLD1	P1P2	13947	405	238	309	2566	2566	2555	2555	83	190	112	63	2685	3935	2234	1400	1154	2543	926	2179	2772	2543	1875	2179	6.32859825445736	0.08580050767957514	0.18248615440424487	0.18834923454115748	1.6963085377705844	-0.606976394485911	-0.22075640796367946	-0.22896017872278307	-3.5130398150401185	-1.1424331990531233	-0.5722042170573527	-0.25005364875519276	1.0627557631232294	0.012350545271399671
APOLD1_-_12938611.23-P1P2	APOLD1	P1P2	3833	260	159	209	3067	3067	2625	2625	162	330	176	4280	3566	4191	2582	1515	2664	2918	1390	3441	2133	2918	10190	3441	4.2078823298404195	-0.8109167732412943	-0.4384427852352064	-0.4147487928981979	0.6359434946164302	-0.05155043770043077	0.4847793122154185	0.21425670303303423	2.45918437622049	0.7766674884421277	0.4362982201406421	-0.32321456002563353	0.48626405009880236	1.7953804004328962
APOLD1_+_12938640.23-P1P2	APOLD1	P1P2	160	281	171	206	2843	2843	2913	2913	80	195	91	82	2151	4437	1559	1720	2680	2887	694	2616	2299	2887	4646	2616	-0.26503379048324316	-0.589444198459331	-0.4836615043331651	-0.5857956764953631	-0.4809837924427755	-0.34017316749575954	-0.35650261997039134	-0.009512202796161162	-3.429749471679083	-1.0339843654853489	0.46034591409642384	-0.9298265238193439	0.6097953261583199	1.0577527594274259
APOLD1_-_12938776.23-P1P2	APOLD1	P1P2	2309	233	139	178	2197	2197	2268	2268	87	162	111	1196	1642	3029	2385	1476	2427	2387	2280	3059	3710	2387	1506	3059	3.9579698016577605	-0.48780514477172554	-0.4214878852974362	-0.43547771151406445	0.6532997650186334	0.17039563111086276	-0.07323995581052589	-0.3362593148398405	0.6574160414300029	0.10457810047262464	0.5916595630566281	0.5605021665943793	1.5745805881025112	-0.7932121907695733
APOLD1_-_12938962.23-P1P2	APOLD1	P1P2	80	86	62	85	1884	1884	1603	1603	1946	8350	125	106	2342	2641	1538	972	148	2485	1098	1917	644	2485	2609	1917	-0.6714186564184992	-1.7039906299134149	-1.0855864328463878	-1.0011739915550797	-1.1155424276833454	4.141461181319835	5.812227800181906	0.46804286640318793	-2.236000675750288	2.0464327930386603	-3.501892749833428	0.18055616643752592	-1.0097532906589095	0.6737727532660023
APOLD1_-_12938763.23-P1P2	APOLD1	P1P2	117	133	70	107	1454	1454	1310	1310	72	159	87	72	1230	2448	1792	986	881	2600	1469	2490	1147	2600	4330	2490	0.2507896639707319	-0.701201253421134	-0.6192921125585609	-0.377890327561899	-0.3618985073927157	0.31417294825564923	0.2070310166919258	-0.27531305650594806	-2.8146274616433056	-0.64218413830042	-0.9936136780081323	0.22321710270131445	-0.24228626422386979	1.0273474287753448
APOLD1_-_12938944.23-P1P2	APOLD1	P1P2	189	2958	158	1848	2443	2443	2885	2885	101	218	141	2891	1880	4474	2555	2227	1590	1557	952	4811	1411	1557	1634	4811	0.19404077426073751	3.0252960538290816	-0.5837988884344565	2.5933872203449795	1.307231290000086	0.19038508322673398	-0.20762931218197078	-0.09045785372326254	1.3373584239815535	0.3074140853257635	0.5979418420799518	-1.3527748716738002	0.7963090111943493	-1.3288026698198374
ARHGAP11A_-_32908159.23-P1P2	ARHGAP11A	P1P2	1555	6609	167	201	2033	2033	1903	1903	141	295	11570	135	2588	2610	2010	804	498	2667	2196	3741	2364	2667	1039	3741	3.499540863480154	4.4501496455745775	0.09642041312131555	-0.007014372633326715	2.0097741373856803	0.21061999744622506	1.0062729568921789	6.614219827631489	-1.613344720835804	1.5544420152835219	-1.8533161564955742	0.21598253755485008	0.7643721783027282	-1.6191021655299134
ARHGAP11A_+_32908385.23-P1P2	ARHGAP11A	P1P2	82	95	69	72	1098	1098	1279	1279	46	103	60	53	1669	1607	1715	658	359	899	2134	1864	648	899	864	1864	0.1431261639198067	-0.7814788656769802	-0.6055001251821825	-0.9148817649775578	-0.5396836479792286	-0.772515736265647	0.18788221760834656	-0.7480038957487283	-2.6731319458797485	-1.0014423400714443	-0.7566532507041249	1.1796867652706227	0.46603266504629925	-0.8801724963741107
ARHGAP11A_-_32908029.23-P1P2	ARHGAP11A	P1P2	182	9213	175	234	1892	1892	1513	1513	456	250	2046	121	2897	4470	1578	1247	3478	2572	2215	4184	1935	2572	5102	4184	0.5083347651662229	5.033086789354906	0.4947908065368769	0.543162229828434	1.64484364772161	1.7412365919342776	-0.008738927308371558	4.463807309434798	-2.4044911392627815	0.9479534586994804	1.0030513109659107	0.06695229629591704	0.5278028913799471	0.5153061934722317
ARHGAP11A_-_32908034.23-P1P2	ARHGAP11A	P1P2	77	137	79	96	2622	2622	2320	2320	113	215	5373	123	1926	2641	2026	877	442	2323	1095	2747	317	2323	5971	2747	-1.203428931219932	-1.5090920222639568	-1.2693523749165458	-1.3589528068320116	-1.3352065338081116	0.3174775216116674	0.532860167522589	5.4961920336089065	-1.873027153813199	1.1183756422324906	-1.826186858430105	-0.3423975914868427	-1.9350744409932783	1.3492418044167391
ARHGAP11A_-_32907745.23-P1P2	ARHGAP11A	P1P2	67	89	63	84	1255	1255	1336	1336	56	112	71	65	2043	2373	1752	904	451	1878	2371	2996	94	1878	1518	2996	-0.34114596007344034	-1.0684103528744662	-0.7996484020528505	-0.7553930872335253	-0.7411494505585705	-0.7804280196356839	-0.2536055590361217	-0.5359415703935637	-2.8369197760944393	-1.1017237312899526	-1.4903137034111227	0.6469864881237347	-3.382032528300016	-0.7517396869265838
ARHGAP11A_-_32908020.23-P1P2	ARHGAP11A	P1P2	611	137	75	109	1752	1752	1858	1858	108	229	126	5041	1571	3223	1991	1117	729	1603	3532	1448	940	1603	5521	1448	2.366478008524478	-0.9274271116433761	-1.0239401289654864	-0.85535667914396	-0.11006147780708625	0.5461105839092113	0.336551219137621	0.10710078748234153	3.134972141818343	1.031183683086879	-0.5690996848403399	2.2709521896657385	0.1683182040865736	2.1599941448254345
ARHGAP11A_+_32908381.23-P1P2	ARHGAP11A	P1P2	146	161	99	135	2182	2182	1869	1869	154	115	76	990	1569	2499	1147	806	1122	2543	411	2238	1703	2543	738	2238	-0.015374329136668585	-1.01119064321172	-0.6319182667442629	-0.5552414742325607	-0.5534311783313028	1.059847450766743	-0.2901092310421065	0.1733762071306879	1.2575400597312985	0.5501636216466554	-0.6127747650940424	-1.4604712881942332	0.35990694066455814	-1.371391168799297
ARHGAP11A_-_32907738.23-P1P2	ARHGAP11A	P1P2	70	122	63	83	1034	1034	1249	1249	3062	120	83	75	1259	1761	1281	513	721	1691	1556	1358	649	1691	2100	1358	0.0014990449369531866	-0.33395526775477746	-0.7025018711867554	-0.675524547799266	-0.42762066045096153	5.69088654682071	0.2762473058775319	0.14108304070820576	-1.8131049518188793	1.0737779853968923	-0.6621214741818898	1.1808870298419378	-0.443226308734723	0.858031994425454
ARHGAP11A_-_32907735.23-P1P2	ARHGAP11A	P1P2	56	71	45	51	1060	1060	1133	1133	28	72	42	1504	935	1495	925	595	82	916	183	1056	1412	916	673	1056	-0.35625712908603546	-1.1507735649486088	-1.0473030825695555	-1.2375130213872534	-0.9479616994978635	-0.6527770856774557	-0.22446886354293305	-0.37189376292198695	2.2987343667746254	0.2623986636580622	-2.9139677624915894	-1.544165831973933	1.5626805528503582	-0.4208052786314356
ARHGAP11A_-_32908068.23-P1P2	ARHGAP11A	P1P2	69	156	80	101	1871	1871	1965	1965	62	91	59	53	1194	2921	1340	773	607	1594	2387	1914	2019	1594	469	1914	-0.8748328881556935	-0.8348637593812653	-1.0116095353373216	-1.0461083319324074	-0.9418536287016717	0.1412997361620092	-0.85291609853026	-0.4162758662803663	-2.905512776069354	-1.008351251179493	-0.8251991867475189	1.303136185696229	1.2793492490171237	-1.7998048558539483
ARHGAP24_-_86396687.23-P1P2	ARHGAP24	P1P2	118	4049	118	172	2270	2270	1893	1893	82	164	281	977	2405	3668	1497	1328	1033	3260	946	2795	1605	3260	3673	2795	-0.37959703450951476	3.584201210495451	-0.39703967942057883	-0.22420015853984054	0.6458410845063791	-0.46557862699938113	-0.33169001487674876	1.6756661838654372	0.5180666939137542	0.3491160589757652	-1.0903476892661095	-0.5784077452906795	-0.08393869943265253	0.623236759117806
ARHGAP24_-_86396380.23-P1P2	ARHGAP24	P1P2	2258	2778	803	2672	2145	2145	1319	1319	58	101	63	51	2074	2415	1327	1078	1140	2313	1655	2373	1822	2313	831	2373	3.960304336693014	3.122396816591755	2.8908032951870553	4.254469225684274	3.556993418539025	-0.7515286366457143	-0.42806008687111863	-0.30757436216734924	-3.440824747488716	-1.2319969582932244	-0.45304742059681546	0.46464756560110987	0.5941176608419823	-1.2846655723069027
ARHGAP24_-_86396768.23-P1P2	ARHGAP24	P1P2	67	107	54	84	1600	1600	1439	1439	89	166	97	777	2185	3508	2349	967	1472	896	2224	3106	350	896	1901	3106	-0.691530501010031	-1.153061338376307	-1.1291874076555444	-0.8625396714997711	-0.9590797296354132	-0.20899358638162369	-0.2498576969975863	-0.5088197861221415	0.6452900822231629	-0.08059524681954741	1.2838910549866798	0.502627407436684	-0.41778384254915335	-0.4791731516220483
ARHGAP24_-_86396762.23-P1P2	ARHGAP24	P1P2	53	215	47	55	1057	1057	1177	1177	49	94	48	52	1634	1925	1418	510	1667	1311	1950	1886	811	1311	1200	1886	-0.4316027085125622	0.4517610532040477	-1.0395337864395215	-1.183545109052018	-0.5507301377000136	-0.6507918769905361	-0.20451797469176647	-0.7955809468154325	-2.333022345425472	-0.9959782859808022	0.9142704397519331	1.0326728970623542	0.24546610167164035	-0.42316912406251483
ARHGAP24_-_86396724.23-P1P2	ARHGAP24	P1P2	35525	503	304	412	1484	1484	1934	1934	39	97	52	40	1749	2475	1172	710	3997	3897	826	1646	2600	3897	758	1646	8.467508150703623	1.1884670781819944	0.9373314008880294	1.0051222301681437	2.8996072149854477	-1.0782218080194648	-0.5217640635669847	-0.4052187665782281	-3.1888557462123885	-1.2985150960942669	0.6042376622386805	-0.010222199901702478	0.3545076594229015	-0.8895684361338332
ARHGAP24_-_86396392.23-P1P2	ARHGAP24	P1P2	101	137	84	137	2532	2532	1677	1677	94	217	105	3871	1454	2503	1667	1005	3247	2152	720	2388	805	2152	6621	2388	-0.7616137083696248	-1.458701741470544	-0.7125735838643008	-0.377641108142053	-0.8276325354616307	0.4574678447979821	0.623644560856369	0.10030549838263347	2.906402179518314	1.0219550208888246	1.161113327716735	-0.7452055758346525	-0.48025742187852294	1.700372439852666
ARHGAP24_+_86396678.23-P1P2	ARHGAP24	P1P2	1025	266	156	203	1976	1976	2927	2927	93	219	127	97	3203	4183	1992	1130	3502	2777	2524	2253	4025	2777	6085	2253	2.9392774611150525	-0.14375693108621768	-0.623028844625217	-0.613877330761808	0.3896535886604526	-0.6973587246267128	-0.10399931894263936	0.1177811244070126	-2.5813028418231285	-0.8162199402463676	0.9023359276019828	1.1483930458475988	1.4738215737466176	1.6625360954823636
ARHGAP24_-_86396754.23-P1P2	ARHGAP24	P1P2	78	91	72	85	1203	1203	1131	1131	59	131	3915	54	1664	2591	1272	758	1033	2004	911	2130	147	2004	759	2130	-0.060782210006906645	-0.9752984219801095	-0.36668224562622287	-0.497998495390352	-0.4751903432508979	-0.4091061217393115	-0.15433439454242226	5.711012006596976	-2.850275162715329	0.5743240818999779	-0.3883582333428778	-0.24080202221067215	-2.830634480682722	-1.2595554935810334
ARHGAP24_+_86396657.23-P1P2	ARHGAP24	P1P2	14935	1669	290	321	2570	2570	2180	2180	157	300	169	949	2798	3386	2272	1469	3156	4434	2307	4052	2518	4434	11841	4052	6.425093471423834	2.126543460278629	0.696572637271931	0.472310849919781	2.4301301047235433	0.253131048766813	0.6549883367004607	0.34023068648042987	0.33053696975712343	0.3947217604262065	0.07717245613342238	0.1719122789823223	0.12202948052783125	1.7762109919298221
ARHGAP24_-_86396742.23-P1P2	ARHGAP24	P1P2	4816	165	118	138	1963	1963	1755	1755	5965	12439	157	170	2567	2129	2221	1072	997	2088	421	2889	1825	2088	5421	2889	5.181011717600453	-0.8231943782230844	-0.28783629890879636	-0.4327370759519875	0.9093109911291459	5.625129389047111	6.69815855773421	0.2667254410475737	-1.6958068810277767	2.723551626700279	-0.4987722811844175	-1.7941496163977415	0.7441347197609793	1.1371149491378412
ARHGAP26_-_142150021.23-P1P2	ARHGAP26	P1P2	4385	67	55	65	307	307	189	189	55	94	57	1037	267	498	419	214	1091	1580	1259	1439	213	1580	5329	1439	7.7225027802688375	0.5533222100848634	1.8258932562248722	1.6961191712691486	2.9494593544619305	2.129354328877045	1.7461228237097783	1.2111819501683176	3.237624565704373	2.0810709171148782	0.03341056424641298	0.7917401400791964	-1.9526392551625051	2.1179243871364375
ARHGAP26_-_142150010.23-P1P2	ARHGAP26	P1P2	86	517	81	136	2334	2334	1931	1931	223	114	85	56	2109	2260	1876	734	2183	1342	1359	2653	820	1342	1063	2653	-0.8760875926983287	0.5747594896048573	-0.96850647914474	-0.5916758252385443	-0.46537760186918903	1.1672470671665525	-0.15768113903758607	-0.37495480667474723	-2.751389957493315	-0.5291947090097743	1.2696114797778784	0.019449229639173282	0.22767111098138443	-1.0903569325808904
ARHGAP26_-_142150016.23-P1P2	ARHGAP26	P1P2	57	105	54	77	1246	1246	1612	1612	180	107	61	66	1762	2950	1548	674	713	1572	1146	2014	130	1572	1806	2014	-0.5639618405523388	-0.8195149703606086	-1.2929725594432138	-1.1518557053712997	-0.9570762689318648	1.1175454344492	-0.6334963486351972	-0.5763540488785965	-2.391319288531111	-0.6209060628989264	-0.5729432148274474	0.1710718098505981	-2.6576577215540302	0.07186035559077442
ARHGAP26_+_142150361.23-P1P2	ARHGAP26	P1P2	125	187	110	138	2455	2455	1557	1557	5006	206	154	736	3853	3781	1870	1124	1730	1533	1477	3429	653	1533	783	3429	-0.4094865262330467	-0.9652849843171483	-0.21641754863309215	-0.2600349898391012	-0.46280601225559714	4.786366652068721	-0.046515702703794126	0.48706235562282973	0.3500270091283808	1.3942350785290343	0.7420983618525803	-0.2305896290703675	-0.2928428324362249	-1.901577545527893
ARHGAP26_-_142149986.23-P1P2	ARHGAP26	P1P2	57	86	74	94	1412	1412	868	868	71	194	107	475	1545	2399	1195	697	1942	1353	983	1621	732	1353	10087	1621	-0.7443978607995172	-1.2879317535718116	0.05467810010575569	0.029031401694924908	-0.4871550281426622	-0.03495345624711588	0.5232313039939154	0.6077704532359638	0.40766023064218115	0.3759271329062357	1.0890653824299261	0.2629076799235168	0.052113681983627314	2.8666673128315114
ARHGAP26_+_142149990.23-P1P2	ARHGAP26	P1P2	61	99	55	77	1664	1664	979	979	47	81	44	1331	1016	1746	758	416	539	1122	989	1258	939	1122	564	1258	-0.8834658822712846	-1.321755233064212	-0.5470293691577504	-0.4323847264470271	-0.7961588027350686	-0.025405288054589636	-0.27845193664459345	-0.017524049830866417	2.6387465110630934	0.5793413091332607	-0.4900314768690166	0.6374389529802993	0.6814843547211037	-0.9282387083637946
ARHGAP26_-_142149949.23-P1P2	ARHGAP26	P1P2	13574	6306	170	244	1588	1588	1473	1473	73	137	85	75	1476	1542	1804	1040	646	1525	3958	2158	1161	1525	1966	2158	6.981799598950679	4.738842122537648	0.4916251880231379	0.6421894049888037	3.213614078625067	0.07103809985956033	0.6589809371457145	-0.31849431741475165	-2.83265774924028	-0.6052832574124395	-0.6715191516564151	1.859605196659973	0.5449186972040774	0.09469460296926457
ARHGAP26_+_142150063.23-P1P2	ARHGAP26	P1P2	185	11384	192	240	2238	2238	2012	2012	73	150	445	144	1904	4523	2147	1339	3094	2691	1590	3684	1484	2691	2023	3684	0.28962363784683953	5.096053490547359	0.2173238778369142	0.1684697882647579	1.4428676986239677	-0.296302657387987	-0.7627096860353086	1.8186534196979145	-2.2561238705897044	-0.3741206985787716	0.7690148267958892	-0.2277178468191401	0.07970866865650783	-0.6356505954163518
ARHGAP26_-_142150454.23-P1P2	ARHGAP26	P1P2	223	152	101	127	1518	1518	1257	1257	60	99	62	969	2128	1734	1209	836	3047	1399	837	2288	2171	1399	72	2288	1.11918032281176	-0.57070069697461	-0.0307814847474277	-0.07109046518657536	0.11165191897578663	-0.7397012928527325	0.021004340957996526	-0.19630384915932098	1.1738850966264922	0.06472107389310883	1.6906775585090035	-0.4662590751275679	1.5723237311265128	-4.760820189219376
ARHGAP26_+_142150202.23-P1P2	ARHGAP26	P1P2	83	133	60	87	1401	1401	1068	1068	69	3131	81	181	2091	3497	1256	695	475	2341	646	1997	1714	2341	3599	1997	-0.19096531077697154	-0.6476309399323581	-0.5470293691577504	-0.38175865337705894	-0.4418460683110347	-0.5127623427714711	3.992041616541176	0.134327623695925	-0.9801319072353705	0.6583687475575646	-1.7334414949064318	-0.6436998136495697	0.48860214267660906	1.078887915597456
ARHGAP29_+_94702716.23-P1P2	ARHGAP29	P1P2	3134	4494	202	230	3207	3207	2904	2904	105	196	126	673	3854	3967	3320	1330	2587	2966	2167	4400	3497	2966	2742	4400	3.853017324337855	3.236103635735531	-0.2388382883226705	-0.4223419045896091	1.6069851917902764	-0.7892047915896594	-0.18758693392985037	-0.6305892330314427	-0.021856462485940753	-0.4073093552592236	0.37044547721738164	-0.0372759212178706	1.1759591659192077	-0.4531488065160951
ARHGAP29_+_94702776.23-P1P2	ARHGAP29	P1P2	113	3101	98	142	1655	1655	2235	2235	209	432	6335	4493	3289	3649	1984	1106	254	1982	1087	3642	1952	1982	17777	3642	0.013799959027529063	3.655230173915313	-0.9045733050341869	-0.7403182141042317	0.506034653451106	0.43261638628541954	1.073137970679209	5.764030963344224	2.983219049581025	2.563251092472469	-2.3963725394270514	-0.759850532849051	0.9163560580525201	2.5163351979582163
ARHGAP29_+_94702781.23-P1P2	ARHGAP29	P1P2	143	200	116	175	1991	1991	1646	1646	131	266	2715	2982	1650	1788	1575	745	3970	3164	3905	3335	2861	3164	8663	3335	0.08683032936480828	-0.5660934509485074	-0.21999165837276813	0.0024562738724696054	-0.1741996265209994	0.7538632394442111	1.402687318418094	4.87469873912001	2.9618593002262124	2.4982771493021314	0.8950734285447993	1.2121642360578722	0.793129865526513	1.606306101994572
ARHGAP29_+_94702525.23-P1P2	ARHGAP29	P1P2	675	4763	36698	840	7649	7649	7521	7521	259	4547	312	789	6852	9714	6825	3748	5555	6257	3899	8041	7521	6257	10993	8041	0.383924757691843	2.065927265808021	5.893481004858634	0.07353051857279369	2.1042158867328227	-0.3168106013575058	3.0563854218210396	-0.36211274212940125	-1.2871323743534346	0.2725824259951741	0.39599982856438704	-0.05974232609162078	1.2038133605318793	0.6802644639240414
ARHGAP29_+_94702836.23-P1P2	ARHGAP29	P1P2	125	225	114	166	2427	2427	2417	2417	982	769	143	2298	2904	5753	2466	1491	2793	2618	2126	4324	2043	2618	9008	4324	-0.39293761018212514	-0.6818493369368261	-0.7993357766795559	-0.6279685439568914	-0.6255228169388496	2.8444440233588812	1.2482769371778097	-0.018987377921522608	1.5849899136549648	1.4146808740675332	0.6610344973219802	-0.03969647710306767	0.5805840744641085	1.2879664504622803
ARHGAP29_+_94702529.23-P1P2	ARHGAP29	P1P2	253	375	224	274	3610	3610	4170	4170	2229	319	181	163	5022	6077	4082	1845	2505	5466	3146	5595	1995	5466	2488	5595	0.05144695122669818	-0.5177084713940197	-0.6117007793531362	-0.6918058029097327	-0.4424420256075476	3.236825135028192	-0.10019505867996781	-0.4061162102465863	-2.539785573424387	0.04768207316931228	-0.5579908354533653	0.1539089886524081	-0.5157367457373767	-0.9400254996164528
ARHGAP29_+_94703085.23-P1P2	ARHGAP29	P1P2	244	3758	205	286	3383	3383	3787	3787	124	1598	173	138	4480	6457	3655	2237	2888	5318	1546	5146	2447	5318	3508	5146	0.09288637407581968	2.900989754623338	-0.600583639457688	-0.4909745866442632	0.47557947564930153	-0.7663961595181519	2.136939285280849	-0.3119290935001473	-3.057933710988656	-0.4998299196815268	-0.3131290139832258	-0.7503826887084748	-0.18150970810215616	-0.32367656317236604
ARHGAP29_+_94702796.23-P1P2	ARHGAP29	P1P2	180	392	172	246	2475	2475	3540	3540	231	6448	241	3182	3926	5282	2717	1662	3558	3927	2749	4653	2697	3927	11221	4653	0.10487678478226226	0.09082489925814441	-0.7564929233469764	-0.6110253571693531	-0.2929541491189808	0.3215951309898255	4.439303346461097	0.5941888557109145	1.8979048268529972	1.813248040003708	0.4253229335880338	0.225274168856184	0.39628789124532854	1.4990943065716062
ARHGAP29_+_94702748.23-P1P2	ARHGAP29	P1P2	106	223	85	134	2030	2030	2667	2667	73	6634	87	356	1866	2609	1683	965	2499	2248	1949	3277	2547	2248	1596	3277	-0.37310705920241816	-0.43703624715496314	-1.364835206491939	-1.0789191366313873	-0.8134744123701769	-0.2672181649318026	5.497917972070792	-0.1847775957782929	-0.47776032789675105	1.1420404708659864	0.7203928868530487	0.2348868668156079	1.1185168917293906	-0.8087888752037133
ARHGAP29_+_94702770.23-P1P2	ARHGAP29	P1P2	148	226	171	177	2575	2575	3153	3153	85	2323	101	97	2796	4488	3027	1237	3147	3373	2634	3485	2174	3373	1075	3485	-0.23466685302207146	-0.7608498895454847	-0.5978809728761512	-0.9189101221385705	-0.6280769593955695	-0.6310671621977955	3.2014523823002365	-0.8163631073727915	-2.7118255694969484	-0.2394508641918247	0.46762888126756813	0.5806251386012067	0.3046795896853045	-1.4676958501622617
ARHGEF10L_-_17866424.23-P1P2	ARHGEF10L	P1P2	60	121	64	76	939	939	584	584	31	774	51	30	1415	1970	866	668	1132	2125	660	1269	1879	2125	2579	1269	-0.08185425373833422	-0.2067902453819097	0.41695140804126796	0.2940967370253349	0.10560091148658973	-1.1036994802924305	2.8037457459008936	0.003300496947698406	-3.5159223235732395	-0.4531438902542696	-0.3409048620932732	0.0413743095051875	0.7608621931837509	1.252245850064809
ARHGEF10L_+_17866624.23-P1P2	ARHGEF10L	P1P2	96	133	88	121	1414	1414	1978	1978	939	2148	920	2590	2741	1876	1688	626	518	3090	1488	1951	1594	3090	7603	1951	0.00563259421867901	-0.6609561043109387	-0.8836191252005281	-0.79496969102275	-0.5834780815788843	2.8631852818679384	4.346870069570258	3.213489231940118	3.0096089089335916	3.3582883730779765	-2.008898814117912	0.5936891975994828	-0.016595241125143323	2.1914811592417838
ARHGEF10L_+_17866471.23-P1P2	ARHGEF10L	P1P2	150	2605	102	137	1496	1496	1532	1532	89	140	3572	152	1957	2794	1805	994	1616	2676	475	2851	979	2676	493	2851	0.5681607289151658	3.549501062275504	-0.30199927303217633	-0.24717471650266387	0.8921219504139576	-0.05000406262046697	-0.1672973843642751	5.073831613049617	-1.7482831548264066	0.7770617528096171	-0.1599668969023953	-1.6009401716191645	-0.512337383361644	-2.30268234144334
ARHGEF10L_-_17866684.23-P1P2	ARHGEF10L	P1P2	150	5520	152	229	1194	1194	1333	1333	80	136	99	1776	1864	2650	1535	885	4593	2344	1079	3412	3120	2344	1290	3412	0.8934680675379973	4.958193295397997	0.4742424152758975	0.6947365054697372	1.7551600709204078	-0.13356750272697848	-0.1327778989873627	0.1344320495249951	1.96577359467204	0.45846506062067344	1.5381482347859672	-0.6763943327297954	1.350933427003485	-1.1741204348909728
ARHGEF10L_+_17866530.23-P1P2	ARHGEF10L	P1P2	98	160	101	149	2212	2212	1667	1667	51	140	90	62	2879	2339	2308	1003	2317	2712	942	2462	269	2712	781	2462	-0.6101893278125772	-1.0398797103500743	-0.43805093931333694	-0.24787608606248868	-0.5839990158846193	-1.4102361845519997	0.08914277469276044	-0.5914760426128804	-3.055018206933011	-1.2418969148512833	0.3405848867157488	-0.40150334777119645	-2.395319132903598	-1.4273101622257773
ARHGEF10L_+_17866474.23-P1P2	ARHGEF10L	P1P2	190	3108	163	194	2648	2648	2825	2825	1485	189	126	111	2559	5009	2601	1859	1402	3701	3038	2911	1586	3701	2137	2911	0.08540469983065169	2.980411246597763	-0.5085310310375495	-0.6281285275410184	0.48228909696246186	3.623573330688621	-0.5765285679366068	-0.2784723907401476	-3.105003815277082	-0.08410786081630395	-0.8327447653023262	1.0461354794797952	-0.28416239692012013	-0.21680178534625405
ARHGEF10L_+_17866652.23-P1P2	ARHGEF10L	P1P2	212	347	192	6146	3005	3005	2330	2330	173	4929	217	5093	2646	4224	2604	1507	3914	2362	1063	3844	4633	2362	13192	3844	0.06100767727157308	-0.3650295580230165	0.005624228100798767	4.6353115945130865	1.0842284854656103	0.47372142839798714	4.374221050412999	0.5041358689817717	2.7177276735920035	2.01745150534619	1.2963188122169176	-0.8699382901421677	1.910297685312236	2.008109208780418
ARHGEF10L_+_17866293.23-P1P2	ARHGEF10L	P1P2	67	107	67	81	1372	1372	1463	1463	78	187	97	85	1744	1935	1390	600	1799	1144	1260	2565	326	1144	11130	2565	-0.4697390774081187	-0.9312699147743948	-0.8418488967594286	-0.9388702687920956	-0.7954320394335097	-0.07409155887473862	0.780312512956086	0.2481420442791853	-1.858536381065885	-0.22604334567633833	1.2207921554603636	-0.04100664300665979	-0.87278321487119	2.3465490078516065
ARHGEF10L_+_17866397.23-P1P2	ARHGEF10L	P1P2	98	1675	120	130	1807	1807	1383	1383	71	171	70	57	2418	4398	1589	731	594	2406	377	3199	1275	2406	3537	3199	-0.3184344484424697	2.6398924543651683	0.08008112137930956	-0.17522384566027305	0.5565788204104336	-0.6811608627045027	-0.5332434698688484	-0.41552202270062466	-2.7199462084954016	-1.0874681409423448	-1.4504177853880393	-2.1004561147465317	0.022220572246265724	0.37403137270194586
ARHGEF10L_-_17866207.23-P1P2	ARHGEF10L	P1P2	106	117	6589	128	837	837	926	926	20	75	31	29	1363	1393	1478	490	91	1264	803	701	994	1264	709	701	0.9050731403197769	-0.08939122796966847	6.4377513950871315	0.3811253992015302	1.9086396766596925	-1.6819512048779082	-0.06362494800514984	-1.4861358740563482	-3.1177655705827045	-1.587369399380528	-3.228302086991136	1.1805139926071693	0.5916812610613053	0.2454973293455937
ARHGEF28_-_72922052.23-P1P2	ARHGEF28	P1P2	96	2949	85	93	2490	2490	1666	1666	101	233	135	87	2427	3753	2458	1002	457	1339	777	2047	434	1339	9767	2047	-0.8107310279273658	2.993407945103564	-0.6860057823065606	-0.9270200917957496	0.14241276076847215	-0.17805636335939967	0.14189347386752615	-0.09735523361890319	-2.5648319240541864	-0.674587511791241	-0.9832058692789697	-0.4129961495152228	-0.6870290452037093	2.4835305404674712
ARHGEF28_+_72922024.23-P1P2	ARHGEF28	P1P2	131	233	125	3134	1145	1145	1865	1865	135	239	160	4789	1909	2405	1053	838	2221	1399	382	3065	3738	1399	10348	3065	0.7585276168600656	0.45238212666724475	-0.29239966355922764	3.9848233317917465	1.2258333529399574	0.5869047566868324	0.8205815334235664	1.370736743564573	3.4755936598289434	1.5634541733759786	1.2344974513694984	-2.0197140814419177	2.356230574256527	1.9845191262232982
ARHGEF28_+_72922034.23-P1P2	ARHGEF28	P1P2	39	64	48	47	567	567	903	903	30	71	33	30	1377	1739	1229	850	1090	1140	648	2074	388	1140	554	2074	0.024433792226941087	-0.39787705994495814	-0.626843709838417	-1.0279995433414542	-0.507071630224472	-1.111731701486507	-0.4627591937016833	-1.1297767113112807	-3.863537062124252	-1.6419511671559306	0.5029783315994558	-0.6938217268281233	-0.6165452991888545	-1.6753318666473367
ARHGEF28_+_72922450.23-P1P2	ARHGEF28	P1P2	94	181	94	128	1798	1798	2001	2001	147	314	138	202	1576	3357	2760	831	139	3478	1176	2545	890	3478	16491	2545	-0.37135195552988876	-0.5630035534339712	-0.8051406333068187	-0.7305116694439746	-0.6175019529286632	0.9863110724199271	0.7331998312942991	-0.2328297251844349	-1.0796018107262557	0.10176984195088346	-4.077417123595809	-0.12924914702621537	-1.0280207237767052	2.9250674699125607
ARHGEF28_-_72922093.23-P1P2	ARHGEF28	P1P2	76	109	53	74	1765	1765	1243	1243	105	174	114	3032	1725	2207	1422	644	2422	1766	655	2105	1090	1766	8426	2105	-0.651288456408035	-1.2679402783843456	-0.9449141595680008	-0.8341634329617686	-0.9245765818305378	0.37055541815316806	0.48660848566933623	0.44828263424825376	3.1960285333487684	1.1253687678548814	1.023397543033134	-0.699724972428468	0.24220275969194466	2.230153828725197
ARHGEF28_-_72922429.23-P1P2	ARHGEF28	P1P2	61	120	73	94	1677	1677	1193	1193	76	136	84	58	1147	2866	1397	1057	1395	2425	1543	3606	1985	2425	2651	3606	-0.8946931376945386	-1.0554485129585571	-0.42377780189392533	-0.42979569355582403	-0.7009287865257114	0.49296838446769975	-0.24582414891158422	0.03329948707222474	-3.2268872929628167	-0.7366108925836194	-0.2300356042580315	-0.24013288576112912	0.6495142277445897	-0.21473658044838195
ARHGEF28_+_72922212.23-P1P2	ARHGEF28	P1P2	66	112	55	2077	835	835	664	664	334	78	43	36	1218	1604	1264	415	758	783	1284	1278	1409	783	728	1278	0.2249982303039606	-0.14894960030654003	0.013096249099020074	4.8812398519594895	1.2425961827639824	2.542096421607659	-0.21052030349244966	-0.7884176237720775	-2.566151151499681	-0.2557481642891377	0.520869561867322	0.9912858152757864	1.7859473666947177	-0.5827513346315971
ARHGEF28_+_72922447.23-P1P2	ARHGEF28	P1P2	130	169	126	158	1646	1646	2229	2229	117	198	89	83	3021	2470	1973	1300	1396	2801	2418	3092	784	2801	3967	3092	0.22385569091375057	-0.5345413191421708	-0.5381250108385505	-0.5824063706208829	-0.3578042524219634	-0.2817552021045975	0.5105971977077921	-0.38134344005423326	-3.008365103276598	-0.7902166369319096	-0.4369590208775831	0.629802374424754	-0.898656456283176	0.588634224337134
ARHGEF28_-_72922028.23-P1P2	ARHGEF28	P1P2	89	1545	81	102	935	935	1434	1434	107	250	895	677	2113	2140	1289	674	732	2251	1834	3046	428	2251	9140	3046	0.49314737449832036	3.4738964330140085	-0.5392033388959949	-0.5774101842686423	0.7126075710869229	0.10508048150614568	1.0539251074737992	3.562805693492895	0.9672986156854322	1.4222774745395679	-1.0529664821828422	0.25260614620824007	-1.456523387376887	1.8144043695748406
ARHGEF28_-_72922018.23-P1P2	ARHGEF28	P1P2	58	100	57	67	621	621	889	889	41	109	634	348	1677	1247	991	607	1542	890	197	1648	490	890	3559	1648	0.46576803521401233	0.11473459655151386	-0.3563736277437428	-0.4939566359102312	-0.06745690797211185	-0.9454244219063233	0.6354744790474784	3.4446961526558466	0.15828216288534014	0.823257093170585	1.3606095450485451	-2.0799202586263643	0.07733638082493233	1.3398818364432676
ARHGEF39_-_35665151.23-P1P2	ARHGEF39	P1P2	2886	1019	119	825	2071	2071	2091	2091	2477	477	100	94	2118	4075	2092	1035	1603	1427	1907	4433	1783	1427	861	4433	4.364980244577608	1.7261543629425726	-0.5283836163603506	1.8942667450053656	1.8642544340412988	4.6345818262939655	1.0567970160999316	-0.297712576769289	-2.4999348274167565	0.7234328595519625	0.7354731116660554	-0.23245006975203064	1.2596813358253536	-2.1350720736517195
ARHGEF39_+_35664761.23-P1P2	ARHGEF39	P1P2	86	134	83	90	1316	1316	1455	1455	79	119	81	55	2663	3320	1469	677	1076	2180	1048	3098	1154	2180	386	3098	-0.04944252072622213	-0.5465267182801985	-0.524988039527436	-0.7789565590042049	-0.4749784593845155	-0.6663654179935721	-0.6506138588261212	-0.09167030796872755	-2.6607609367580434	-1.0173526303866165	-0.45096603612039343	-0.5791699781516404	0.020675056657315727	-2.775538245404787
ARHGEF39_+_35664744.23-P1P2	ARHGEF39	P1P2	91	134	83	93	1460	1460	1718	1718	66	143	1632	64	2437	2742	1751	808	1389	1422	1723	1912	1610	1422	900	1912	-0.11772151526176167	-0.6963355983123369	-0.7646989228702537	-0.9713617275686655	-0.6375294410032544	-0.7978058693249483	-0.10960561490061416	3.9875603432408653	-2.697320109459501	0.09570718738895023	0.5338091553492483	0.8343686273446775	1.117499191058686	-0.8579594706470106
ARHGEF39_-_35664791.23-P1P2	ARHGEF39	P1P2	88	4073	87	97	1087	1087	993	993	484	146	68	110	1247	1453	1268	731	2039	1406	472	997	855	1406	8317	997	0.2595318919169096	4.655067738973376	0.09406955524163996	-0.11974328287947977	1.2222314758131112	3.0433080344848635	0.8365414753473983	-0.13177781918613984	-1.7714765091354838	0.4941487953776592	1.1039492019313322	-0.09427819593587694	0.2207596983768469	3.289523968399111
ARHGEF39_+_35665061.23-P1P2	ARHGEF39	P1P2	102	154	98	130	2098	2098	1903	1903	334	243	113	1306	2154	3069	2068	1150	1693	1842	1109	4031	2266	1842	7541	4031	-0.47613712229885063	-1.0186845568850957	-0.6725740352375285	-0.6356982507838007	-0.7007734913013186	1.7195923049697839	0.4927954772395182	-0.10474313819681935	1.1444124090069872	0.8130142632548669	0.445992932791577	-0.8773499685888917	1.237234767405302	1.1327442125993554
ARHGEF39_-_35665206.23-P1P2	ARHGEF39	P1P2	95	95	75	89	1417	1417	1116	1116	3527	140	90	226	1295	2845	1808	692	874	2195	690	2606	1626	2195	661	2606	-0.012531936280149036	-1.1494405695898	-0.2885266544120215	-0.4123940984010235	-0.4657233146707484	5.854180024892274	-0.19339401614875573	-0.23922749638258534	-0.6535578919292431	1.1920001551079225	-0.760831733934851	-0.9326403678021251	0.5054662853284292	-1.7499887609437417
ARHGEF39_-_35664779.23-P1P2	ARHGEF39	P1P2	19224	367	237	290	2281	2281	1989	1989	114	186	3538	142	3162	3237	1828	1186	2396	3233	2177	2815	3178	3233	2031	2815	6.96140670012465	0.11351338652834597	0.5376916549858004	0.45807531164295723	2.0176717633204384	-0.3850410911536901	0.03025306499907998	5.041766347335316	-2.1012498017490278	0.6464321298579193	0.1354384216499711	0.6137349343210924	0.9136055848985556	-0.24181853655473817
ARHGEF39_-_35664852.23-P1P2	ARHGEF39	P1P2	81	124	67	95	2749	2749	1012	1012	660	152	74	374	1204	1750	1263	605	198	1839	1490	1821	355	1839	301	1821	-1.1986046903214067	-1.721167016128808	-0.3101284173152523	-0.17714418390159548	-0.8517610769167656	3.541393084526053	0.6263242108241167	-0.004087188455675239	0.2669945010179736	1.1076561519781167	-2.647665123345057	0.6951098574731635	-1.4346705823437713	-2.367769384100435
ARHGEF39_-_35665178.23-P1P2	ARHGEF39	P1P2	95	158	99	118	1483	1483	1428	1428	49	82	52	46	1385	2489	1169	542	3082	1288	692	2235	1127	1288	528	2235	-0.07821077581676139	-0.4811942692802571	-0.24364767702820478	-0.36114343220549183	-0.29104903858267855	-0.41226986978140356	-0.7722626062627302	-0.40152112668763706	-2.5976957120045645	-1.0459373286840838	1.8264182893874392	-0.7069024393334777	0.7457148897337261	-1.8525388505955258
ARHGEF39_+_35664929.23-P1P2	ARHGEF39	P1P2	5172	2813	757	140	1241	1241	1416	1416	60	137	77	54	948	2854	1118	1082	676	1351	832	2067	1601	1351	4523	2067	5.94545565798682	3.9299343021816138	2.7033199068240195	-0.10232875067626446	3.119095279079047	0.42683789375019865	-0.22920163241501523	0.22918043755463913	-3.363705908371053	-0.7342223023703077	-0.4312485020562292	-0.3283545061838775	1.1833056008666942	1.3588677533226643
ARL6IP1_+_18812826.23-P1	ARL6IP1	P1	59	348	62	76	1665	1665	1276	1276	56	100	66	88	1466	2655	1724	628	246	1816	385	1775	600	1816	2341	1775	-0.932426914289862	0.49096489888737427	-0.7564403364567087	-0.8334913178595171	-0.5078484174296782	-0.3016239190362686	-0.5791040518165689	-0.6180515700277169	-1.8742977569620356	-0.843269324460648	-2.3163499609644043	-1.2203602245966654	-0.6593698291189123	0.6284320559493067
ARL6IP1_+_18812497.23-P1	ARL6IP1	P1	55	1810	51	60	646	646	331	331	121	26604	1119	94	467	355	360	188	59	1099	692	1554	2385	1099	1169	1554	0.3322058571376565	4.235711492273913	0.9085139020855633	0.7721969712630675	1.56215705569005	2.460275044604872	10.37921624529664	5.725239594349647	-0.03910862670770632	4.6314055643858625	-3.651648600600119	-0.18261411167050778	2.0561578476197644	-0.1815854277593527
ARL6IP1_+_18812823.23-P1	ARL6IP1	P1	52	45	36	60	579	579	475	475	3679	1612	57	64	1436	1045	1052	335	1014	885	1208	1459	636	885	3551	1459	0.4092566784587772	-0.9362385766622912	-0.11508273485471232	0.25110067485197485	-0.0977409895515629	5.765948474189862	4.776884705659945	-0.11693060542463307	-1.427125912052841	2.2496941655930827	0.7639923130202515	0.7121690205076658	0.4617092779901174	1.5123716232197815
ARL6IP1_+_18812507.23-P1	ARL6IP1	P1	83	138	110	107	1741	1741	1684	1684	99	155	97	76	1853	1767	1695	1322	1030	2718	1992	3495	1129	2718	6516	3495	-0.5044245579972548	-0.9078481658756616	-0.3295407426204515	-0.7402156542034823	-0.6205072801742124	0.18240000109228305	0.6405739848228427	-0.038058346133651	-3.159687574771812	-0.5936929837475846	-0.8322170977095394	0.17345364090575988	-0.32914000231826845	1.1278202943794198
ARL6IP1_-_18812650.23-P1	ARL6IP1	P1	64	103	53	59	1009	1009	972	972	58	138	67	78	1864	1944	827	606	445	1450	2072	1921	386	1450	6845	1921	-0.0924739607994356	-0.5428820669258685	-0.5901160821212965	-0.8061756717821733	-0.5079119454071934	-0.5975146024867692	0.3352478572726101	0.46344404098942515	-1.9968803913184088	-0.4489257738857859	-1.1364916380612655	1.0936949331215047	-0.9710201799580944	2.062319168596436
ARL6IP1_+_18812504.23-P1	ARL6IP1	P1	89	136	78	99	1630	1630	1557	1557	63	111	2164	317	1547	2343	1050	716	3034	1745	1480	2342	2206	1745	1070	2342	-0.30868631984512085	-0.8338655428708299	-0.7123750432955034	-0.7392028265376609	-0.6485324331372788	-0.20928701090918	-0.2481894684128072	5.132409540976258	-0.21458537383255538	1.1150869219554282	1.3656780701372897	0.3223845491155748	1.27656572217049	-0.901004133096005
ARL6IP1_+_18812781.23-P1	ARL6IP1	P1	197	284	9597	241	1637	1637	1719	1719	91	159	86	91	2564	2849	2050	958	1222	3072	3863	2903	2881	3072	2809	2903	0.8314497112891446	0.22223637802779939	6.087789915280054	0.40152928921366726	1.8857513234526662	-0.4076953593801056	-0.011821046939274105	-0.4860450699877825	-2.4351958322451903	-0.8351893271380884	-0.7622499099151555	1.3967055547057474	0.8457514121148362	0.18163819861643765
ARL6IP1_-_18812405.23-P1	ARL6IP1	P1	64	95	55	82	955	955	1205	1205	68	123	64	61	2286	2672	1721	1306	644	1514	371	1753	1005	1514	1224	1753	-0.013120424616189563	-0.5801734495948927	-0.8466817506713791	-0.6412716440374735	-0.5203118172299837	-0.6624562999241999	-0.2896538830345907	-0.6599330123372757	-3.4593104706912503	-1.2678384164968293	-0.6655485908838438	-1.2558064550382568	0.3471902637566813	-0.2890962919501855
ARL6IP1_+_18812784.23-P1	ARL6IP1	P1	78	2264	65	79	1767	1767	1487	1487	115	248	156	5370	1613	2299	2328	934	76	926	1226	1774	750	926	7248	1774	-0.6154476073824471	3.106899783277536	-0.9090451521026792	-0.9984144014135492	0.14599815559471513	0.5986498748286717	0.9389414637689173	0.18962524565689165	3.484319006455407	1.302883897677472	-3.03925684882938	0.4514814184901954	0.6342383697991287	2.259703091861872
ARL6IP1_+_18812467.23-P1	ARL6IP1	P1	24047	397	281	342	2352	2352	2063	2063	1034	203	4720	86	2952	2468	1646	754	4459	2403	1830	2512	1833	2403	2153	2512	7.240133453830789	0.18265071730386406	0.7306741812557265	0.6433181914611796	2.19919413596289	2.8952340112944777	0.5477451421359802	5.608920893530506	-2.1712645852742725	1.7201588654216726	1.4595675721713093	0.5275356333802556	0.5477301050861413	0.006638001392307635
ARL6IP1_-_18808905.23-P2	ARL6IP1	P2	94	170	86	145	2843	2843	1787	1787	130	283	182	4935	2844	2432	2827	1301	519	1307	2001	4518	2853	1307	4426	4518	-1.0323730336929682	-1.314479582542555	-0.7702831974181072	-0.3874210465647894	-0.876139215054605	-0.042647389551021764	1.0482666334885185	0.13183684207044877	2.8843204959182587	1.0054441454815508	-0.7647686764502816	-0.19043465438686535	2.0645805734624085	0.19944532652462815
ARL6IP1_-_18809346.23-P2	ARL6IP1	P2	152	4541	172	200	3721	3721	1832	1832	109	291	157	467	2316	3051	2608	1625	508	1953	2138	3355	3919	1953	9631	3355	-0.7273106633752651	3.036647511295832	0.19383693352643938	0.04064618413954735	0.6359549913966384	-0.0005446661723711443	0.7613447824298492	0.034990964363476706	-0.8380538898012233	-0.01056570229506737	-1.3751075261273549	0.3344775357334224	1.9431535913915399	1.7504989825512323
ARL6IP1_-_18809283.23-P2	ARL6IP1	P2	64	95	54	84	1350	1350	889	889	68	138	64	68	2121	1522	661	477	772	772	1059	1876	880	772	5920	1876	-0.5125071936312713	-1.0795602186099749	-0.4343761397450163	-0.16772840358924324	-0.5485429888938763	-0.5543755172402767	0.6883077173748458	0.7205919081952357	-1.8494912414628781	-0.24874178328326868	0.567684020987271	0.15957121057743773	1.1272626439327011	1.8870634941176363
ARL6IP1_-_18809147.23-P2	ARL6IP1	P2	99	133	113	123	1410	1410	1191	1191	119	9798	145	4233	1789	1676	1986	667	1472	1842	1349	1912	2787	1842	3523	1912	0.05411367110037535	-0.6568691467876957	0.20899723147235916	-0.039449410063107315	-0.10830191356951718	0.49857063829597426	6.699001046683721	0.3133575521894878	3.6268131954261293	2.7844356081488275	0.24418863095294818	0.4813362740679966	1.5357999086885954	1.110848097630916
ARL6IP1_+_18809330.23-P2	ARL6IP1	P2	120	158	103	116	1516	1516	1252	1252	3547	170	96	82	2363	2748	1372	1036	2361	1320	1682	1469	1681	1320	1519	1469	0.22707305574434855	-0.512945424996718	0.0032576471718854805	-0.19604406934327967	-0.11966469785594108	4.994670248001281	0.13676055141982335	0.2519961042512717	-2.6983649097761764	0.6712654984740496	1.4065441329700978	1.1798717587993424	1.2871417626664734	0.27741362006250453
ARL6IP1_+_18809241.23-P2	ARL6IP1	P2	82	156	49	105	1684	1684	582	582	67	144	68	516	1352	2531	1488	946	1716	1960	832	2263	735	1960	5327	2263	-0.47388792014139103	-0.6829463392068771	0.03661046812820956	0.7653639572196054	-0.08871495850011327	0.07390030121552726	0.015969113431849813	-0.36259760015476417	0.08642225537615267	-0.046576482532808716	0.37587991948424604	-0.45905270202532256	-0.47667753160272186	1.464212842410958
ARL6IP1_-_18808891.23-P2	ARL6IP1	P2	45953	5516	515	668	3769	3769	3190	3190	445	289	147	1022	3101	3880	3010	1659	2263	3370	1629	4524	3571	3370	7608	4524	7.494141847820405	3.2987685268468945	0.9758638803396344	0.9803573662835873	3.18728290532263	1.6078342622810768	0.40462064952641086	-0.2667770571077721	0.2619726832740519	0.5019126344934415	-0.006827985815057447	-0.489083876363825	1.0219395101929667	0.979044462987444
ARL6IP1_+_18809190.23-P2	ARL6IP1	P2	141	195	119	127	2191	2191	1571	1571	137	262	132	144	4331	2982	3076	1301	2433	2938	494	4251	1781	2938	9287	4251	-0.07158591828450778	-0.7407155902433411	-0.11587373506496768	-0.39278899606026374	-0.3302410599132699	-0.5737618270671021	0.6428943633542303	-0.45334729890044567	-2.214588871983189	-0.6497009086491271	0.2955859453694203	-2.120690862954019	0.21621308822146101	1.3565365220572478
ARL6IP1_+_18809225.23-P2	ARL6IP1	P2	229	348	16633	248	1643	1643	1921	1921	96	138	86	83	1842	2076	1384	1090	1221	2457	1707	2537	1084	2457	3668	2537	1.0433235214537913	0.5101545958959242	6.720894945632621	0.2825482891831148	2.139230338041363	0.14659570166975966	0.2404696325205098	0.08073489676830103	-2.75418161502507	-0.5715953460166251	-0.44115063638749064	0.41286798806427694	-0.24217313333217116	0.7609962656478162
ARL6IP1_-_18809255.23-P2	ARL6IP1	P2	5855	221	125	160	1601	1601	1866	1866	164	390	193	6421	2432	2971	2126	992	1026	2271	2018	1866	2016	2271	14506	1866	5.756932361179242	-0.1075271681275547	-0.29317301926838635	-0.30781139350262965	1.2621051950701676	0.5183150382144373	1.2221333280144187	0.6276295254399038	3.655277346269154	1.505838809484478	-0.5786129541125629	1.0975056373550762	0.7665279004691505	3.1877550088344258
ASB13_+_5708362.23-P1P2	ASB13	P1P2	56	104	47	76	922	922	1419	1419	48	117	50	598	1301	2083	1096	701	85	1483	968	2114	2120	1483	3541	2114	-0.1550315200648127	-0.3988553572909752	-1.309294055461629	-0.9867375781551992	-0.712479627743154	-0.3517521989567003	-0.0025465003570204203	-0.36507752348287426	0.7316224134797757	0.0030615476707951395	-3.557227925329658	-0.14236797500761078	1.453905634672053	0.9733076131249341
ASB13_+_5708331.23-P1P2	ASB13	P1P2	35	31	29	39	652	652	618	618	37	1488	43	1065	460	1341	760	530	31	720	416	1169	622	720	199	1169	-0.3332086389791895	-1.645203978846932	-0.8067060658555172	-0.7500670265803595	-0.8837964275654995	0.7726538617245136	4.30160119330378	-0.05449248392592221	1.967680538954933	1.7468607775143257	-3.969972764955529	-0.5060910472900864	0.7272776414770498	-2.325308447871307
ASB13_+_5708501.23-P1P2	ASB13	P1P2	178	6936	150	210	2178	2178	2467	2467	93	200	114	1171	3188	3953	2687	961	2376	3165	1478	3222	2883	3165	2699	3222	0.27318169055641217	4.420427809502199	-0.43294734288295667	-0.31830270017223405	0.9855898642508554	-0.6905865558425015	-0.15334014594466705	-0.46979222214549665	1.2460241130197585	-0.016923702728226964	0.15401335747233322	-0.13978177545993997	0.803725304855325	-0.02640537112301644
ASB13_-_5708517.23-P1P2	ASB13	P1P2	1255	1375	11125	174	1792	1792	1672	1672	69	120	92	65	1632	4398	1203	999	1127	1857	1042	2723	1546	1857	2235	2723	3.3723532250874517	2.367188846239051	6.340934550468887	-0.02842185377038775	3.0130136920062505	-0.15521033815338736	-1.044205389146227	0.38023939858386413	-2.9810816814716703	-0.9500645025468555	-0.1528022787759289	-0.40131325566481	0.6739264716655484	-0.055796004856415116
ASB13_-_5708546.23-P1P2	ASB13	P1P2	57	763	51	67	998	998	1283	1283	36	77	59	39	1313	1361	1411	523	827	1377	384	2490	1065	1377	862	2490	-0.24376949286559757	2.361971106494541	-1.0461041461969018	-1.0232224821701437	0.012218746315474538	-0.7800356524106355	0.00787109329112834	-0.4907608535324952	-2.784373544092399	-1.0118247391861004	-0.16788530397641843	-1.7124390771338092	0.5676848386543584	-1.3012598217496443
ASB13_+_5708106.23-P1P2	ASB13	P1P2	8966	259	177	218	2402	2402	1659	1659	42	123	66	69	1708	3465	2661	1177	1788	1988	638	2260	2748	1988	530	2260	5.786464846651976	-0.46388428302180973	0.3782833460484194	0.3080799362828297	1.5022359614903538	-0.937084289801791	-0.6645892275851146	-1.2442603059608386	-3.131482774967981	-1.4943541495789319	0.41471300060830274	-0.8401659944372026	1.4054242149319358	-1.863132361735288
ASB13_+_5708070.23-P1P2	ASB13	P1P2	157	2551	142	165	2001	2001	2073	2073	1931	651	1119	3260	3626	5077	2043	1077	2342	3866	1235	4400	2915	3866	4952	4400	0.21435179529280735	3.0996695966940018	-0.26098131468344743	-0.41518840440183236	0.6594629182253822	3.4996597862464314	1.1882890925362348	3.220619201946094	2.5587450878665265	2.6168282921488215	-0.15541654072274957	-0.8484640328395041	0.531014213552745	0.39963393691894344
ASB13_-_5708302.23-P1P2	ASB13	P1P2	90	201	85	113	1397	1397	1563	1563	45	97	58	597	1326	2002	1860	500	2195	1418	968	2997	526	1418	1221	2997	-0.07002671077286671	-0.047736749233263875	-0.5939351599406772	-0.5539293181227103	-0.31640698451737953	-0.47232141674297434	-0.21577751254864364	-0.914007541164894	1.216694209895012	-0.09635306514037523	1.1980474281704754	-0.6459116821385023	-0.4923628602710919	-1.0663297374094705
ASB13_-_5708111.23-P1P2	ASB13	P1P2	41	62	35	45	923	923	1352	1352	77	140	110	2959	1271	1511	1403	442	182	1274	55	1488	38	1274	5319	1488	-0.6063983347207689	-1.1466626622616283	-1.6648204524159325	-1.6730325574907432	-1.272728501722268	0.36372877272988147	0.7195309758803594	0.41615878960768793	3.7038827950947835	1.300825333328178	-2.2396709010703333	-3.7732706484828933	-4.128862081136593	2.0669066566285146
ASB13_+_5708432.23-P1P2	ASB13	P1P2	146	230	130	185	2279	2279	1800	1800	132	254	144	2226	2596	4212	1359	1379	487	3685	2266	4015	4400	3685	8961	4015	-0.07812415207835866	-0.5593672933236515	-0.18463741126729705	-0.046405948238958494	-0.21713370122706638	0.11100999839925407	0.09993086984667077	0.8506936303778483	1.651722509120273	0.6783392519360115	-2.351986920912819	0.15927632251631663	1.1941988721057117	1.3873858967439707
ASPM_-_197115568.23-P1P2	ASPM	P1P2	140	162	110	135	2379	2379	2375	2375	253	1232	4793	125	3249	3898	2270	828	1902	2038	1256	3136	815	2038	4450	3136	-0.20062004117324683	-1.1269616885432394	-0.8255761176597276	-0.900902418593075	-0.7635150664923223	0.725904093404766	2.489804069537233	5.167335012143613	-1.7668112995449445	1.6540579688851667	0.46804721568202057	-0.3355606461231031	-0.3839221193712521	0.7340059227426152
ASPM_+_197115633.23-P1P2	ASPM	P1P2	134	194	109	171	2772	2772	2541	2541	95	171	93	82	2383	3609	2033	843	1894	3140	1669	3696	3137	3140	3487	3696	-0.4843858533725198	-1.0874708349528155	-0.9362203683551429	-0.6573343627056907	-0.791352854846542	-0.240017080819384	-0.24799500891111315	-0.3611373190337739	-2.4009454430317043	-0.8125237129489942	-0.1616442073233333	-0.1624523529529811	0.9369809377407355	0.14514775347734782
ASPM_-_197115684.23-P1P2	ASPM	P1P2	6531	138	85	107	1316	1316	1114	1114	38	71	51	144	1121	1660	1028	837	140	937	598	1531	340	937	904	1531	6.197380917481043	-0.5040914519598019	-0.10536661428104477	-0.14407274847711804	1.3609625256907696	-0.473952502321902	-0.3956845026293827	-0.2441008375194551	-1.5782674378157378	-0.6730013200716198	-2.1749381997269492	-0.3717284442012052	-0.5241543338453631	-0.5309534589678995
ASPM_+_197115347.23-P1P2	ASPM	P1P2	5	17	6	5	406	406	294	294	14	24	15	10	204	634	323	212	150	39	162	386	158	39	94	386	-2.4571713239908926	-1.8285452109375662	-2.007933877193923	-2.6417504674872347	-2.233850219902404	0.5436201271260477	-0.5718406253180293	-0.33940138938247877	-3.4451009863835425	-0.953180718489501	2.5111004926209035	-0.2680785852829779	2.956738496990977	-1.8087420394737423
ASPM_+_197115344.23-P1P2	ASPM	P1P2	108	3739	88	118	1245	1245	2014	2014	1957	171	88	70	1197	1399	1174	580	2433	1342	1579	1902	624	1342	7148	1902	0.35919397351494675	4.335834593899996	-0.909640382448202	-0.8572111361831769	0.7320442621958911	5.117911150723241	1.1192081718213664	0.35131329523017296	-2.089734699777674	1.1246744794992765	1.4260356697255165	0.7160223741001512	-0.16640676966181345	2.139148534297628
ASPM_-_197115391.23-P1P2	ASPM	P1P2	115	175	109	124	2134	2134	1893	1893	165	17621	219	2645	2945	4015	3020	1007	2820	2955	626	4582	773	2955	6953	4582	-0.32761791157312814	-0.8588054839948254	-0.5114984040054935	-0.6962686028550633	-0.5985476006071275	0.25096084256793194	6.28535981144562	0.3035525950916593	2.3540954122868976	2.298492165348027	0.5002210532085319	-1.8872144472715788	-0.9962578434639255	0.8307842770041138
ASPM_+_197115350.23-P1P2	ASPM	P1P2	26225	367	274	321	1450	1450	1527	1527	67	159	99	73	2506	2326	1139	1123	2087	904	754	2184	1830	904	4570	2184	8.063054465756618	0.7671269329381867	1.1283237030849604	0.9859389227872183	2.736111006141746	-0.8163909618241494	0.28078347791135894	0.5649029580744251	-2.98242628022829	-0.7382827015166639	1.774719943731918	-0.5498079785507104	1.9558089384323392	1.2943474551422804
ASPM_-_197115665.23-P1P2	ASPM	P1P2	2220	5470	154	194	1784	1784	1689	1689	732	124	87	420	1849	2347	1236	955	1481	1717	2422	2397	2237	1717	615	2397	4.201680559624085	4.365753082756885	0.1516088948148009	0.1139530118475085	2.2082488872608197	3.0718608759197856	-0.09086991203607298	0.26057883764728107	-0.2242200319646943	0.7543374423915745	0.3543656222739846	0.9994974051456738	1.3200351847331067	-1.73344544730583
ASPM_-_197115425.23-P1P2	ASPM	P1P2	118	4948	112	138	2791	2791	1468	1468	67	139	67	82	2182	3588	2246	1268	3082	1541	1492	2507	390	1541	622	2507	-0.6776868613973042	3.5753912409075728	-0.10550536386432352	-0.17511801360327706	0.6542702505106671	-0.6166556488258959	-0.5384871980955319	-0.9779546522399016	-2.989895652229029	-1.2807482878475898	1.5676840209872709	0.23581398852177649	-1.0439608650890526	-1.781849364586636
ASPM_+_197115513.23-P1P2	ASPM	P1P2	117	3065	109	147	1778	1778	1669	1669	84	5278	86	80	1408	2451	1994	675	1897	1854	1281	1488	2045	1854	2571	1488	-0.03943839093944401	3.5349596147456444	-0.32980794766438715	-0.2691021120644679	0.7241527910193366	0.34157635118140206	5.25815677055965	-0.4460865699931702	-2.115924223758537	0.759430581997336	0.6007624557732156	0.7684243983340929	1.0798195668797024	1.0180812298423254
ATAD5_+_29159165.23-P1P2	ATAD5	P1P2	113	189	120	152	2974	2974	1610	1610	2563	180	113	77	1846	3606	1564	761	5023	1752	3062	3100	1194	1752	1581	3100	-0.8317734713303091	-1.2266186428340755	-0.1391784104721756	-0.16892367709662715	-0.5916235504332967	4.882121472685743	-0.17279468100244433	0.2982525348107625	-2.3440747295163504	0.6658761492444274	2.087230521057927	0.9667345164386658	0.3851600293397535	-0.7423047016865283
ATAD5_+_29159022.23-P1P2	ATAD5	P1P2	155	3111	133	180	1290	1290	1282	1282	65	3700	81	508	1574	1948	1619	560	3082	1584	1667	3276	5040	1584	1262	3276	0.8292055532705427	4.019335194221036	0.33787785580373386	0.4036663321727001	1.397521233867003	-0.18916146543909296	5.077067497421554	-0.23193889771501386	0.8202930431194934	1.3690650443467351	1.5279785474224465	0.009847196445886164	2.608211365983791	-1.1470973005417586
ATAD5_+_29159040.23-P1P2	ATAD5	P1P2	120	194	123	148	2108	2108	1618	1618	81	1077	112	95	2466	4065	2109	809	1877	3127	3103	3524	1913	3127	1865	3524	-0.2485320577217749	-0.6924184444528163	-0.1107054201694524	-0.2145487443392613	-0.31655116667082595	-0.5194165344782755	2.235298801682039	-0.14589008803315995	-2.129248910806736	-0.13981418290903314	-0.16866654810689496	0.8009782217087833	0.22941762209719385	-0.6889121476611126
ATAD5_+_29159404.23-P1P2	ATAD5	P1P2	104	242	132	133	2271	2271	1425	1425	63	1321	83	79	1665	3077	1736	1284	1072	2441	542	2287	2379	2441	823	2287	-0.5624357742588737	-0.4809208884350227	0.1744238823402724	-0.18546998597651032	-0.26360069158253346	-0.315335991418769	2.931641927013505	-0.2974134313946273	-3.0617573656529067	-0.1857162153631997	-0.6194833683361106	-1.0925631599573233	0.9012429443201025	-1.2453658838733461
ATAD5_-_29159050.23-P1P2	ATAD5	P1P2	46	72	32	51	761	761	387	387	28	43	28	31	807	424	530	235	98	818	1399	1277	1738	818	296	1277	-0.16195418913961124	-0.6524997770639627	0.010586210776875049	0.31222936828885195	-0.12290959678446173	-0.44037939418023697	0.8498802042391205	-0.15339525769002993	-1.9614292628858307	-0.4263309276292445	-2.49356316783927	1.1161658865625075	2.0256153015487732	-1.879963297957073
ATAD5_+_29159407.23-P1P2	ATAD5	P1P2	187	9300	160	226	1626	1626	1666	1666	2714	248	134	111	1414	2600	1374	1027	2817	2537	1195	2174	2503	2537	7585	2174	0.7660194161195304	5.265231323804999	0.22653137644309984	0.35400005951140656	1.652945543969759	5.349329147649394	0.7614363065712801	0.7310212713425996	-2.2489132266757954	1.1482183747218697	0.7187200652982626	0.12118712694127964	0.9188947393005145	2.0319233862237875
ATAD5_-_29159373.23-P1P2	ATAD5	P1P2	39	64	46	48	946	946	400	400	41	113	63	46	1693	2144	477	312	41	1303	1878	1991	814	1303	3663	1991	-0.7140576561702252	-1.1363685083421244	0.48648173320357335	0.17710009340819788	-0.29671108447514466	-0.9591237062376186	-0.09437432394236289	1.1685328371973323	-1.8009488895129415	-0.4214785206238978	-4.422385342962779	0.9002322910337497	0.2596235833742344	1.1086586261047575
ATAD5_-_29159416.23-P1P2	ATAD5	P1P2	167	2847	162	202	2729	2729	2935	2935	134	262	3339	807	4090	4950	2744	1422	829	2450	2803	3670	1701	2450	2798	3670	-0.14421588849316702	2.8103979634653955	-0.5725188181915044	-0.6249395227838532	0.3671809334992178	-0.5231053903313994	-0.08825390421666235	4.372233981593231	0.14361048695065903	0.9761212934989569	-0.9956537214069116	0.5957201304023966	0.4119613594495739	-0.16225795444912072
ATAD5_-_29159368.23-P1P2	ATAD5	P1P2	56	88	40	78	1372	1372	691	691	3343	120	82	733	2245	1667	956	751	57	963	1017	1992	382	963	1030	1992	-0.728473345808287	-1.2133052825382444	-0.503837838579611	0.08885410093575641	-0.5891905914975963	4.983118457028834	0.35538811072232424	0.5457835663402628	0.9258916639118341	1.7025454495008132	-3.510817952691447	0.014630480889896713	-0.39560319213158857	-0.7224471638807994
ATAD5_-_29159228.23-P1P2	ATAD5	P1P2	51	71	60	76	735	735	977	977	46	88	49	373	832	2190	870	461	1689	865	1772	1246	715	865	463	1246	0.03706140055469076	-0.622525455221774	-0.4185481894385812	-0.44829345606303295	-0.3630764250421747	0.23181278495586	-0.48574763175101676	-0.06106337691795538	0.6553002531181937	0.08507550735127042	1.5330813112645698	1.4926029846314943	0.6636030768177867	-1.1990938236470645
ATF7IP_-_14518605.23-P1	ATF7IP	P1	45	80	52	65	1195	1195	914	914	52	95	55	191	1668	2597	1000	586	500	1178	1093	1875	343	1178	1105	1875	-0.8447053082315144	-1.151538942983478	-0.5288346699956921	-0.5776887595678486	-0.7756919201946333	-0.5947733082636324	-0.6212387862472379	-0.09532620143450021	-0.6564366530942054	-0.4919437372598942	-0.6686555181811026	0.20593125450177685	-0.8416990899815264	-0.5337180798751109
ATF7IP_-_14518679.23-P1	ATF7IP	P1	3744	215	145	177	2157	2157	2196	2196	1319	251	145	1637	2669	3815	2599	1100	4922	2022	2996	2923	1946	2022	8202	2923	4.681790756729872	-0.5772897465737232	-0.3139772820689788	-0.3970630064604346	0.8483651804066838	3.3918358061495177	0.22561211632910094	-0.07473345875433868	1.5344421713544256	1.2692891587696762	1.851145681542416	1.020116243753176	0.8830886805542189	1.7176520606378645
ATF7IP_-_14518682.23-P1	ATF7IP	P1	97	151	104	132	2416	2416	2538	2538	83	108	67	149	1809	3074	1774	920	2147	2199	704	3279	1620	2199	428	3279	-0.7522553988310294	-1.2506721350027297	-1.0022606687787285	-1.029088452020886	-1.0085691636583434	-0.03724671423437709	-0.6794780434270811	-0.6376027341403638	-1.66543015718992	-0.7549394122479356	0.533158607991076	-1.2350801186552858	0.4975061765931411	-2.7084470538752132
ATF7IP_-_14518693.23-P1	ATF7IP	P1	157	299	148	4782	2441	2441	2813	2813	2084	203	2433	540	1964	2745	2417	1291	2817	3014	1243	2794	2110	3014	679	2794	-0.07239933258260578	-0.2799270405857781	-0.6416645047644645	4.001498359858695	0.7518768704814616	4.494250895003755	0.39428138739283725	4.098617216875774	-0.29656631496406605	2.1726457960770746	0.47016416776437775	-0.18397727525650054	0.4239235496728453	-1.8117223950480306
ATF7IP_-_14518719.23-P1	ATF7IP	P1	33	89	40	55	978	978	1194	1194	28	92	44	285	1072	1710	951	411	56	608	1295	1372	64	608	367	1372	-1.0030600372868586	-0.7086293589885653	-1.2928830594561576	-1.2042336252783785	-1.0522015202524901	-0.8500437213602288	-0.06468274961602472	-0.3447715425203386	0.43271489866271506	-0.20669577870846978	-2.8728885703987106	0.9012000655015817	-2.3095675457674636	-1.6733023672128986
ATF7IP_-_14518596.23-P1	ATF7IP	P1	17271	291	193	235	2076	2076	2628	2628	73	134	65	64	2180	3761	1525	1095	2050	1505	2034	2378	1091	1505	726	2378	6.9427097675867335	-0.08538752045232645	-0.16051655613296356	-0.24723883129556334	1.6123917149264702	-0.49159731374433235	-0.6592754964823122	-0.46312734460622895	-3.1358237811962417	-1.1874559840072791	1.013544443733015	0.7590994132123219	0.47424758235266473	-1.4825811156332043
ATF7IP_-_14518846.23-P1	ATF7IP	P1	178	270	161	209	3821	3821	2413	2413	113	1411	157	1547	4099	5020	1971	1548	1552	3026	2477	5669	2683	3026	1367	5669	-0.5377646130841915	-1.0735910803094098	-0.2989193551798488	-0.293259285673102	-0.5508835835616381	-0.7721867651796517	2.3205665278593517	0.43900705755106895	0.9599590985969194	0.7368364797069217	-0.3955994090423385	-0.20997195147258552	0.7647950347199058	-1.8229548800966657
ATF7IP_-_14518697.23-P1	ATF7IP	P1	1032	463	29439	333	1964	1964	2637	2637	100	173	5096	491	1789	2318	1940	981	3661	1311	1791	2630	875	1311	738	2630	2.957884539415483	0.6646170339428139	7.087535156581816	0.2506902936684685	2.740181755902145	0.2476090647627558	0.4074992807304749	5.482406994884737	-0.037638738612251865	1.5249691504414287	2.049254109070062	0.4302309869067742	0.3550472041740585	-1.6042439320025677
ATF7IP_-_14518723.23-P1	ATF7IP	P1	95	3870	96	123	1634	1634	1598	1598	87	172	110	2251	1491	3286	992	799	118	1771	1250	1808	240	1771	6771	1808	-0.21810016150781397	3.99325344788336	-0.4503132252855351	-0.46354340512697045	0.7153241639907599	0.30956950060522503	-0.10431610614775444	0.9162617728407119	2.455190021818473	0.8941762972791636	-3.340021426402802	0.45206186623473954	-1.945097933467274	2.134100387614505
ATF7IP_-_14518627.23-P1	ATF7IP	P1	136	4966	112	164	2200	2200	1915	1915	323	2642	111	118	2041	4898	2770	1896	1094	1609	522	2718	1660	1609	3757	2718	-0.12958846885476127	3.923908602762089	-0.48899778783342995	-0.30958288973246906	0.7489348640853573	1.7490204347011449	3.2609735967830717	-0.5521560248835176	-3.045208826244124	0.3531572950891436	0.011132433056381119	-1.3958952950970291	0.9833788831869628	0.6961618059910807
ATF7IP_-_14538334.23-P2	ATF7IP	P2	3818	370	220	332	2942	2942	2858	2858	107	236	144	1126	3019	3952	3501	2458	5116	2311	2658	3701	5374	2311	1523	3701	4.262256354456029	-0.24187220574124746	-0.09265452064987167	0.13024301271287486	1.014493160194446	-0.40969750807253913	0.08581172187738595	-0.5145279752832641	-0.16538671500013824	-0.25095011911963916	1.7141830254012773	0.5069544180764319	2.155839029221657	-1.0518730476962272
ATF7IP_+_14538571.23-P2	ATF7IP	P2	206	6580	186	284	4972	4972	2569	2569	276	337	183	4652	4067	4046	2992	1106	2063	1619	2659	3329	1668	1619	8277	3329	-0.7068735555623453	3.153589152567389	-0.1810563968715	0.05874972706563186	0.581102231799794	0.5274657283559754	0.5658600807237972	0.057903748099333185	3.0333910845308054	1.0461551604274777	0.9173248565711898	0.6603233558178823	0.9813762708182194	1.543145233050867
ATF7IP_-_14538285.23-P2	ATF7IP	P2	83	132	65	106	1393	1393	1110	1110	651	159	2974	140	1537	2277	1577	631	1728	2028	717	2576	1665	2028	5559	2576	-0.18270361294740667	-0.6502575582455288	-0.48720018128772846	-0.15242972421250256	-0.3681477691732918	3.169302830514803	0.31150028324795453	5.004320356964836	-1.2113218047452885	1.8184504164955761	0.336729586147399	-0.8605591203122345	0.6538244926314059	1.338818934750506
ATF7IP_-_14538504.23-P2	ATF7IP	P2	139	210	120	149	3122	3122	3126	3126	104	187	97	1287	2298	3320	2377	830	1477	2121	1754	2749	1785	2121	1094	2749	-0.6030772509474795	-1.1446814393145157	-1.0964355004698603	-1.154939760075736	-0.9997834877018978	-0.05703281746508182	0.0014628377535714776	-0.5259149760523796	1.5937201852787086	0.25305880737870445	0.04560922622150526	0.33627029003225783	0.6895394210620288	-1.1001680226036956
ATF7IP_+_14538328.23-P2	ATF7IP	P2	95	143	86	120	2311	2311	2453	2453	190	439	247	7704	1897	2792	2110	1118	765	1626	1677	3350	1675	1626	18907	3350	-0.7182094378297617	-1.265102342691971	-1.2272907969342186	-1.117447140487317	-1.082012429485817	1.089042191959411	1.4825298074259283	0.9944383176930578	3.745578888292563	1.8278973013427398	-0.5201115835077428	-0.013749957567673166	0.9811938058335914	2.725813612450775
ATF7IP_-_14538512.23-P2	ATF7IP	P2	57	81	45	54	1093	1093	1250	1250	82	136	67	86	1280	2449	909	1144	809	704	195	2218	82	704	6610	2218	-0.3749511732002411	-1.0048998177900095	-1.1890833162984893	-1.2968310949242141	-0.9664413505532385	0.4443144567706603	-0.018978313213416698	0.327051075966593	-2.7727152087839975	-0.5050819973150403	0.7682482947799514	-2.523184887311621	-2.163519646343092	1.804517052350045
ATF7IP_+_14538711.23-P2	ATF7IP	P2	123	167	119	142	1619	1619	2206	2206	72	173	93	495	2200	1645	2149	610	2192	1847	397	3247	982	1847	4394	3247	0.16786373334359528	-0.5278551128312432	-0.6056233453621536	-0.7214761736249338	-0.4217727246186837	-0.5246722599297708	0.9022922631143429	-0.4411925866168245	0.6595106558090172	0.14898451809419094	0.8147479529653596	-2.0473680230426528	0.026971031008376944	0.6655536312538893
ATF7IP_-_14538500.23-P2	ATF7IP	P2	2726	3780	140	159	2830	2830	1293	1293	47	96	44	56	1459	1741	1623	429	530	2023	156	1180	322	2023	1379	1180	3.8322200073928863	3.166912046386461	0.39955242405599734	0.21237017793586777	1.9027636639428032	-0.5474847692003149	-0.029202082829723253	-1.1159172962077468	-1.9765875421496477	-0.9172979225968582	-1.3647480341204505	-1.9346404762864775	-1.7130037587675442	0.4539617433814775
ATF7IP_-_14538765.23-P2	ATF7IP	P2	8574	263	179	215	2573	2573	1981	1981	84	143	87	77	2052	3000	2260	1238	2352	2768	785	2863	1325	2768	3138	2863	5.622753458390094	-0.540988887444227	0.13857857929605544	0.03217346716174041	1.3131291543509156	-0.2018070457883545	-0.2393395445046318	-0.6100651917508939	-3.046117685227069	-1.0243323668177373	0.3327281381869109	-0.8822346621198858	-0.12449161562267863	0.3614438280854456
ATF7IP_-_14538433.23-P2	ATF7IP	P2	145	6112	137	142	1825	1825	1222	1222	50	109	55	775	893	1381	1413	595	620	1408	1550	1763	816	1408	1206	1763	0.2324648396671143	4.493075944378277	0.44977948006308255	0.13071233214771905	1.326508149064048	0.2500303716934411	0.48822262461909727	-0.5940876671063524	1.3421980152585877	0.3715908361161933	-0.6156231923757888	0.7987641899418961	0.15135369101032037	-0.3186764213033959
ATG14_+_55878129.23-P1P2	ATG14	P1P2	11523	273	162	231	1602	1602	1373	1373	65	110	63	756	1972	2876	2057	821	2526	2297	1385	2529	1846	2297	353	2529	6.7328068151504326	0.19642657350841297	0.5235100596588094	0.6646269137307234	2.0293425905120945	-0.5143854763095179	-0.5569523428144159	-0.9399477853220901	0.8418953857355618	-0.2923475546776156	0.7047878033968995	0.11584738837379005	0.6230116639439724	-2.611700802275357
ATG14_+_55878522.23-P1P2	ATG14	P1P2	239	6561	199	4878	3321	3321	2771	2771	625	243	123	105	2690	5052	2670	1890	1035	2815	2411	3564	1844	2815	1161	3564	0.08970129878496191	3.7316258632638117	-0.19279040801648284	4.051876829776534	1.9201033959522062	2.303012469145402	-0.2262905160815496	-0.35101115153274876	-3.2090336281500185	-0.37083070665472884	-0.8758201335936334	0.420662763181082	0.3280637011378681	-1.3890032185396544
ATG14_+_55878313.23-P1P2	ATG14	P1P2	88	7166	82	124	781	781	1076	1076	51	89	63	32	1972	2252	1090	472	564	568	561	2183	472	568	2335	2183	0.7364893788022395	5.9471014550660275	-0.1071343910172553	0.11872773029201777	1.6737960432857577	-0.8643279473664771	-0.5097217770136098	-0.023734126461445015	-2.921751676069547	-1.07988388172777	0.5574882538813825	-0.9757110052815203	0.6712558975332811	0.3262365657229341
ATG14_-_55878158.23-P1P2	ATG14	P1P2	43	68	45	73	1072	1072	677	677	58	3286	394	44	1835	1624	1086	604	1478	1070	233	1708	147	1070	1189	1708	-0.7535879374487529	-1.2292984842101626	-0.3043829603240371	0.022806317766786988	-0.5661157660540411	-0.5748928055630635	5.16831675186512	2.6263418013549424	-2.8180817473954876	1.1004210000653774	1.0337194938449126	-1.8893776658657322	-1.9253627687760229	-0.29343311375813363
[truncated: 5,148 more rows]
