# Supplementary material for: High-content imaging-based pooled CRISPR screens in mammalian cells
Source: J Cell Biol. 2021 Jan 19;220(2):e202008158. doi: 10.1083/jcb.202008158 (PMC7821101; doi:10.1083/jcb.202008158)
Supplement: Table S1 — describes the sgRNA libraries used in the mIFP proof-of-principle screen (sgRNAs infecting mIFP positive cells). [file JCB_202008158_TableS1.txt]

#sgID	gene_strand targeted_PAM coordinante.sgRNA length-transcript
#gene	gene targeted by the sgRNA or "negative control"
#protospacer sequence	protospacer sequence; 5'G is included whether or not it is present in the genome
#transcript	transcript start site (TSS) targeted by the sgRNA
#All the sgRNAs were selected based on hCRISPRa-v2 libraries designed in Jonathan Weissman lab, for more information, see Horlbeck et al. eLife 2016;5:e19760. DOI: 10.7554/eLife.19760
sgID	gene	protospacer sequence	transcript
AKT2_+_40791360.23-P1P2	AKT2	GCTCTCTCAGAGTTCGTCTC	P1P2
AKT2_-_40791400.23-P1P2	AKT2	GGAGCGAGAGCGCAAGAGCA	P1P2
AKT2_-_40791521.23-P1P2	AKT2	GAGGCGAGATGGGGCTACGC	P1P2
AKT2_-_40791510.23-P1P2	AKT2	GGTGGGGCGGAAAGGCGAGA	P1P2
AKT2_+_40791548.23-P1P2	AKT2	GTCACTACGGCTAGGCCCTA	P1P2
AKT2_-_40791502.23-P1P2	AKT2	GGCTAGGCCGTGGGGCGGAA	P1P2
AKT2_-_40791476.23-P1P2	AKT2	GGCCTGTGTGGGTTAGAGAT	P1P2
AKT2_-_40791454.23-P1P2	AKT2	GTGCGCACATTAGACAACTT	P1P2
AKT2_-_40791342.23-P1P2	AKT2	GGCCCTCTCGCGCCACAAAC	P1P2
AKT2_-_40791555.23-P1P2	AKT2	GCCGACGTCTGCTTTCCCTA	P1P2
AKT3_-_244013682.23-P1P2	AKT3	GaggaggcggagACTCTACA	P1P2
AKT3_-_244013696.23-P1P2	AKT3	GCTACATGGGAATCGGATAT	P1P2
AKT3_-_244013689.23-P1P2	AKT3	GggagACTCTACATGGGAAT	P1P2
AKT3_+_244013711.23-P1P2	AKT3	GccgcccgAGCGGTGTTTTC	P1P2
AKT3_-_244013832.23-P1P2	AKT3	GCCCGGGCTGCGCCTCGCTG	P1P2
AKT3_+_244013736.23-P1P2	AKT3	Gccgccccgccggcgtgacc	P1P2
AKT3_-_244013752.23-P1P2	AKT3	Ggggggccgggtcacgccgg	P1P2
AKT3_-_244013729.23-P1P2	AKT3	GTCACCAGAAAACACCGCTc	P1P2
AKT3_+_244013881.23-P1P2	AKT3	GGACGGCGAGAACCGATCGG	P1P2
AKT3_+_244013884.23-P1P2	AKT3	GGGCGACGGCGAGAACCGAT	P1P2
AR_-_66763753.23-P1P2	AR	GTTAGCGCGCGGTgagggga	P1P2
AR_+_66763712.23-P1P2	AR	GAACGCCTGCCTAGTGGCTT	P1P2
AR_+_66763652.23-P1P2	AR	GAGGCTAGCTCTAGCCCTGG	P1P2
AR_-_66763616.23-P1P2	AR	GAGCCCTGGCGCCTAAACCT	P1P2
AR_+_66763686.23-P1P2	AR	GACAAGTGCTGGCGCAGCGT	P1P2
AR_+_66763428.23-P1P2	AR	GAGCGCGCAGATGGGAGAGT	P1P2
AR_+_66763681.23-P1P2	AR	GTGCTGGCGCAGCGTGGGCG	P1P2
AR_+_66763495.23-P1P2	AR	GGAGGGAGGAAAAGGACGAT	P1P2
AR_+_66763718.23-P1P2	AR	GCGCGCTAACGCCTGCCTAG	P1P2
AR_-_66763816.23-P1P2	AR	GGCAAGGAGGCCGGCCCGGT	P1P2
ARPC1A_-_98923363.23-P1P2	ARPC1A	GGGGCAGCATCTCCTCTGAA	P1P2
ARPC1A_+_98923436.23-P1P2	ARPC1A	GCCGCGCATGCGCACAGCTC	P1P2
ARPC1A_+_98923417.23-P1P2	ARPC1A	GGGGCGCGCAGTCCGGGGTT	P1P2
ARPC1A_+_98923413.23-P1P2	ARPC1A	GGCGCAGTCCGGGGTTAGGC	P1P2
ARPC1A_-_98923427.23-P1P2	ARPC1A	GACTGCAGCCTGCCTAACCC	P1P2
ARPC1A_+_98923499.23-P1P2	ARPC1A	GGGGAGCGGCTGACAGATCC	P1P2
ARPC1A_+_98923463.23-P1P2	ARPC1A	GCCTGCGCGTTGCGACCGCG	P1P2
ARPC1A_+_98923353.23-P1P2	ARPC1A	GACTGTCGGCGGCCCTTCAG	P1P2
ARPC1A_-_98923502.23-P1P2	ARPC1A	GCAGGCGCCGTGTCCACTTC	P1P2
ARPC1A_-_98923343.23-P1P2	ARPC1A	GCACTTGCCAGGCGTTCCGT	P1P2
AURKA_+_54967481.23-P1P2	AURKA	GCCGACCGCGGAGAGCACCC	P1P2
AURKA_+_54967526.23-P1P2	AURKA	GGCGTCAAGCTTGACGTCAA	P1P2
AURKA_-_54967356.23-P1P2	AURKA	GAGCGAGGCTGCCTTGTGAT	P1P2
AURKA_+_54967423.23-P1P2	AURKA	GCCACCACTTCCGGGTTCTT	P1P2
AURKA_+_54967458.23-P1P2	AURKA	GGCTGGGACTGCCACAGGTC	P1P2
AURKA_+_54967368.23-P1P2	AURKA	GAAACGCGACTCAAGGCGTC	P1P2
AURKA_-_54967498.23-P1P2	AURKA	GAGCCCCAGGGTGCTCTCCG	P1P2
AURKA_+_54967194.23-P1P2	AURKA	GCCGACGGGTGGGTAGACCG	P1P2
AURKA_+_54967375.23-P1P2	AURKA	GCGCCCTTAAACGCGACTCA	P1P2
AURKA_+_54967401.23-P1P2	AURKA	GGAGCAAGTGCGCCTGCGCG	P1P2
BAG4_+_38034213.23-P1P2	BAG4	GCCCGAAAGCTGAGGGACGG	P1P2
BAG4_-_38034252.23-P1P2	BAG4	GCGGGGTTCGGCAGCAGAAG	P1P2
BAG4_+_38034263.23-P1P2	BAG4	GGACGACGCCAGCCAATCCC	P1P2
BAG4_+_38034220.23-P1P2	BAG4	GGCCGAACCCCGAAAGCTGA	P1P2
BAG4_-_38034077.23-P1P2	BAG4	GCGGGGCAGCCGTACCGTTG	P1P2
BAG4_+_38034064.23-P1P2	BAG4	GAGGGTGTCCCCCAACGGTA	P1P2
BAG4_+_38034289.23-P1P2	BAG4	GCGAATGGAGAGCAGCGAAG	P1P2
BAG4_+_38033968.23-P1P2	BAG4	GGCCCCCGGCGGCTGAAAGC	P1P2
BAG4_+_38034004.23-P1P2	BAG4	GGAAGTGGGTAAGGGTAATA	P1P2
BAG4_+_38034304.23-P1P2	BAG4	GGCCCGCGGGCGATTGCGAA	P1P2
BCL2L2_+_23775844.23-P1P2	BCL2L2	GCTGGCTGAGAGGGCACGGt	P1P2
BCL2L2_+_23775897.23-P1P2	BCL2L2	GCTGCAAAGGGCCACTACTC	P1P2
BCL2L2_+_23775862.23-P1P2	BCL2L2	GGCTGAAGGCAAAGAAGGGC	P1P2
BCL2L2_+_23775909.23-P1P2	BCL2L2	GTGGGACGCAGGCCTGCAAA	P1P2
BCL2L2_+_23775890.23-P1P2	BCL2L2	GGGGCCACTACTCAGGAAGA	P1P2
BCL2L2_+_23775964.23-P1P2	BCL2L2	GCCCGGCGCCGGGTGATGAT	P1P2
BCL2L2_+_23775937.23-P1P2	BCL2L2	GGAGATGCGTCCAGAGAGAG	P1P2
BCL2L2_-_23775978.23-P1P2	BCL2L2	GTCTGGGCCCCATCATCACC	P1P2
BCL2L2_-_23775984.23-P1P2	BCL2L2	GCCCCATCATCACCCGGCGC	P1P2
BCL2L2_+_23775774.23-P1P2	BCL2L2	GCCGGACTTCGGGACATCTC	P1P2
BIRC2_+_102217868.23-P1P2	BIRC2	GGGAGGCTGGGGCCGGAAAG	P1P2
BIRC2_+_102217815.23-P1P2	BIRC2	GAACCTCCGGGAAAGACGCT	P1P2
BIRC2_+_102217812.23-P1P2	BIRC2	GCTCCGGGAAAGACGCTGGG	P1P2
BIRC2_+_102217749.23-P1P2	BIRC2	GGGGTCGGCCCTCAGGGGAA	P1P2
BIRC2_-_102217919.23-P1P2	BIRC2	GCTCGCGCGGCGGCTAACGC	P1P2
BIRC2_-_102217931.23-P1P2	BIRC2	GCTAACGCTGGTCCTCGGCC	P1P2
BIRC2_+_102217764.23-P1P2	BIRC2	GTCATCGGGAGTCACGGGGT	P1P2
BIRC2_+_102217769.23-P1P2	BIRC2	GGACGCTCATCGGGAGTCAC	P1P2
BIRC2_+_102217828.23-P1P2	BIRC2	GCCGTGCGGCGATGAACCTC	P1P2
BIRC2_-_102217680.23-P1P2	BIRC2	GGAGAATGGTAGACACAGAG	P1P2
C11orf30_-_76155757.23-P1P2	C11orf30	GAGCAGAGAGCGCAGCCGAT	P1P2
C11orf30_-_76155762.23-P1P2	C11orf30	GAGAGCGCAGCCGATTGGCT	P1P2
C11orf30_+_76155915.23-P1P2	C11orf30	GAAAGGACAGACATCGCGGA	P1P2
C11orf30_+_76156051.23-P1P2	C11orf30	GGCGACAGGTAACAGGGCGC	P1P2
C11orf30_+_76155908.23-P1P2	C11orf30	GAGACATCGCGGAGGGTGCT	P1P2
C11orf30_-_76155768.23-P1P2	C11orf30	GCAGCCGATTGGCTGGGAGA	P1P2
C11orf30_-_76155814.23-P1P2	C11orf30	GCAGAGACAGGAGGGTATGC	P1P2
C11orf30_+_76156024.23-P1P2	C11orf30	GCCGCGCGCGGCCAGTCGGG	P1P2
C11orf30_-_76155826.23-P1P2	C11orf30	GGGTATGCAGGAGAAACCAA	P1P2
C11orf30_+_76155683.23-P1P2	C11orf30	GGCGCTAGCGGTTGGAGCAG	P1P2
C8orf4_+_40010780.23-P1P2	C8orf4	GTTACTTCCTATGTGGCAGT	P1P2
C8orf4_+_40010706.23-P1P2	C8orf4	GCAAAGATAAGACATAAACG	P1P2
C8orf4_+_40010817.23-P1P2	C8orf4	GTGTTCAGTGATTAGGCGCA	P1P2
C8orf4_+_40010734.23-P1P2	C8orf4	GTAAGAAAATAGCTGAATAC	P1P2
C8orf4_-_40010795.23-P1P2	C8orf4	GTATTATCCTACTGCCACAT	P1P2
C8orf4_+_40010661.23-P1P2	C8orf4	GCAAACGACAGTTAGAACAA	P1P2
C8orf4_+_40010824.23-P1P2	C8orf4	GAAAGCTGTGTTCAGTGATT	P1P2
C8orf4_+_40010913.23-P1P2	C8orf4	GTGACATCAGAGTGATCTCA	P1P2
C8orf4_+_40010935.23-P1P2	C8orf4	GCTCCAGGCTCAAATTACAC	P1P2
C8orf4_+_40010504.23-P1P2	C8orf4	GCAATCAAGGATAATAATTT	P1P2
CACNA1E_-_181451851.23-P1P2	CACNA1E	GGCGCTGCCTGCGGGGAAGA	P1P2
CACNA1E_+_181451789.23-P1P2	CACNA1E	GAAGATGCGGAAGGAGAATG	P1P2
CACNA1E_-_181451842.23-P1P2	CACNA1E	GCCGCCGAGGGCGCTGCCTG	P1P2
CACNA1E_-_181451985.23-P1P2	CACNA1E	Gcgcactcccgccctctcgg	P1P2
CACNA1E_+_181451813.23-P1P2	CACNA1E	GAGCGCCCTCGGCGGAGCAC	P1P2
CACNA1E_+_181451798.23-P1P2	CACNA1E	GGCACTGGAGAAGATGCGGA	P1P2
CACNA1E_-_181451886.23-P1P2	CACNA1E	GAGTGAGGAAGTTCGGTCTG	P1P2
CACNA1E_-_181451879.23-P1P2	CACNA1E	GAGCCGTTAGTGAGGAAGTT	P1P2
CACNA1E_-_181451830.23-P1P2	CACNA1E	GTTCTCCAGTGCTCCGCCGA	P1P2
CACNA1E_+_181451502.23-P1P2	CACNA1E	GAGTCTCCGCAAGAGAGCGA	P1P2
CCND1_+_69455758.23-P1	CCND1	GCAAACGCCGGGAGCAGCGA	P1
CCND1_+_69455732.23-P1	CCND1	GAGCCCAAAAGCCATCCCTG	P1
CCND1_+_69455827.23-P1	CCND1	GTCAAAGCCCGGCAGAGAAT	P1
CCND1_+_69455504.23-P1	CCND1	GCCTGGGGAGACCACGAGAA	P1
CCND1_+_69455769.23-P1	CCND1	GggcgcgggcgCCAAACGCC	P1
CCND1_+_69455585.23-P1	CCND1	GGGGTCCCCCGGGATTTAGG	P1
CCND1_+_69455822.23-P1	CCND1	GGCCCGGCAGAGAATgggag	P1
CCND1_-_69455751.23-P1	CCND1	GCGCCTCAGGGATGGCTTTT	P1
CCND1_+_69455544.23-P1	CCND1	GCAGTAGGGGACAACTAGGA	P1
CCND1_-_69455623.23-P1	CCND1	GGACCCACTCGAGGCGGACG	P1
CCND1_-_69467194.23-P2	CCND1	GAGGACTTTGAGGCAAGTGT	P2
CCND1_-_69467136.23-P2	CCND1	GAGGGAGGGCAGTTTTCTAA	P2
CCND1_-_69466847.23-P2	CCND1	GAGCGTAGCAGGGTCGGGAA	P2
CCND1_-_69467141.23-P2	CCND1	GGGGCAGTTTTCTAATGGAA	P2
CCND1_+_69467360.23-P2	CCND1	GTTCTCTAGGTAAACCTCTG	P2
CCND1_+_69467275.23-P2	CCND1	GGGAAAGGAACTTATCATCC	P2
CCND1_+_69467327.23-P2	CCND1	GAAACACCAGTTGGCACCAA	P2
CCND1_+_69466799.23-P2	CCND1	GGTGCCCGACAAACCTCCAC	P2
CCND1_-_69466836.23-P2	CCND1	GGGGCACCAGCCAGCGTAGC	P2
CCND1_-_69467357.23-P2	CCND1	GCCAACTGGTGTTTGAAAGT	P2
CCND2_-_4382790.23-P1P2	CCND2	GTTCTCCTTAATAACgagag	P1P2
CCND2_+_4382737.23-P1P2	CCND2	GCCCGACCCAACTTCAAACG	P1P2
CCND2_-_4382753.23-P1P2	CCND2	GGGGGACCGCGTTTGAAGTT	P1P2
CCND2_-_4382843.23-P1P2	CCND2	Gaggaggggaggaccgggag	P1P2
CCND2_+_4382674.23-P1P2	CCND2	GCATGCCAGGGGCCCCGGAC	P1P2
CCND2_+_4382907.23-P1P2	CCND2	GCTGAAGCGGTGACGCAAGC	P1P2
CCND2_-_4382950.23-P1P2	CCND2	GAGCGGAGAAGAGCGAGCAG	P1P2
CCND2_-_4382796.23-P1P2	CCND2	GTTAATAACgagaggggaaa	P1P2
CCND2_-_4382757.23-P1P2	CCND2	GACCGCGTTTGAAGTTGGGT	P1P2
CCND2_-_4382933.23-P1P2	CCND2	GTTGCGTCACCGCTTCAGAG	P1P2
CCNE1_+_30302660.23-P1P2	CCNE1	Gagggcggggccaagtgaca	P1P2
CCNE1_+_30302697.23-P1P2	CCNE1	GGCGCAGGGACGGGGAATCA	P1P2
CCNE1_+_30302691.23-P1P2	CCNE1	GGGACGGGGAATCAggggcg	P1P2
CCNE1_-_30302788.23-P1P2	CCNE1	Gacggggcgggacgggctct	P1P2
CCNE1_-_30302672.23-P1P2	CCNE1	Ggcgcgcaggccctgtcact	P1P2
CCNE1_+_30302579.23-P1P2	CCNE1	Ggcgggacgcgggagaagtc	P1P2
CCNE1_+_30302790.23-P1P2	CCNE1	Gagcccctcagcggccgcgc	P1P2
CCNE1_+_30302423.23-P1P2	CCNE1	GGAGCCAAGGGGATGTGTGG	P1P2
CCNE1_+_30302645.23-P1P2	CCNE1	Ggacagggcctgcgcgccga	P1P2
CCNE1_+_30302569.23-P1P2	CCNE1	Gggagaagtctggcgcgcgg	P1P2
CDC6_-_38444065.23-P1P2	CDC6	GAGGCGGTGCCCAAGGCGAA	P1P2
CDC6_+_38443952.23-P1P2	CDC6	GAGGCCACGACCACTGAACG	P1P2
CDC6_+_38443932.23-P1P2	CDC6	GGGGAGGGAATCTACATCCG	P1P2
CDC6_-_38444008.23-P1P2	CDC6	GAGACTTGGGGCTCTCTCAT	P1P2
CDC6_-_38443996.23-P1P2	CDC6	GACAGCGACTCTAAGACTTG	P1P2
CDC6_+_38443900.23-P1P2	CDC6	GAAGACGCGCGATTGCGGCA	P1P2
CDC6_+_38443905.23-P1P2	CDC6	GGTGGAAAGACGCGCGATTG	P1P2
CDC6_+_38444080.23-P1P2	CDC6	GGCCCGGCCTCGATTCTGAT	P1P2
CDC6_+_38443882.23-P1P2	CDC6	GAGGGCGACTCTGGGTAAAG	P1P2
CDC6_+_38443948.23-P1P2	CDC6	GCACGACCACTGAACGGGGG	P1P2
CDK4_-_58146219.23-P1P2	CDK4	GCCACCCATGCGCTGAGGGG	P1P2
CDK4_-_58146262.23-P1P2	CDK4	GAGGAGGGCGAAGAGTGTAA	P1P2
CDK4_-_58146214.23-P1P2	CDK4	GGACCGCCACCCATGCGCTG	P1P2
CDK4_-_58146162.23-P1P2	CDK4	GAGGCGCGCGGAAACTGGGA	P1P2
CDK4_+_58146282.23-P1P2	CDK4	GGTGATAGCAACAGATCACG	P1P2
CDK4_-_58146186.23-P1P2	CDK4	GGGGCGAACGCCGGACGTTC	P1P2
CDK4_-_58146240.23-P1P2	CDK4	GGACAGGAGGTGCTTCGACT	P1P2
CDK4_+_58146201.23-P1P2	CDK4	GTGTCCGCCCCTCAGCGCAT	P1P2
CDK4_-_58146330.23-P1P2	CDK4	GACCGCTTGACATTGCTCTG	P1P2
CDK4_-_58146354.23-P1P2	CDK4	GCAGAGGTGTGGCTACGCGG	P1P2
CDK6_-_92466261.23-P1	CDK6	GGGGCTAGAAGGGCGCggtg	P1
CDK6_+_92466084.23-P1	CDK6	GGGTGGGTCTCCGGCAGAGT	P1
CDK6_-_92466062.23-P1	CDK6	GCAGCTGGGGCGACCGTGCG	P1
CDK6_-_92466096.23-P1	CDK6	GCCCGCGAAGCCAACTCTGC	P1
CDK6_-_92466242.23-P1	CDK6	GGCTCCCTTCTACGAGTCGG	P1
CDK6_-_92466194.23-P1	CDK6	GAAATGAGGCGGCCGAGTCC	P1
CDK6_-_92466066.23-P1	CDK6	GTGGGGCGACCGTGCGGGGT	P1
CDK6_-_92465988.23-P1	CDK6	Gcgcccgcgccgctcgctgg	P1
CDK6_+_92466009.23-P1	CDK6	Gtggggcccccagcgccggc	P1
CDK6_+_92466216.23-P1	CDK6	GGACTCGTAGAAGGGAGCTA	P1
CDK6_+_92463511.23-P2	CDK6	GAGCCCCCACCCACATTCTG	P2
CDK6_+_92463533.23-P2	CDK6	GCATCGGGTTACAGGGTCCT	P2
CDK6_+_92463403.23-P2	CDK6	GTGCACGTCCGGGCCTCAGG	P2
CDK6_-_92463434.23-P2	CDK6	GCCCGGACGTGCAGGGAGAC	P2
CDK6_-_92463442.23-P2	CDK6	GTGCAGGGAGACGGGGTCCA	P2
CDK6_-_92463527.23-P2	CDK6	GTGGGGCCGCAGAATGTGGG	P2
CDK6_-_92463523.23-P2	CDK6	GCGTGTGGGGCCGCAGAATG	P2
CDK6_-_92463284.23-P2	CDK6	GGGGACGCAGTGGAACGGGA	P2
CDK6_-_92463509.23-P2	CDK6	GACTGTGGGTCCATCCGTGT	P2
CDK6_+_92463398.23-P2	CDK6	GGTCCGGGCCTCAGGAGGCG	P2
CHD1L_-_146714261.23-P1P2	CHD1L	GGCGGCGCCTCGCTCATAGG	P1P2
CHD1L_+_146714211.23-P1P2	CHD1L	GCGCGTCCTGCCAAGATATC	P1P2
CHD1L_-_146714190.23-P1P2	CHD1L	GCAAGAACTGCCTGTCCGGA	P1P2
CHD1L_-_146714227.23-P1P2	CHD1L	GCCGCTCCGGATATCTTGGC	P1P2
CHD1L_+_146714246.23-P1P2	CHD1L	GTGGGGCCCACCTATGAGCG	P1P2
CHD1L_+_146714233.23-P1P2	CHD1L	GTGAGCGAGGCGCCGCCAGA	P1P2
CHD1L_-_146714304.23-P1P2	CHD1L	GCCCCCGCGCGTTGGGAAGT	P1P2
CHD1L_-_146714296.23-P1P2	CHD1L	GGTCGCCCGCCCCCGCGCGT	P1P2
CHD1L_+_146714263.23-P1P2	CHD1L	GGGCGGGCGACTGCGCGCTG	P1P2
CHD1L_+_146714150.23-P1P2	CHD1L	GTTGCAGTGCGGAGCGTGGA	P1P2
COPS3_+_17184903.23-P1P2	COPS3	GATCACGGGGAAAACCTCAC	P1P2
COPS3_+_17184651.23-P1P2	COPS3	GCATGGAAACAGTAACGGGT	P1P2
COPS3_-_17184603.23-P1P2	COPS3	GCACCTGAGGTCCTCGCGAG	P1P2
COPS3_+_17184584.23-P1P2	COPS3	GCGCCGCTCGCGAGGACCTC	P1P2
COPS3_+_17184696.23-P1P2	COPS3	GACTATGGAACACTAATTTC	P1P2
COPS3_+_17184680.23-P1P2	COPS3	GTTCCGGCTACGGCGAATTC	P1P2
COPS3_-_17184771.23-P1P2	COPS3	GTCCCTCCGCAGGTTAAATG	P1P2
COPS3_+_17184615.23-P1P2	COPS3	GCTCGCGGTGCTTGAACCAG	P1P2
COPS3_+_17184690.23-P1P2	COPS3	GGAACACTAATTTCCGGCTA	P1P2
COPS3_-_17184779.23-P1P2	COPS3	GCAGGTTAAATGGGGATAGT	P1P2
DCUN1D1_+_182698618.23-P1P2	DCUN1D1	GACCGCGTAGGAAACGGAGG	P1P2
DCUN1D1_-_182698603.23-P1P2	DCUN1D1	GGCCGGGCGGTCTCTGGTGG	P1P2
DCUN1D1_-_182698696.23-P1P2	DCUN1D1	GTGGAAGCGGGCACGAGCGG	P1P2
DCUN1D1_+_182698564.23-P1P2	DCUN1D1	GCGGCGCGGCAGGAGGATGT	P1P2
DCUN1D1_-_182698433.23-P1P2	DCUN1D1	GGAGGCAGCCCCGGACCTCG	P1P2
DCUN1D1_+_182698630.23-P1P2	DCUN1D1	GCGTCCGGAAGGAACCGCGT	P1P2
DCUN1D1_+_182698349.23-P1P2	DCUN1D1	GAGCCGGGCAAGCCCGTGAG	P1P2
DCUN1D1_-_182698486.23-P1P2	DCUN1D1	GCCCGCGCGGGGCTTCCCCc	P1P2
DCUN1D1_-_182698492.23-P1P2	DCUN1D1	GCGGGGCTTCCCCcgggcgc	P1P2
DCUN1D1_+_182698645.23-P1P2	DCUN1D1	GAGACCCGGCCGTGGTCGTC	P1P2
DYRK2_-_68042364.23-P1P2	DYRK2	GGCGGCTGCGCGCAAACCGG	P1P2
DYRK2_-_68042361.23-P1P2	DYRK2	GGGGGCGGCTGCGCGCAAAC	P1P2
DYRK2_-_68042333.23-P1P2	DYRK2	GGAGGCCGCCGAGTTTTCCG	P1P2
DYRK2_-_68042270.23-P1P2	DYRK2	GGTCGCCGGAGTGGAGCCGA	P1P2
DYRK2_-_68042373.23-P1P2	DYRK2	GCGCAAACCGGGGGACTGAG	P1P2
DYRK2_-_68042392.23-P1P2	DYRK2	GAGGAGCCgggcgggaggtt	P1P2
DYRK2_-_68042232.23-P1P2	DYRK2	GGCAGAGAAGGGGCGCCGCG	P1P2
DYRK2_-_68042256.23-P1P2	DYRK2	GGGGGAGGGGAAAAGGTCGC	P1P2
DYRK2_-_68042221.23-P1P2	DYRK2	GTGAGCTGTAGGGCAGAGAA	P1P2
DYRK2_+_68042376.23-P1P2	DYRK2	Gccccacccaacctcccgcc	P1P2
E2F3_-_20402012.23-P1	E2F3	GGGGCTGTGGGAACGGTCCT	P1
E2F3_-_20402005.23-P1	E2F3	GGCCCAATGGGCTGTGGGAA	P1
E2F3_-_20401993.23-P1	E2F3	GAAGGAGGTAGCGGCCCAAT	P1
E2F3_-_20401962.23-P1	E2F3	GCGCGGCCCTGCTCCATGAT	P1
E2F3_-_20402015.23-P1	E2F3	GCTGTGGGAACGGTCCTCGG	P1
E2F3_+_20401985.23-P1	E2F3	GACCGTTCCCACAGCCCATT	P1
E2F3_+_20401932.23-P1	E2F3	GGAGCAGGGCCGCGACTTGC	P1
E2F3_-_20402000.23-P1	E2F3	GTAGCGGCCCAATGGGCTGT	P1
E2F3_-_20401918.23-P1	E2F3	GCCCCGGTAACCATGATGCA	P1
E2F3_+_20401735.23-P1	E2F3	GgggccggcgcTACTGACCT	P1
E2F3_+_20403748.23-P2	E2F3	GCACGTGTGCGAAACGTCAC	P2
E2F3_+_20403677.23-P2	E2F3	GTGCCCCCGCCCTCCGTCGC	P2
E2F3_-_20403690.23-P2	E2F3	GtccgccccCCGGCGACGGA	P2
E2F3_+_20403635.23-P2	E2F3	Ggcggggaaggaaggggcaa	P2
E2F3_+_20403618.23-P2	E2F3	Gaaggggagaggcgggtcaa	P2
E2F3_+_20403707.23-P2	E2F3	GCAGACCCAGGCGGCGGGAC	P2
E2F3_+_20403738.23-P2	E2F3	GAAACGTCACCGGCGGGTCC	P2
E2F3_+_20403614.23-P2	E2F3	Gggagaggcgggtcaagggc	P2
E2F3_-_20403798.23-P2	E2F3	GGACGCGCCTGTGACTGGGG	P2
E2F3_-_20403704.23-P2	E2F3	GACGGAGGGCGGGGGCAGCT	P2
EEF1A2_+_62130525.23-P1P2	EEF1A2	GctcccgcgcGGTTCCGCAT	P1P2
EEF1A2_-_62130623.23-P1P2	EEF1A2	Ggaggcgcgggctgcaaaga	P1P2
EEF1A2_-_62130630.23-P1P2	EEF1A2	Ggggctgcaaagacggacgc	P1P2
EEF1A2_+_62131014.23-P1P2	EEF1A2	GGGGCAGGCACGTGAGGACA	P1P2
EEF1A2_-_62130636.23-P1P2	EEF1A2	Gcaaagacggacgcgggagg	P1P2
EEF1A2_-_62130633.23-P1P2	EEF1A2	Gctgcaaagacggacgcggg	P1P2
EEF1A2_-_62130593.23-P1P2	EEF1A2	Gcgggcgccacggggacgcg	P1P2
EEF1A2_-_62130533.23-P1P2	EEF1A2	GGCCCTGCAGCACGCCAATG	P1P2
EEF1A2_-_62130544.23-P1P2	EEF1A2	GCGCCAATGCGGAACCgcgc	P1P2
EEF1A2_-_62130602.23-P1P2	EEF1A2	Gcggggacgcgaggcgatgc	P1P2
EGFR_+_55086575.23-P1P2	EGFR	GaaCCAGCAGCGGGGACCCA	P1P2
EGFR_+_55086519.23-P1P2	EGFR	GCCCCGCGGGACCTAGTCTC	P1P2
EGFR_+_55086545.23-P1P2	EGFR	GCGCCGGAGGCGGTGGACAG	P1P2
EGFR_+_55086602.23-P1P2	EGFR	Ggaggagaatgcgaggagga	P1P2
EGFR_-_55086530.23-P1P2	EGFR	GCCCACTCCCGCCGGAGACT	P1P2
EGFR_+_55086493.23-P1P2	EGFR	GAGTGGGGCGGCGCATGGGA	P1P2
EGFR_+_55086371.23-P1P2	EGFR	GTCGAGCCAAATCTGTGCCA	P1P2
EGFR_-_55086581.23-P1P2	EGFR	GTCCGGCGGCCGCTGGCCTT	P1P2
EGFR_-_55086256.23-P1P2	EGFR	GGAGGTGGGGACCCGAATAA	P1P2
EGFR_-_55086718.23-P1P2	EGFR	GCCCGCGCGAGCTAGACGTC	P1P2
EIF5A2_-_170626543.23-P1P2	EIF5A2	GTCACAGGCACCGCCCTCTC	P1P2
EIF5A2_+_170626494.23-P1P2	EIF5A2	GGGGGCCTATCCCGGAAATA	P1P2
EIF5A2_-_170626528.23-P1P2	EIF5A2	GATAGGCCCCGGAGCGTCAC	P1P2
EIF5A2_+_170626557.23-P1P2	EIF5A2	GGGGCGGAGCCTCGGGAATC	P1P2
EIF5A2_-_170626553.23-P1P2	EIF5A2	GCGCCCTCTCGGGCTACCAT	P1P2
EIF5A2_+_170626573.23-P1P2	EIF5A2	GCGCTCTTCACGTGACTGGG	P1P2
EIF5A2_+_170626483.23-P1P2	EIF5A2	GCGGAAATAGGGCTGAGTGG	P1P2
EIF5A2_+_170626604.23-P1P2	EIF5A2	GCACTAATCCGCAGCACGTG	P1P2
EIF5A2_+_170626512.23-P1P2	EIF5A2	GCGGTGCCTGTGACGCTCCG	P1P2
EIF5A2_+_170626547.23-P1P2	EIF5A2	GTCGGGAATCTGGTAGCCAA	P1P2
ERBB2_-_37856141.23-P1P2	ERBB2	GCGCTAGGAGGGACGCACCC	P1P2
ERBB2_-_37856157.23-P1P2	ERBB2	GCCCAGGCCTGCGCGAAGAG	P1P2
ERBB2_+_37856007.23-P1P2	ERBB2	Gagtccgggataaattccct	P1P2
ERBB2_-_37856095.23-P1P2	ERBB2	Gccgaggaaaagtgtgagaa	P1P2
ERBB2_-_37856129.23-P1P2	ERBB2	GCAGGCGTCCCGGCGCTAGG	P1P2
ERBB2_-_37856214.23-P1P2	ERBB2	GTGTTGGAATGCAGTTGGAG	P1P2
ERBB2_-_37856068.23-P1P2	ERBB2	Gtcaccagcctctgcattta	P1P2
ERBB2_-_37856039.23-P1P2	ERBB2	Gtatcccggactccggggga	P1P2
ERBB2_-_37855936.23-P1P2	ERBB2	Gaaaacaaataggcttggga	P1P2
ERBB2_+_37855803.23-P1P2	ERBB2	GACCCCCGGGGCATATCTTC	P1P2
FADD_-_70049311.23-P1P2	FADD	GCAGAAGCCGCGCCCGTCCG	P1P2
FADD_+_70049296.23-P1P2	FADD	GGCGGCGCCGCGGACGGGCG	P1P2
FADD_-_70049352.23-P1P2	FADD	GAACGGCTGCGGCTTCGCTA	P1P2
FADD_+_70049258.23-P1P2	FADD	GCGGCGTATCGTCTCTTTTC	P1P2
FADD_-_70049215.23-P1P2	FADD	GGCCCTCACCGCAGAGAGCT	P1P2
FADD_-_70049287.23-P1P2	FADD	GGAGACGATACGCCGGGCGC	P1P2
FADD_+_70049195.23-P1P2	FADD	GGCCCAGCTCTCTGCGGTGA	P1P2
FADD_-_70049341.23-P1P2	FADD	GGCCAGGGCGGAAACGGCTG	P1P2
FADD_+_70049321.23-P1P2	FADD	GGCCGCAGCCGTTTCCGCCC	P1P2
FADD_-_70049111.23-P1P2	FADD	GGTGAGGGCACGTGACGTTC	P1P2
FGFR1_-_38326259.23-P1P2	FGFR1	GCCTTGTAGTTCCCCAGCCG	P1P2
FGFR1_-_38325637.23-P1P2	FGFR1	GGTCGCAAGAGCTCCGCGGC	P1P2
FGFR1_-_38326401.23-P1P2	FGFR1	GCAGGCCCTAGACATAGCAG	P1P2
FGFR1_+_38326311.23-P1P2	FGFR1	GCCAAAGGAGACCAGGCTGT	P1P2
FGFR1_-_38326280.23-P1P2	FGFR1	GGCCCCAAAGGACGGGGAGC	P1P2
FGFR1_-_38326274.23-P1P2	FGFR1	GGCCGCGGCCCCAAAGGACG	P1P2
FGFR1_-_38326464.23-P1P2	FGFR1	GAGGTTGTACCTGGTAGCGT	P1P2
FGFR1_+_38326262.23-P1P2	FGFR1	GCGGCCCGCTCCCCGTCCTT	P1P2
FGFR1_-_38326268.23-P1P2	FGFR1	GTCCCCAGCCGCGGCCCCAA	P1P2
FGFR1_+_38326254.23-P1P2	FGFR1	GTCCCCGTCCTTTGGGGCCG	P1P2
GATA6_+_19749118.23-P1P2	GATA6	GGCGACCCGCACCCATCCAG	P1P2
GATA6_+_19749217.23-P1P2	GATA6	GCAAGCCCTGTCCCCGGAGT	P1P2
GATA6_+_19749341.23-P1P2	GATA6	Gaggaggaggagggatcgag	P1P2
GATA6_-_19749446.23-P1P2	GATA6	GGGCGAGCGCTGTTTGTTTA	P1P2
GATA6_+_19749371.23-P1P2	GATA6	GTCAGCGAGCAGCTGGGCGC	P1P2
GATA6_-_19749234.23-P1P2	GATA6	GCGCCCCCACTCCGGGGACA	P1P2
GATA6_-_19749228.23-P1P2	GATA6	GTGGACTCGCCCCCACTCCG	P1P2
GATA6_-_19749465.23-P1P2	GATA6	GGGGCTCGGTGAGTCCAATC	P1P2
GATA6_+_19749199.23-P1P2	GATA6	GTGGGGGCGAGTCCACCCGG	P1P2
GATA6_+_19749247.23-P1P2	GATA6	GCCGCGCTGCCTGCGGGCGT	P1P2
GPC5_-_92050772.23-P1P2	GPC5	GCGTATGACAGCATCTTAGT	P1P2
GPC5_-_92050825.23-P1P2	GPC5	Gcaggggcgtggcctgtccg	P1P2
GPC5_-_92050747.23-P1P2	GPC5	GGCTCCGAGTCTTCAGCACT	P1P2
GPC5_+_92050815.23-P1P2	GPC5	Gcactccccgccccgcggac	P1P2
GPC5_-_92050798.23-P1P2	GPC5	Ggagcgggacagcgcgccgg	P1P2
GPC5_-_92050777.23-P1P2	GPC5	GGACAGCATCTTAGTGggtg	P1P2
GPC5_-_92050841.23-P1P2	GPC5	Gccgcggggcggggagtgcg	P1P2
GPC5_-_92050795.23-P1P2	GPC5	Ggcggagcgggacagcgcgc	P1P2
GPC5_+_92050666.23-P1P2	GPC5	GGCTCTCCCAGTCCGTTCTG	P1P2
GPC5_-_92050696.23-P1P2	GPC5	GGGACTGGGAGAGCGAGGTC	P1P2
GRB7_-_37894404.23-P1P2	GRB7	GCAGGTAAGGGGACCGAGAT	P1P2
GRB7_-_37894392.23-P1P2	GRB7	GCTGGGGCTCCTCCAGGTAA	P1P2
GRB7_-_37894583.23-P1P2	GRB7	GGAGGGGGACAGGTAGTTAA	P1P2
GRB7_-_37894545.23-P1P2	GRB7	GTCCCCCGCTCGGTGATGTC	P1P2
GRB7_+_37894358.23-P1P2	GRB7	GGAGCCCCAGCAGGAGTAGC	P1P2
GRB7_+_37894327.23-P1P2	GRB7	GCCGAAGTCTGGCTCCGTCT	P1P2
GRB7_+_37894467.23-P1P2	GRB7	GGGCCGCCGGCCAGTTCAGC	P1P2
GRB7_+_37894448.23-P1P2	GRB7	GCGGAGACTGGCACAGCCTG	P1P2
GRB7_+_37894460.23-P1P2	GRB7	GGGCCAGTTCAGCCGGAGAC	P1P2
GRB7_+_37894129.23-P1P2	GRB7	GCGCCTGGGAGGAGGAAACC	P1P2
IST1_-_71929297.23-P1P2	IST1	GCCGACTCCAAAGGAAACCG	P1P2
IST1_+_71929227.23-P1P2	IST1	GGGGGCACGGCAGACGTTGG	P1P2
IST1_+_71929306.23-P1P2	IST1	GGGGACCCACGCGCTGACTC	P1P2
IST1_-_71929288.23-P1P2	IST1	GCCGGCCGCGCCGACTCCAA	P1P2
IST1_-_71929270.23-P1P2	IST1	GCGCCGCGGGAAGTAGTCCC	P1P2
IST1_-_71929380.23-P1P2	IST1	GAAGGAGGGCGTGGCTATAT	P1P2
IST1_-_71929302.23-P1P2	IST1	GTCCAAAGGAAACCGAGGGA	P1P2
IST1_-_71929216.23-P1P2	IST1	GCCCCAGCAGCTGACTCAGT	P1P2
IST1_-_71929256.23-P1P2	IST1	GGTCTGCCGTGCCCCCGCCG	P1P2
IST1_-_71929323.23-P1P2	IST1	GGTGCCCCGAGTCAGCGCGT	P1P2
JUN_+_59249990.23-P1P2	JUN	GGGGAAAAACGGCCCgggga	P1P2
JUN_+_59249856.23-P1P2	JUN	GCCCAGAGAAGAATCTTCTA	P1P2
JUN_-_59249825.23-P1P2	JUN	GGGCTCGCGTCGCTCTCAGG	P1P2
JUN_+_59249915.23-P1P2	JUN	GgaagggCCCGACTGTAGGA	P1P2
JUN_-_59249895.23-P1P2	JUN	GTGGGCCCGCGGAGGCTCAC	P1P2
JUN_+_59249919.23-P1P2	JUN	GgaaagaagggCCCGACTGT	P1P2
JUN_+_59249787.23-P1P2	JUN	GGAGCCAATGGGAAGGCCTT	P1P2
JUN_-_59249901.23-P1P2	JUN	GCGCGGAGGCTCACGGGATG	P1P2
JUN_-_59249805.23-P1P2	JUN	GCACCCCAAGGCCTTCCCAT	P1P2
JUN_+_59249995.23-P1P2	JUN	GGGGCCGGGAAAAACGGCCC	P1P2
KIT_-_55524006.23-P1P2	KIT	GGGAAGAAGCGAGACCCGGG	P1P2
KIT_-_55524015.23-P1P2	KIT	GGAGACCCGGGCGGGCGCGA	P1P2
KIT_-_55524003.23-P1P2	KIT	GCCGGGAAGAAGCGAGACCC	P1P2
KIT_-_55524101.23-P1P2	KIT	GTCGCCGCTCGCGGCTCTGG	P1P2
KIT_-_55523814.23-P1P2	KIT	GCGAGCGGGCAGCACCTCCT	P1P2
KIT_-_55523970.23-P1P2	KIT	GTTAACACGTCGAAAGAGCA	P1P2
KIT_-_55523595.23-P1P2	KIT	GGGTGCCAGGAGCTCCTAAC	P1P2
KIT_-_55523898.23-P1P2	KIT	GGGCTCCGGAGTCAAGAGCG	P1P2
KIT_-_55523985.23-P1P2	KIT	GAGCAGGGGCCAGACGCCGC	P1P2
KIT_-_55523857.23-P1P2	KIT	GGCCGTCCACATCCCAGGGG	P1P2
KRAS_-_25404113.23-P1P2	KRAS	Ggggtggctggggcggtcta	P1P2
KRAS_-_25403984.23-P1P2	KRAS	Gtacgagagggagcggctga	P1P2
KRAS_-_25404116.23-P1P2	KRAS	Gtggctggggcggtctaggg	P1P2
KRAS_+_25403884.23-P1P2	KRAS	GCGCCCGGCCCCGAACTCAT	P1P2
KRAS_-_25403999.23-P1P2	KRAS	Gctgagggcggtgtgggaag	P1P2
KRAS_-_25404187.23-P1P2	KRAS	GAGGGACTGCCGGACCCACG	P1P2
KRAS_-_25404461.23-P1P2	KRAS	GAGGCGACTTCGGGGACTTA	P1P2
KRAS_+_25404230.23-P1P2	KRAS	GTCCCGCTCCGGGTCAGAAT	P1P2
KRAS_-_25403972.23-P1P2	KRAS	GTTCAgacgggcgtacgaga	P1P2
KRAS_-_25404190.23-P1P2	KRAS	GGACTGCCGGACCCACGCGG	P1P2
LSM1_+_38034213.23-P1P2	LSM1	GCCCGAAAGCTGAGGGACGG	P1P2
LSM1_-_38034252.23-P1P2	LSM1	GCGGGGTTCGGCAGCAGAAG	P1P2
LSM1_+_38034263.23-P1P2	LSM1	GGACGACGCCAGCCAATCCC	P1P2
LSM1_+_38034289.23-P1P2	LSM1	GCGAATGGAGAGCAGCGAAG	P1P2
LSM1_-_38034077.23-P1P2	LSM1	GCGGGGCAGCCGTACCGTTG	P1P2
LSM1_+_38034304.23-P1P2	LSM1	GGCCCGCGGGCGATTGCGAA	P1P2
LSM1_-_38034114.23-P1P2	LSM1	GTTCCTGTTAAGTAGGTAAG	P1P2
LSM1_-_38034343.23-P1P2	LSM1	GGGGCGCCTGCGCGATGGGT	P1P2
LSM1_-_38034134.23-P1P2	LSM1	GGGAAACTCCATTGGATAAA	P1P2
LSM1_+_38034220.23-P1P2	LSM1	GGCCGAACCCCGAAAGCTGA	P1P2
MAP3K5_-_137113644.23-P1P2	MAP3K5	GGCGCCGCGGTGCAGCTCAA	P1P2
MAP3K5_-_137113737.23-P1P2	MAP3K5	GCGTCCCGGCCGCTCTGGGA	P1P2
MAP3K5_-_137113658.23-P1P2	MAP3K5	GCTCAAGGGCGCCGCGCTCG	P1P2
MAP3K5_+_137113781.23-P1P2	MAP3K5	GGGGAGCCAGCCCGCTCGTA	P1P2
MAP3K5_+_137113753.23-P1P2	MAP3K5	GCCAGGTAGCTCCGCACCCA	P1P2
MAP3K5_-_137113831.23-P1P2	MAP3K5	GCGTCCCGGAACAGCAGCAG	P1P2
MAP3K5_-_137113863.23-P1P2	MAP3K5	GGACCCTCCTCCCTCTTAGG	P1P2
MAP3K5_-_137113759.23-P1P2	MAP3K5	GGCCAGGAAGGGCGCCCCCT	P1P2
MAP3K5_-_137113575.23-P1P2	MAP3K5	GGAAGCCGGGTGAGCGGGAA	P1P2
MAP3K5_+_137113701.23-P1P2	MAP3K5	GCGGGACGGAAGGAGCTgcg	P1P2
MDM2_+_69201921.23-P1P2	MDM2	GGGGAGCGCGCGGGTCGTCG	P1P2
MDM2_-_69201874.23-P1P2	MDM2	GGCCGAGCCCCGGACCCAAT	P1P2
MDM2_-_69201877.23-P1P2	MDM2	GGAGCCCCGGACCCAATTGG	P1P2
MDM2_+_69201859.23-P1P2	MDM2	GCTTCCGCCAATTGGGTCCG	P1P2
MDM2_+_69201825.23-P1P2	MDM2	GACCTCCGGGATGATGGAGT	P1P2
MDM2_-_69201999.23-P1P2	MDM2	GGCGAGCTTGGCTGCTTCTG	P1P2
MDM2_+_69201866.23-P1P2	MDM2	GGGCCCCGCTTCCGCCAATT	P1P2
MDM2_-_69201885.23-P1P2	MDM2	GGACCCAATTGGCGGAAGCG	P1P2
MDM2_-_69201735.23-P1P2	MDM2	GTCACAGCGCCAAACCTTGC	P1P2
MDM2_+_69201758.23-P1P2	MDM2	GTGTTGGCCGCGAGCTGAGA	P1P2
MDM4_+_204485379.23-P1P2	MDM4	GAGTCCGGGGAGAGAGTCGT	P1P2
MDM4_-_204485416.23-P1P2	MDM4	GCGGACTAGGATCTACTCTA	P1P2
MDM4_+_204485429.23-P1P2	MDM4	GGAGGACTAGAGAGCTAGAA	P1P2
MDM4_+_204485369.23-P1P2	MDM4	GGAGAGTCGTGGGGCCCGAA	P1P2
MDM4_-_204485397.23-P1P2	MDM4	GGGCCCCACGACTCTCTCCC	P1P2
MDM4_-_204485512.23-P1P2	MDM4	GCCCTCGTGTGAGGCCGTGT	P1P2
MDM4_-_204485503.23-P1P2	MDM4	GCACCGGAAGCCCTCGTGTG	P1P2
MDM4_-_204485377.23-P1P2	MDM4	GTGACGACTTTCAACCGTTC	P1P2
MDM4_+_204485451.23-P1P2	MDM4	GGAAACCATAGATGGAGCAA	P1P2
MDM4_-_204485196.23-P1P2	MDM4	GCCCTTGGGGAGTAAGGGTG	P1P2
MECOM_-_169381663.23-P1P2	MECOM	GACACCTCGCCCAAAAAAAG	P1P2
MECOM_-_169381591.23-P1P2	MECOM	GAGGCGGAGAAAGGGAgccg	P1P2
MECOM_-_169381572.23-P1P2	MECOM	GCAGATGGCAATCGCCGAGG	P1P2
MECOM_-_169381575.23-P1P2	MECOM	GATGGCAATCGCCGAGGAGG	P1P2
MECOM_-_169381635.23-P1P2	MECOM	GGCGAACGCAGGGAGCCAGA	P1P2
MECOM_+_169381628.23-P1P2	MECOM	GCGAGGTGTCTGCTCCCCTC	P1P2
MECOM_+_169381483.23-P1P2	MECOM	GGCGGCGCTGAGATGTTGGA	P1P2
MECOM_-_169381569.23-P1P2	MECOM	GTGTCAGATGGCAATCGCCG	P1P2
MECOM_-_169381687.23-P1P2	MECOM	GGGGGGAATTGAAAAGGCTT	P1P2
MECOM_+_169381459.23-P1P2	MECOM	GGTCTAGCGCGCATGTGCGA	P1P2
MED29_-_39881873.23-P1P2	MED29	GAGAGAGGTGCTTCTGTGAT	P1P2
MED29_-_39881840.23-P1P2	MED29	GTGGCGAGCGTCTGGGTGAA	P1P2
MED29_-_39881925.23-P1P2	MED29	GTGAGAGTGACGTAACGTTG	P1P2
MED29_+_39881751.23-P1P2	MED29	GCGGCCTGAGGAGACCCGTT	P1P2
MED29_-_39881998.23-P1P2	MED29	GCAAACGGGGACTAGAAATA	P1P2
MED29_-_39881843.23-P1P2	MED29	GCGAGCGTCTGGGTGAAGGG	P1P2
MED29_+_39881807.23-P1P2	MED29	GACGCTCGCCAATCCGTGTG	P1P2
MED29_+_39881936.23-P1P2	MED29	GAGGCAATTAAGCCAATGGA	P1P2
MED29_-_39881759.23-P1P2	MED29	GAAGACGCTGAGGACCCAAC	P1P2
MED29_-_39881816.23-P1P2	MED29	GTCCGGCTCGGAACCACACA	P1P2
MET_-_116312230.23-P1P2	MET	GGAACCCGCGGACTAGGGGA	P1P2
MET_+_116311936.23-P1P2	MET	GGGGAGGCGAGTGTCACCCC	P1P2
MET_-_116312354.23-P1P2	MET	GggccgcgcgcgccgATGCC	P1P2
MET_-_116311997.23-P1P2	MET	GACTCGGTCCCGCTTATCTC	P1P2
MET_-_116312156.23-P1P2	MET	GGCGGCGCGGACGGCAGGAA	P1P2
MET_-_116312263.23-P1P2	MET	GGGCAGACAGACACGTGCTG	P1P2
MET_-_116311972.23-P1P2	MET	GGCCTCCCAAGCGCCAGGAG	P1P2
MET_-_116312243.23-P1P2	MET	GAGGGGACGGACAGCACGCG	P1P2
MET_+_116312170.23-P1P2	MET	GGGGACTGGCACCACCCAGA	P1P2
MET_+_116312189.23-P1P2	MET	GTCCGAGGACCGCTGAGGTG	P1P2
MITF_+_69788496.23-P1	MITF	GGGCATTCCCAGCTCGCCTG	P1
MITF_-_69788488.23-P1	MITF	GTGGGAGCTGTAGTTTTCGT	P1
MITF_-_69788431.23-P1	MITF	GCAAACAGGAGTTGCACTAG	P1
MITF_+_69788521.23-P1	MITF	GGGGATCTGTAGTTCGGCCC	P1
MITF_-_69788469.23-P1	MITF	GTCTCCCCCGCCTGGCCTTC	P1
MITF_-_69788461.23-P1	MITF	GACGTTGCCTCTCCCCCGCC	P1
MITF_+_69788341.23-P1	MITF	GTGCTTCAAGGGTACAGACT	P1
MITF_+_69788352.23-P1	MITF	GCTCTCCCCACTTGCTTCAA	P1
MITF_+_69788564.23-P1	MITF	GCACTCGCACCCGGGCGGGA	P1
MITF_-_69788607.23-P1	MITF	GTAAACTCCCCGCGCTGGGG	P1
MITF_-_69985563.23-P2	MITF	GGATAGCTCGTCACTTAAAA	P2
MITF_+_69985649.23-P2	MITF	GCACATAAGGGCCTTTTTTT	P2
MITF_+_69985200.23-P2	MITF	GGACCTCACATCAGGAAGAC	P2
MITF_+_69985515.23-P2	MITF	GCAAACTCACTGTCAGATCA	P2
MITF_-_69985219.23-P2	MITF	GGCCCGGTCTTCCTGATGTG	P2
MITF_-_69985289.23-P2	MITF	GAAGACCAGGATGCAAGAAG	P2
MITF_-_69985605.23-P2	MITF	GAAAGCATGACGTCAAGCCA	P2
MITF_-_69985514.23-P2	MITF	GCTAAAGATGAATAGTGAAT	P2
MITF_+_69985424.23-P2	MITF	GTAATAGCAGAATGCCCCTT	P2
MITF_-_69985660.23-P2	MITF	GCGTAGGGCTTCCAAAAAAA	P2
MTDH_+_98656373.23-P1P2	MTDH	GCGCGCGCGGGGACGACCGT	P1P2
MTDH_+_98656414.23-P1P2	MTDH	GTCCCTCGGCGGAACAATGG	P1P2
MTDH_+_98656365.23-P1P2	MTDH	GGGGACGACCGTGGGTCACG	P1P2
MTDH_+_98656295.23-P1P2	MTDH	GGTGGGGCAAAGGCGTGTCA	P1P2
MTDH_+_98656351.23-P1P2	MTDH	GTCACGTGGGCGCCAGTGGG	P1P2
MTDH_+_98656281.23-P1P2	MTDH	GTGTCAGGGAAGGTTGGCGG	P1P2
MTDH_+_98656332.23-P1P2	MTDH	GCGGGGCGTGGGCGTCACGT	P1P2
MTDH_+_98656408.23-P1P2	MTDH	GGGCGGAACAATGGCGGCTT	P1P2
MTDH_+_98656305.23-P1P2	MTDH	GGCGGGGTCGGGTGGGGCAA	P1P2
MTDH_+_98656354.23-P1P2	MTDH	GGGGTCACGTGGGCGCCAGT	P1P2
MYC_-_128747593.23-P1P2	MYC	GCTGCTTTGGCAGCAAATTG	P1P2
MYC_-_128747486.23-P1P2	MYC	GCCTAGCCCAGCTCTGGAAC	P1P2
MYC_+_128748318.23-P1P2	MYC	GgccgcgAGCAGCACAGCTC	P1P2
MYC_-_128748308.23-P1P2	MYC	GTATAATGCGAGGGTCTGGA	P1P2
MYC_-_128747953.23-P1P2	MYC	GTGGGCGCGCAGTGCGTTCT	P1P2
MYC_-_128748368.23-P1P2	MYC	GgccgggccccggccgTCCC	P1P2
MYC_-_128748391.23-P1P2	MYC	GTCCCCTCCTGCCTCGAGAA	P1P2
MYC_+_128748191.23-P1P2	MYC	GGGAGGGGCGCTTAtgggga	P1P2
MYC_+_128748282.23-P1P2	MYC	GCAGACCCTCGCATTATAAA	P1P2
MYC_+_128748186.23-P1P2	MYC	GGGCGCTTAtggggagggtg	P1P2
MYCL_+_40367699.23-P1P2	MYCL	GGGGCGCGCGACGAGATATA	P1P2
MYCL_-_40367654.23-P1P2	MYCL	GCGGCGGCCCGGACGCTCTC	P1P2
MYCL_+_40367775.23-P1P2	MYCL	GCCTGTCGACTGCCCGTAGT	P1P2
MYCL_-_40367665.23-P1P2	MYCL	GACGCTCTCGGGATCGGCGC	P1P2
MYCL_-_40367801.23-P1P2	MYCL	GTACGGGCAGTCGACAGGTG	P1P2
MYCL_+_40367746.23-P1P2	MYCL	GAGGGCGGGGTTTGTCCCAT	P1P2
MYCL_+_40367764.23-P1P2	MYCL	GCCCGTAGTAGGCAGGGAGA	P1P2
MYCL_-_40367753.23-P1P2	MYCL	GACTGGGGGGCGGGCCCTAT	P1P2
MYCL_+_40368099.23-P1P2	MYCL	GCGGGACCAGCCCAAGTTCA	P1P2
MYCL_-_40368067.23-P1P2	MYCL	GCGAGCCGCCGCGAGGGGTA	P1P2
MYCN_+_16080581.23-P1	MYCN	GGGGCTGTGGCGCAGACAAG	P1
MYCN_-_16080428.23-P1	MYCN	GCAAGCCCGGGGGTCCAAAA	P1
MYCN_+_16080508.23-P1	MYCN	GAAAATCAGGGGAGGCGCCA	P1
MYCN_-_16080432.23-P1	MYCN	GCCCGGGGGTCCAAAAGGGC	P1
MYCN_-_16080269.23-P1	MYCN	GGGGGCTGGGTTAGAAGCAT	P1
MYCN_-_16080534.23-P1	MYCN	GGCGCCTCCCCTGATTTTTA	P1
MYCN_+_16080577.23-P1	MYCN	GTGTGGCGCAGACAAGGGGG	P1
MYCN_-_16080251.23-P1	MYCN	GCAACACGCAGTCAAAGCGG	P1
MYCN_-_16080415.23-P1	MYCN	GAGTGCAGCCGGTGCAAGCC	P1
MYCN_-_16080551.23-P1	MYCN	GTATGGAAATCAGGAGGGCG	P1
MYCN_+_16081710.23-P2	MYCN	GCAGACAACCGCACTCGCAG	P2
MYCN_-_16081724.23-P2	MYCN	GCCCCACACCGCTGCGAGTG	P2
MYCN_-_16081400.23-P2	MYCN	GTGGAAGAGGACGTTGTCGT	P2
MYCN_+_16081840.23-P2	MYCN	GAGGGGGCATGCAGATGCAG	P2
MYCN_+_16081704.23-P2	MYCN	GACCGCACTCGCAGCGGTGT	P2
MYCN_-_16081526.23-P2	MYCN	GGGGAAGGATTTGTGGATAT	P2
MYCN_-_16081683.23-P2	MYCN	GTAGCTGGGTCGGAGAGCCT	P2
MYCN_-_16081900.23-P2	MYCN	GACAGCTTGTACACAAAAGG	P2
MYCN_+_16081657.23-P2	MYCN	GGCTCTCCGACCCAGCTACC	P2
MYCN_-_16081673.23-P2	MYCN	GCCATTCCCGGTAGCTGGGT	P2
NCOA3_+_46130560.23-P1P2	NCOA3	GCCAGCACTACCGGTCCCAG	P1P2
NCOA3_+_46130427.23-P1P2	NCOA3	GCCCTCGGGATCCGGAGAAC	P1P2
NCOA3_-_46130467.23-P1P2	NCOA3	GGGGAGCTCCCAGTCGATGC	P1P2
NCOA3_+_46130487.23-P1P2	NCOA3	GGCGGAGGGCGTGGCGACGT	P1P2
NCOA3_+_46130478.23-P1P2	NCOA3	GGTGGCGACGTGGGCTCGTG	P1P2
NCOA3_+_46130508.23-P1P2	NCOA3	GACCCCCACCCTGGCTTCCG	P1P2
NCOA3_+_46130453.23-P1P2	NCOA3	GCTTTCGCCCAGCATCGACT	P1P2
NCOA3_+_46130505.23-P1P2	NCOA3	GCCCACCCTGGCTTCCGCGG	P1P2
NCOA3_-_46130522.23-P1P2	NCOA3	GCCCTCCGCCGCGGAAGCCA	P1P2
NCOA3_-_46130513.23-P1P2	NCOA3	GGTCGCCACGCCCTCCGCCG	P1P2
NKX2-1_-_36989535.23-P1P2	NKX2-1	GCGGAGGGGGCGCTGAGTAG	P1P2
NKX2-1_+_36990320.23-P1P2	NKX2-1	GGACACCCCCGATTCCGCTG	P1P2
NKX2-1_+_36989781.23-P1P2	NKX2-1	GTCCCCGCGTGTCTGGGAGA	P1P2
NKX2-1_+_36989774.23-P1P2	NKX2-1	GGTGTCTGGGAGATGGGCGA	P1P2
NKX2-1_-_36989960.23-P1P2	NKX2-1	GCGGAACTGAGCCTGAACCC	P1P2
NKX2-1_-_36989610.23-P1P2	NKX2-1	GCAGCTCAGGGGTTTTTCAG	P1P2
NKX2-1_-_36989813.23-P1P2	NKX2-1	GACACGCGGGGATCTGGGGC	P1P2
NKX2-1_+_36990341.23-P1P2	NKX2-1	GCCTGGCCGGAGCAACGCGG	P1P2
NKX2-1_-_36989554.23-P1P2	NKX2-1	GGGGATCGACTGCCTCCCGG	P1P2
NKX2-1_+_36989920.23-P1P2	NKX2-1	GCCGCCCGGCAACAGACAGA	P1P2
NKX2-8_-_37051989.23-P1P2	NKX2-8	GAAAGTGGGGACAGATAATG	P1P2
NKX2-8_+_37051890.23-P1P2	NKX2-8	GGTAACTGGGCGCCAAgggg	P1P2
NKX2-8_+_37051775.23-P1P2	NKX2-8	GACCCTGGAGACCCGGACCT	P1P2
NKX2-8_+_37051997.23-P1P2	NKX2-8	GCACCCAAGATGTTATTCAC	P1P2
NKX2-8_-_37051975.23-P1P2	NKX2-8	GTGTCTGATTAGCCCAAAGT	P1P2
NKX2-8_+_37051828.23-P1P2	NKX2-8	GGCACCTTCCGGGCTCGCCC	P1P2
NKX2-8_+_37051894.23-P1P2	NKX2-8	GGGAGGTAACTGGGCGCCAA	P1P2
NKX2-8_-_37052251.23-P1P2	NKX2-8	GACAAAGCGGCGTTAAACTC	P1P2
NKX2-8_-_37051833.23-P1P2	NKX2-8	GGAGCACTGGACCAGAGCCG	P1P2
NKX2-8_-_37051670.23-P1P2	NKX2-8	GGGGACGCCGCTCCTACGGA	P1P2
PAK1_-_77185322.23-ENST00000356341.3	PAK1	GCCGCCTCCCGCAGGTGAGA	ENST00000356341.3
PAK1_-_77185650.23-ENST00000356341.3	PAK1	GTCTATGAGCTCGTTGTCAA	ENST00000356341.3
PAK1_+_77185478.23-ENST00000356341.3	PAK1	GAACAACCCGCCACGGACAG	ENST00000356341.3
PAK1_-_77185368.23-ENST00000356341.3	PAK1	GTGGGAGCGAGGCCAAACCC	ENST00000356341.3
PAK1_+_77185339.23-ENST00000356341.3	PAK1	GTGGCCTCGCTCCCACGGGT	ENST00000356341.3
PAK1_-_77185421.23-ENST00000356341.3	PAK1	GCATCGGCGCGTGACGCCAG	ENST00000356341.3
PAK1_-_77185349.23-ENST00000356341.3	PAK1	GGGAGGGCCTGACCGACCCG	ENST00000356341.3
PAK1_+_77185485.23-ENST00000356341.3	PAK1	GGCACGGAAACAACCCGCCA	ENST00000356341.3
PAK1_-_77185380.23-ENST00000356341.3	PAK1	GCAAACCCTGGCCCGCATGA	ENST00000356341.3
PAK1_+_77185160.23-ENST00000356341.3	PAK1	GgtaggggAGCCAGTGAACT	ENST00000356341.3
PAX9_+_37130997.23-P1	PAX9	GCTAAAAGGGGCGGGTCCGA	P1
PAX9_+_37130978.23-P1	PAX9	GGGGCAAGCTGCATGGTGAT	P1
PAX9_+_37131009.23-P1	PAX9	GTGGGGACACGCCCTAAAAG	P1
PAX9_+_37130973.23-P1	PAX9	GAGCTGCATGGTGATTGGTG	P1
PAX9_+_37131006.23-P1	PAX9	GGGACACGCCCTAAAAGGGG	P1
PAX9_+_37130968.23-P1	PAX9	GCATGGTGATTGGTGCGGGT	P1
PAX9_+_37130921.23-P1	PAX9	GTCCTTCCGCTGTCTCTTTC	P1
PAX9_+_37131027.23-P1	PAX9	GGCTCCGTCTATCACTCACT	P1
PAX9_+_37131071.23-P1	PAX9	GTCAATCTAAGCAGCAACGT	P1
PAX9_-_37131045.23-P1	PAX9	GGTCCCCAGTGAGTGATAGA	P1
PAX9_-_37126611.23-P2	PAX9	GTCAACGCGTGGGGTAAGGG	P2
PAX9_-_37126646.23-P2	PAX9	GACTGAGTGACGCTAATATG	P2
PAX9_-_37126601.23-P2	PAX9	GCCGCTCGCCTTCAACGCGT	P2
PAX9_-_37126607.23-P2	PAX9	GGCCTTCAACGCGTGGGGTA	P2
PAX9_+_37126238.23-P2	PAX9	GAGCGGCCTaggggtaggga	P2
PAX9_+_37126571.23-P2	PAX9	GTGAAGGCGAGCGGGATTGC	P2
PAX9_+_37126281.23-P2	PAX9	GTGCAAGAGCGAACAAGGAT	P2
PAX9_+_37126232.23-P2	PAX9	GCTaggggtagggaggggta	P2
PAX9_-_37126494.23-P2	PAX9	GAGGGTCACGGCAATTTCTC	P2
PAX9_+_37126242.23-P2	PAX9	GGGGGAGCGGCCTaggggta	P2
PIK3CA_+_178865862.23-P1P2	PIK3CA	GCGGAAGCGAAATTGAGGCG	P1P2
PIK3CA_+_178865881.23-P1P2	PIK3CA	GAAGCAGATGCGCAAAGAAG	P1P2
PIK3CA_-_178865816.23-P1P2	PIK3CA	GGGGCGGAAAAGCAAGACGC	P1P2
PIK3CA_+_178865928.23-P1P2	PIK3CA	GCAGAAGAGGGTAAGAGCTG	P1P2
PIK3CA_+_178865837.23-P1P2	PIK3CA	GAGCAGGGAGTGGGCAAATA	P1P2
PIK3CA_+_178865925.23-P1P2	PIK3CA	GAAGAGGGTAAGAGCTGAGG	P1P2
PIK3CA_-_178865964.23-P1P2	PIK3CA	GTCTTCTGCCGGAGGAGGGG	P1P2
PIK3CA_-_178866089.23-P1P2	PIK3CA	GCGACGGAGAAAGGAGTCGG	P1P2
PIK3CA_+_178865578.23-P1P2	PIK3CA	GAGGAAACGAGATTAGTTCG	P1P2
PIK3CA_-_178865917.23-P1P2	PIK3CA	GTCTGCTTCCGGGGGATTGT	P1P2
PPM1D_-_58677430.23-P1P2	PPM1D	GCCGTCGCAGGCGGGAGCGA	P1P2
PPM1D_-_58677352.23-P1P2	PPM1D	GCGAAAACGCCCGCGGCGTA	P1P2
PPM1D_-_58677443.23-P1P2	PPM1D	GGAGCGAAGGCGGGGACGGA	P1P2
PPM1D_-_58677467.23-P1P2	PPM1D	GGGCTCGCTCCACTCGACTC	P1P2
PPM1D_-_58677503.23-P1P2	PPM1D	GGAGAGCCGAGTGACGTCAG	P1P2
PPM1D_-_58677421.23-P1P2	PPM1D	GGCAGCGCGGCCGTCGCAGG	P1P2
PPM1D_-_58677433.23-P1P2	PPM1D	GTCGCAGGCGGGAGCGAAGG	P1P2
PPM1D_+_58677464.23-P1P2	PPM1D	GTCTCTAAGCTCGACCAATC	P1P2
PPM1D_+_58677454.23-P1P2	PPM1D	GCGACCAATCCGGAGTCGAG	P1P2
PPM1D_-_58677418.23-P1P2	PPM1D	GGAGGCAGCGCGGCCGTCGC	P1P2
PRKCI_+_169940168.23-P1P2	PRKCI	GTCCAAAGGCCCACATTCCG	P1P2
PRKCI_+_169940100.23-P1P2	PRKCI	GGGCTGAACCATCCTTACGG	P1P2
PRKCI_-_169939937.23-P1P2	PRKCI	GTGACCAAGTTGCGAGGCTA	P1P2
PRKCI_-_169940218.23-P1P2	PRKCI	GAAGTGGGAGGGACCGACGC	P1P2
PRKCI_+_169940103.23-P1P2	PRKCI	GCCGGGCTGAACCATCCTTA	P1P2
PRKCI_-_169939942.23-P1P2	PRKCI	GAAGTTGCGAGGCTAGGGTG	P1P2
PRKCI_-_169940047.23-P1P2	PRKCI	GCGCGTGAAAGCACCCCTCT	P1P2
PRKCI_+_169940163.23-P1P2	PRKCI	GAGGCCCACATTCCGGGGTA	P1P2
PRKCI_+_169940089.23-P1P2	PRKCI	GCCTTACGGGGGCAGAGAAA	P1P2
PRKCI_+_169940231.23-P1P2	PRKCI	GGCCGCCTCTACAGCCGCCC	P1P2
PTK6_+_62168861.23-P1P2	PTK6	GCGGGCGCTAAGTGCTCAGA	P1P2
PTK6_-_62168939.23-P1P2	PTK6	GCCGGCCTGAGCGCAGGAGA	P1P2
PTK6_-_62168902.23-P1P2	PTK6	GCGCACTATGGGAACCCACT	P1P2
PTK6_+_62168824.23-P1P2	PTK6	GAGGACTTGTGGGGCCGGCT	P1P2
PTK6_-_62168917.23-P1P2	PTK6	GCACTGGGCAAGCACCGCCA	P1P2
PTK6_-_62168971.23-P1P2	PTK6	GCTCCCGGTTGGGGCTTCTT	P1P2
PTK6_+_62169225.23-P1P2	PTK6	GTGCCCATGAGGCCGCTCTC	P1P2
PTK6_+_62168797.23-P1P2	PTK6	GAGGAGGAGCCGGGGTGCTC	P1P2
PTK6_-_62168891.23-P1P2	PTK6	GCACTTAGCGCCCGCACTAT	P1P2
PTK6_-_62168962.23-P1P2	PTK6	GGAGGAGGACCTCCCGGTTG	P1P2
RAB23_+_57087153.23-P1P2	RAB23	GCCACCCGCCAGAACAGGGG	P1P2
RAB23_+_57086473.23-P1P2	RAB23	GGGAAAGAGGGGTGGAGCGA	P1P2
RAB23_+_57087070.23-P1P2	RAB23	GCGGCGGGTCCACAGATGAG	P1P2
RAB23_+_57086404.23-P1P2	RAB23	GCCAAGTCCCGACTGGGGAA	P1P2
RAB23_-_57086322.23-P1P2	RAB23	GGGGAGGAGTCTAAATGCCA	P1P2
RAB23_+_57086451.23-P1P2	RAB23	GCGGCGCTGCGTCCCCAGTC	P1P2
RAB23_+_57086485.23-P1P2	RAB23	GGCCTGGTGGGCGGGAAAGA	P1P2
RAB23_+_57087003.23-P1P2	RAB23	GAGCCACTCAATCTGAGCCC	P1P2
RAB23_+_57087157.23-P1P2	RAB23	GCCAGCCACCCGCCAGAACA	P1P2
RAB23_+_57086394.23-P1P2	RAB23	GACTGGGGAAGGGGCGACCC	P1P2
RAB25_+_156030813.23-P1P2	RAB25	GAGAAGCAGCTCCAGCGGGG	P1P2
RAB25_-_156030854.23-P1P2	RAB25	GCTCCCGCTTGCGGGAGCCC	P1P2
RAB25_+_156030800.23-P1P2	RAB25	GGCGGGGGGGAAGCGAAAAA	P1P2
RAB25_+_156030873.23-P1P2	RAB25	GGACGTCAGACAGGTTCGAC	P1P2
RAB25_+_156030869.23-P1P2	RAB25	GTCAGACAGGTTCGACAGGT	P1P2
RAB25_-_156030780.23-P1P2	RAB25	GTGCACACTCAGCCCTCAGT	P1P2
RAB25_-_156030845.23-P1P2	RAB25	GGAGCTGCTTCTCCCGCTTG	P1P2
RAB25_+_156030729.23-P1P2	RAB25	GCTTCTGGAATCTGTGGTGA	P1P2
RAB25_-_156030697.23-P1P2	RAB25	GgccTCAAGTGGGTTTCTGA	P1P2
RAB25_+_156030934.23-P1P2	RAB25	GGCTGAGAACAGGAAGAGCG	P1P2
REL_-_61108633.23-P1P2	REL	GCGCCCACGCCTCCGGGTGA	P1P2
REL_+_61108598.23-P1P2	REL	GCGTGGGCGGGGCGACCTCG	P1P2
REL_+_61108623.23-P1P2	REL	GCGACGCAGCAACCCTCACC	P1P2
REL_+_61108614.23-P1P2	REL	GAACCCTCACCCGGAGGCGT	P1P2
REL_-_61108530.23-P1P2	REL	GGCGCcgggggcgtatgcgt	P1P2
REL_+_61108456.23-P1P2	REL	GGGGAGCGGGAGCTTGGGGT	P1P2
REL_+_61108620.23-P1P2	REL	GCGCAGCAACCCTCACCCGG	P1P2
REL_+_61108488.23-P1P2	REL	GCTGCTGCGGCGGCTGGCTT	P1P2
REL_+_61108657.23-P1P2	REL	GGCGGGAGGGGAATTTCCCG	P1P2
REL_+_61108512.23-P1P2	REL	Ggcccccacgcatacgcccc	P1P2
RPS6KB1_+_57970375.23-P1P2	RPS6KB1	GTGGACATGCGCAGAACTAT	P1P2
RPS6KB1_+_57970024.23-P1P2	RPS6KB1	GTACGTGTGGAGAACTCCTG	P1P2
RPS6KB1_+_57970364.23-P1P2	RPS6KB1	GAGAACTATCGGCAGGATCC	P1P2
RPS6KB1_-_57970334.23-P1P2	RPS6KB1	GAGTCCTCCAAGCGCGACTT	P1P2
RPS6KB1_+_57970371.23-P1P2	RPS6KB1	GCATGCGCAGAACTATCGGC	P1P2
RPS6KB1_+_57970358.23-P1P2	RPS6KB1	GATCGGCAGGATCCAGGCGC	P1P2
RPS6KB1_+_57970422.23-P1P2	RPS6KB1	GGCGTAGGAGCATGCGTACA	P1P2
RPS6KB1_+_57970394.23-P1P2	RPS6KB1	GGAAGCCAAACAGTGGGCAG	P1P2
RPS6KB1_+_57970437.23-P1P2	RPS6KB1	GGGCTCCTAAAGTTCAGCGT	P1P2
RPS6KB1_+_57970401.23-P1P2	RPS6KB1	GGTTCCGTGAAGCCAAACAG	P1P2
RUVBL1_+_127842771.23-P1P2	RUVBL1	GCGGAGACACAGACGGAAGT	P1P2
RUVBL1_-_127842876.23-P1P2	RUVBL1	GACGCCCCGGATTTGATCTA	P1P2
RUVBL1_+_127842802.23-P1P2	RUVBL1	GCAGGAAGCGCCGGCTACGG	P1P2
RUVBL1_-_127842851.23-P1P2	RUVBL1	GCTGGGGTCGGGAGCACAGT	P1P2
RUVBL1_-_127842863.23-P1P2	RUVBL1	GGCACAGTGGGACCACGCCC	P1P2
RUVBL1_-_127842835.23-P1P2	RUVBL1	GGCGCTTCCTGCCGAGGCTG	P1P2
RUVBL1_+_127842764.23-P1P2	RUVBL1	GACAGACGGAAGTGGGTGAC	P1P2
RUVBL1_+_127842714.23-P1P2	RUVBL1	GGCCGTGAGCCTATGGAGAG	P1P2
RUVBL1_-_127842798.23-P1P2	RUVBL1	GTCCGTCTGTGTCTCCGGGT	P1P2
RUVBL1_+_127842805.23-P1P2	RUVBL1	GCGGCAGGAAGCGCCGGCTA	P1P2
SHC1_-_154943333.23-P1	SHC1	GCTGACTCACAGGCTCAGAG	P1
SHC1_+_154943404.23-P1	SHC1	GGATTACTAGTTGTTTGTAT	P1
SHC1_-_154943569.23-P1	SHC1	GCAGGAGTACAGGGGAATGA	P1
SHC1_-_154943323.23-P1	SHC1	GGAGGACAGTGCTGACTCAC	P1
SHC1_-_154943480.23-P1	SHC1	GATGGAAGAGTGGGACGGAA	P1
SHC1_-_154943444.23-P1	SHC1	GATCTGGGGAGAAGTAAAGT	P1
SHC1_+_154943346.23-P1	SHC1	GTCCAGTTCGAGGTTGGGGC	P1
SHC1_+_154943294.23-P1	SHC1	GTCAGCACTGTCCTCACGAT	P1
SHC1_-_154943559.23-P1	SHC1	GGGAAGCCAGGCAGGAGTAC	P1
SHC1_-_154943287.23-P1	SHC1	GCCCAGGGGCGGGGAGCTAA	P1
SHC1_+_154946975.23-P2	SHC1	GACGAGCGTGGGTCAAAAGT	P2
SHC1_+_154947018.23-P2	SHC1	GTCTTCGGATCCTTATTGGA	P2
SHC1_+_154946986.23-P2	SHC1	GGCTTCTCAAGAACGAGCGT	P2
SHC1_+_154946964.23-P2	SHC1	GTCAAAAGTAGGCGTCTTAT	P2
SHC1_-_154947310.23-P2	SHC1	GGGCGCGGGAGCAATAGCGA	P2
SHC1_-_154947064.23-P2	SHC1	GGTAAATCTAAGCCAATCGG	P2
SHC1_-_154946963.23-P2	SHC1	GTCGCGCACAAAGGCAGTGG	P2
SHC1_+_154947054.23-P2	SHC1	GCTACTTTCAAGCCTCCGAT	P2
SHC1_+_154946893.23-P2	SHC1	GAAAGTGGGAAGCGTGAAGG	P2
SHC1_-_154947353.23-P2	SHC1	GGGCACAAGGAATTAGTAAC	P2
SHH_-_155605375.23-P1	SHH	GGGGAGGAGCGCATGTCTTG	P1
SHH_+_155605407.23-P1	SHH	GAAAGTCAGGGGGAAACGCA	P1
SHH_+_155605418.23-P1	SHH	GCCATTCCAGGGAAAGTCAG	P1
SHH_+_155605332.23-P1	SHH	GTCCCGCCCACCTTTATCTT	P1
SHH_-_155605210.23-P1	SHH	GTGCCAGGGGCGCATCTGAT	P1
SHH_-_155605394.23-P1	SHH	GTGGTAACAGCAGTTACTCC	P1
SHH_-_155605351.23-P1	SHH	GTTCCTAAGATAAAGGTGGG	P1
SHH_-_155605663.23-P1	SHH	GACTCAGCCTCTGTGGACCG	P1
SHH_+_155605429.23-P1	SHH	GTGAAGCACCTACCATTCCA	P1
SHH_-_155605434.23-P1	SHH	GGTTTCCCCCTGACTTTCCC	P1
SHH_-_155601934.23-P2	SHH	GTGCTCCGAAAGTTCCACTG	P2
SHH_-_155602028.23-P2	SHH	GGAAGAGGGTCACGCACCTG	P2
SHH_+_155602138.23-P2	SHH	GATGGGGAAGGCGGAGGCTC	P2
SHH_+_155602170.23-P2	SHH	GGATTCCAGGAGTTAAGGGT	P2
SHH_-_155602042.23-P2	SHH	GACCTGGGGCAGAGCCTAGG	P2
SHH_+_155602074.23-P2	SHH	GCCAGGCCGGCGGGAGGTTT	P2
SHH_+_155602320.23-P2	SHH	GGGGAAGGACGGCCCAAGTG	P2
SHH_-_155601949.23-P2	SHH	GACTGGGGACGATCTCGCCA	P2
SHH_-_155601956.23-P2	SHH	GACGATCTCGCCATGGTTGA	P2
SHH_-_155602225.23-P2	SHH	GGTAGGGGAGGGATCAACCG	P2
SKP2_-_36151859.23-P1P2	SKP2	GTCTGGACGGGACCGGGAAA	P1P2
SKP2_-_36152131.23-P1P2	SKP2	GAGCCCGTCGGACTACGAAG	P1P2
SKP2_+_36152020.23-P1P2	SKP2	GACTGGTCGGCCCACGGGGT	P1P2
SKP2_-_36152119.23-P1P2	SKP2	GGAAGTAAGGGCGAGCCCGT	P1P2
SKP2_+_36151991.23-P1P2	SKP2	GGCGGAAGCGGGCGGCGCTA	P1P2
SKP2_+_36152002.23-P1P2	SKP2	GTAGGCGGGGAGGCGGAAGC	P1P2
SKP2_-_36152032.23-P1P2	SKP2	GGCCTCCCCGCCTACCCCGT	P1P2
SKP2_-_36152191.23-P1P2	SKP2	GTGCGGCCGCGAAGCAGAGC	P1P2
SKP2_+_36152113.23-P1P2	SKP2	GGTCCCGCTTCGTAGTCCGA	P1P2
SKP2_+_36152017.23-P1P2	SKP2	GGGTCGGCCCACGGGGTAGG	P1P2
SMURF1_+_98741903.23-P1P2	SMURF1	GCACCCACCGACCACAGGAA	P1P2
SMURF1_+_98741848.23-P1P2	SMURF1	GGCGCCCGAGGCAGGCGTGC	P1P2
SMURF1_+_98741804.23-P1P2	SMURF1	GCCGCCCCAgcgtacgtggc	P1P2
SMURF1_-_98741866.23-P1P2	SMURF1	GTCGCCCGCACGCCTGCCTC	P1P2
SMURF1_+_98741908.23-P1P2	SMURF1	GCCTCCCACCCACCGACCAC	P1P2
SMURF1_-_98741889.23-P1P2	SMURF1	GGCGCGGGGCCCGGATCCCG	P1P2
SMURF1_+_98741883.23-P1P2	SMURF1	GGGTGAAGACCCCAACCCGC	P1P2
SMURF1_-_98741894.23-P1P2	SMURF1	GGGGCCCGGATCCCGCGGGT	P1P2
SMURF1_-_98741822.23-P1P2	SMURF1	GgcccccgccacgtacgcTG	P1P2
SMURF1_+_98741808.23-P1P2	SMURF1	GCGCCCCGCCCCAgcgtacg	P1P2
STARD3_+_37793230.23-P1P2	STARD3	GTACCTAAGGGTAGGGGAGT	P1P2
STARD3_+_37793264.23-P1P2	STARD3	GCAGAAGCGGACTCAAAGGC	P1P2
STARD3_+_37793145.23-P1P2	STARD3	GTCCCGAGGGGAGTCCTGTG	P1P2
STARD3_+_37793242.23-P1P2	STARD3	GAGTCTAAGGGCCTACCTAA	P1P2
STARD3_+_37793158.23-P1P2	STARD3	GAAAAAGGGGAATTTCCCGA	P1P2
STARD3_-_37793360.23-P1P2	STARD3	GAGTCCCGCTTCGCTCTCGG	P1P2
STARD3_+_37793254.23-P1P2	STARD3	GCTCAAAGGCCGGAGTCTAA	P1P2
STARD3_+_37793268.23-P1P2	STARD3	GTGCGCAGAAGCGGACTCAA	P1P2
STARD3_-_37793372.23-P1P2	STARD3	GCTCTCGGGGGCGGACTCAG	P1P2
STARD3_+_37793324.23-P1P2	STARD3	GCGGGACTTGCGTTCGCCTG	P1P2
TRIB1_+_126442411.23-P1P2	TRIB1	GCCGCCCAGCGAGCAGTCTC	P1P2
TRIB1_+_126442402.23-P1P2	TRIB1	GGAGCAGTCTCCggagcgga	P1P2
TRIB1_+_126442456.23-P1P2	TRIB1	GGAAGCCGGGTTGTGCAATG	P1P2
TRIB1_+_126442438.23-P1P2	TRIB1	GGAGGTGGCTGCGACGACTC	P1P2
TRIB1_+_126442478.23-P1P2	TRIB1	GGCCGGGCTGTGTAAACAGT	P1P2
TRIB1_+_126442453.23-P1P2	TRIB1	GGCCGGGTTGTGCAATGAGG	P1P2
TRIB1_-_126442428.23-P1P2	TRIB1	GcgctccGGAGACTGCTCGC	P1P2
TRIB1_+_126442342.23-P1P2	TRIB1	GgggaatgggggtggACTTA	P1P2
TRIB1_-_126442583.23-P1P2	TRIB1	GaaggaggagTGCACTGGCC	P1P2
TRIB1_+_126442126.23-P1P2	TRIB1	GGAAGTGGGCGGGAGGGACG	P1P2
WHSC1L1_-_38239984.23-P1P2	WHSC1L1	GGCTAGCGTCTGGACGACTA	P1P2
WHSC1L1_-_38240014.23-P1P2	WHSC1L1	GCGAGAGGGCCGAGGAACGA	P1P2
WHSC1L1_+_38239831.23-P1P2	WHSC1L1	GGCGGCCCGCGGCCAATGAG	P1P2
WHSC1L1_-_38239921.23-P1P2	WHSC1L1	GGGAGGAAGCGGCGAGTCGG	P1P2
WHSC1L1_+_38239875.23-P1P2	WHSC1L1	GGCCCCAGCGTCCCGAACCA	P1P2
WHSC1L1_-_38240024.23-P1P2	WHSC1L1	GGAGGAACGAGGGACGGGGA	P1P2
WHSC1L1_-_38240035.23-P1P2	WHSC1L1	GGACGGGGAGGGACTGTACG	P1P2
WHSC1L1_-_38240019.23-P1P2	WHSC1L1	GGGGCCGAGGAACGAGGGAC	P1P2
WHSC1L1_-_38239895.23-P1P2	WHSC1L1	GTCCCTGGTTCGGGACGCTG	P1P2
WHSC1L1_-_38239960.23-P1P2	WHSC1L1	GCGCGAACCAGGAACGCCCG	P1P2
YAP1_+_101981365.23-P1P2	YAP1	GcgccccggctccACTGGTC	P1P2
YAP1_-_101981304.23-P1P2	YAP1	GCCTCCGTCAAGGGAGTTGG	P1P2
YAP1_+_101980852.23-P1P2	YAP1	GCCAATCCGGGTCCGAACTG	P1P2
YAP1_+_101981002.23-P1P2	YAP1	GCTACATTCCTGCACACTCC	P1P2
YAP1_-_101981092.23-P1P2	YAP1	GcgggcgggcgcgcAGAGGA	P1P2
YAP1_-_101981016.23-P1P2	YAP1	GCCGCGGGCCGGGAGTGTGC	P1P2
YAP1_+_101980865.23-P1P2	YAP1	GGCAAACGATGGGTCCAATC	P1P2
YAP1_-_101980909.23-P1P2	YAP1	GGTTCGCGGGGCAGAATACG	P1P2
YAP1_-_101980992.23-P1P2	YAP1	GGGTCACGTGCGGCCGGGAG	P1P2
YAP1_-_101980931.23-P1P2	YAP1	GCACGCTTCGGGCCCCTGCC	P1P2
YEATS4_+_69753426.23-P1P2	YEATS4	GGCGGCTGCAGTCACATCAC	P1P2
YEATS4_+_69753520.23-P1P2	YEATS4	GGGAGAACGCCGCGAAAAGA	P1P2
YEATS4_+_69753513.23-P1P2	YEATS4	GGCCGCGAAAAGAGGGGCGA	P1P2
YEATS4_+_69753447.23-P1P2	YEATS4	GTGTACACTGCGCACGCGCC	P1P2
YEATS4_+_69753343.23-P1P2	YEATS4	Gaaaagttgtccagatgtta	P1P2
YEATS4_-_69753355.23-P1P2	YEATS4	Gaactcatctccttaacatc	P1P2
YEATS4_+_69753543.23-P1P2	YEATS4	GAGGCCATTCAGGCCCGCGC	P1P2
YEATS4_-_69753533.23-P1P2	YEATS4	GGCCGTCGCCCCTCTTTTCG	P1P2
YEATS4_-_69753097.23-P1P2	YEATS4	Gcacacactagattggtagt	P1P2
YEATS4_+_69753497.23-P1P2	YEATS4	GCGACGGCCGCACCGCGCGC	P1P2
YWHAB_+_43514228.23-P1P2	YWHAB	Ggggaggggcgcagacggaa	P1P2
YWHAB_+_43514242.23-P1P2	YWHAB	GTGCCACGGCCCCACgggag	P1P2
YWHAB_+_43514225.23-P1P2	YWHAB	Gaggggcgcagacggaaggg	P1P2
YWHAB_-_43514254.23-P1P2	YWHAB	GccgtctgcgcccctcccGT	P1P2
YWHAB_+_43514064.23-P1P2	YWHAB	GctgggggtggTCAAGATAC	P1P2
YWHAB_+_43514168.23-P1P2	YWHAB	Ggggcagggcggatggccgg	P1P2
YWHAB_+_43514135.23-P1P2	YWHAB	Gaggaggtgggcggagaaga	P1P2
YWHAB_+_43514048.23-P1P2	YWHAB	GTACGGGCTGTGTGGGAATA	P1P2
YWHAB_+_43514266.23-P1P2	YWHAB	GCATTGGGCAAGCGAGGCAC	P1P2
YWHAB_+_43514281.23-P1P2	YWHAB	GCCCAAACCGTGTTCTCATT	P1P2
YWHAQ_+_9770926.23-P1P2	YWHAQ	GCGGGAAGGTGCGGGGCCAA	P1P2
YWHAQ_-_9771324.23-P1P2	YWHAQ	GGGGTCGGTACGGGGAAGTT	P1P2
YWHAQ_+_9771440.23-P1P2	YWHAQ	GGCCGCACCCAGAAGTGCCG	P1P2
YWHAQ_-_9771292.23-P1P2	YWHAQ	GGGAGCGGGAGGGAACGCGG	P1P2
YWHAQ_-_9771259.23-P1P2	YWHAQ	GAGGACCGAGCGCGCGGAAG	P1P2
YWHAQ_-_9771332.23-P1P2	YWHAQ	GACGGGGAAGTTCGGTTGGC	P1P2
YWHAQ_-_9771300.23-P1P2	YWHAQ	GAGGGAACGCGGAGGCTAGG	P1P2
YWHAQ_-_9771314.23-P1P2	YWHAQ	GCTAGGAGGGTGGGTCGGTA	P1P2
YWHAQ_-_9771305.23-P1P2	YWHAQ	GACGCGGAGGCTAGGAGGGT	P1P2
YWHAQ_+_9771180.23-P1P2	YWHAQ	GGAGAAGCTCGGCGCATCAT	P1P2
YWHAZ_+_101964394.23-P1P2	YWHAZ	GGGGGAGCGGCGGTTACGCG	P1P2
YWHAZ_+_101964365.23-P1P2	YWHAZ	GCGCTGTGGGCACCAATCAA	P1P2
YWHAZ_+_101964379.23-P1P2	YWHAZ	GCGCGGGGCCCCGATCGCTG	P1P2
YWHAZ_+_101964281.23-P1P2	YWHAZ	GGGAGGAAACCCCGTGTCTG	P1P2
YWHAZ_+_101964433.23-P1P2	YWHAZ	GTCCGCTCGCCCTCCAGCGC	P1P2
YWHAZ_+_101964598.23-P1P2	YWHAZ	GAGGGCGTTGGGGACCCAAA	P1P2
YWHAZ_+_101964276.23-P1P2	YWHAZ	GAAACCCCGTGTCTGCGGAG	P1P2
YWHAZ_+_101964506.23-P1P2	YWHAZ	GGGGACAAGCGTAGAGGAGC	P1P2
YWHAZ_-_101964391.23-P1P2	YWHAZ	GGATTGGTGCCCACAGCGAT	P1P2
YWHAZ_-_101964361.23-P1P2	YWHAZ	GATGACGTCAAACGCTGCTA	P1P2
ZNF217_+_52210706.23-P1	ZNF217	GTCCCCGCGCGGACGAGTAG	P1
ZNF217_-_52210696.23-P1	ZNF217	GGGGGTGCGCACGGGGGCAA	P1
ZNF217_-_52210663.23-P1	ZNF217	GCACCTCGGGCGCGGGGCTA	P1
ZNF217_-_52210633.23-P1	ZNF217	GCCCCCGCCCGGAGAATATA	P1
ZNF217_-_52210672.23-P1	ZNF217	GCGCGGGGCTAAGGTGAGCG	P1
ZNF217_+_52210717.23-P1	ZNF217	GCGCCTGCACTGTCCCCGCG	P1
ZNF217_-_52210743.23-P1	ZNF217	GCGGGGACAGTGCAGGCGCG	P1
ZNF217_-_52210725.23-P1	ZNF217	GGCCCCCTACTCGTCCGCGC	P1
ZNF217_-_52210702.23-P1	ZNF217	GCGCACGGGGGCAAAGGCGC	P1
ZNF217_-_52210638.23-P1	ZNF217	GGCCCGGAGAATATAGGGGC	P1
ZNF217_+_52185607.23-P2	ZNF217	GAATAGCAATACAAACTAGT	P2
ZNF217_+_52185598.23-P2	ZNF217	GACAAACTAGTTGGAACAGT	P2
ZNF217_+_52185582.23-P2	ZNF217	GAGTTGGAACTTACATACAT	P2
ZNF217_+_52185683.23-P2	ZNF217	GACTGTACATAAAACATATG	P2
ZNF217_-_52185916.23-P2	ZNF217	GAACTGACCTAGAAATGCAA	P2
ZNF217_+_52185793.23-P2	ZNF217	GTGTTTTCCTTAGGTCTTGG	P2
ZNF217_+_52185734.23-P2	ZNF217	GTCATCCTTTGAGAAGCGAA	P2
ZNF217_+_52185901.23-P2	ZNF217	GTAGAACCCATTGCATTTCT	P2
ZNF217_+_52185518.23-P2	ZNF217	GGAATTGACCAAATAAGAAG	P2
ZNF217_+_52185576.23-P2	ZNF217	GAACTTACATACATGGGGAC	P2
ZNF639_-_179040604.23-P1P2	ZNF639	GTGGCGTGGAGTAATCCTAG	P1P2
ZNF639_-_179040684.23-P1P2	ZNF639	GGGCGCAAGGCCTCCGGCAg	P1P2
ZNF639_-_179040609.23-P1P2	ZNF639	GTGGAGTAATCCTAGAGGGT	P1P2
ZNF639_+_179040644.23-P1P2	ZNF639	GGCCGCCGCAGTCTCCTTCT	P1P2
ZNF639_+_179040813.23-P1P2	ZNF639	GCCTGCGCCGCGCACCTCAG	P1P2
ZNF639_-_179040577.23-P1P2	ZNF639	GGCGGGCGGGATAAATTCGC	P1P2
ZNF639_-_179040678.23-P1P2	ZNF639	GTGCGGCGGCGCAAGGCCTC	P1P2
ZNF639_-_179040661.23-P1P2	ZNF639	GCCCGCCCAGAAGGAGACTG	P1P2
ZNF639_+_179040334.23-P1P2	ZNF639	GCACACCAGAGAACCACCTA	P1P2
ZNF639_-_179040652.23-P1P2	ZNF639	GGGGCTCTTCCCCGCCCAGA	P1P2
non-targeting_00304	negative_control	GGTAGTAGGCAAACCTACCG	na
non-targeting_01785	negative_control	GCCCGGACGACGCGCACGCT	na
