# Supplementary material for: High-content imaging-based pooled CRISPR screens in mammalian cells
Source: J Cell Biol. 2021 Jan 19;220(2):e202008158. doi: 10.1083/jcb.202008158 (PMC7821101; doi:10.1083/jcb.202008158)
Supplement: Table S2 — describes the sgRNA libraries used in the mIFP proof-of-principle screen (sgRNAs infecting mIFP negative cells). [file JCB_202008158_TableS2.txt]

#sgID	gene_strand targeted_PAM coordinante.sgRNA length-transcript
#gene	gene targeted by the sgRNA or "negative control"
#protospacer sequence	protospacer sequence; 5'G is included whether or not it is present in the genome
#transcript	transcript start site (TSS) targeted by the sgRNA
#All the sgRNAs were selected based on hCRISPRa-v2 libraries designed in Jonathan Weissman lab, for more information, see Horlbeck et al. eLife 2016;5:e19760. DOI: 10.7554/eLife.19760
sgID	gene	protospacer sequence	transcript
AARS2_-_44281194.23-P1P2	AARS2	GGGGGTGGAAGCGATCGATT	P1P2
AARS2_-_44281158.23-P1P2	AARS2	GGGCGGTAGGAGGACTCAGG	P1P2
AARS2_+_44281112.23-P1P2	AARS2	GGGCCGCTGTAGGAAACGCC	P1P2
AARS2_-_44281201.23-P1P2	AARS2	GAAGCGATCGATTGGGTCGC	P1P2
AARS2_-_44281145.23-P1P2	AARS2	GTACAGCGGCCCCTGGCGGT	P1P2
AARS2_-_44281104.23-P1P2	AARS2	GCGTGGTCAAAGAGTGACGA	P1P2
AARS2_-_44281161.23-P1P2	AARS2	GGGTAGGAGGACTCAGGGGG	P1P2
AARS2_-_44281108.23-P1P2	AARS2	GGTCAAAGAGTGACGAGGGA	P1P2
AARS2_+_44281168.23-P1P2	AARS2	GTCGATCGCTTCCACCCCGG	P1P2
AARS2_-_44281250.23-P1P2	AARS2	Gagtaggctcttaattcatt	P1P2
AASDH_-_57253705.23-P1P2	AASDH	GAGTGCGAGCGACCCCGGGC	P1P2
AASDH_+_57253725.23-P1P2	AASDH	GAGCGCCTCGGCTTCAGGAG	P1P2
AASDH_-_57253832.23-P1P2	AASDH	GTCGCGCATGGTCTCGGACA	P1P2
AASDH_+_57253649.23-P1P2	AASDH	GGACGCGGAAGATTTACGTA	P1P2
AASDH_+_57253803.23-P1P2	AASDH	GGAGACCATGCGCGACCCCA	P1P2
AASDH_+_57253866.23-P1P2	AASDH	Gggcaagtacgaaagggtta	P1P2
AASDH_-_57253762.23-P1P2	AASDH	GGGCGCTAACTTGAGTGAAG	P1P2
AASDH_+_57253702.23-P1P2	AASDH	GAGCGCCAGCTCCACGCAGC	P1P2
AASDH_-_57253967.23-P1P2	AASDH	Gagaataaaaacatcaccta	P1P2
AASDH_+_57253696.23-P1P2	AASDH	GAGCTCCACGCAGCCGGCCC	P1P2
ABCA8_-_66951646.23-P1P2	ABCA8	GGAGCAGTGGCATTTATACT	P1P2
ABCA8_+_66951555.23-P1P2	ABCA8	GATGACGTGAATGTGATGTT	P1P2
ABCA8_-_66951671.23-P1P2	ABCA8	GCCTGGCTATATCATATTAT	P1P2
ABCA8_-_66951528.23-P1P2	ABCA8	GAAGACTGCTTTCAGAGTGG	P1P2
ABCA8_-_66951585.23-P1P2	ABCA8	GACATTCACGTCATCATGCT	P1P2
ABCA8_-_66951525.23-P1P2	ABCA8	GGTGAAGACTGCTTTCAGAG	P1P2
ABCA8_+_66951786.23-P1P2	ABCA8	GATTAAGCAGACTAGAGCTC	P1P2
ABCA8_-_66951706.23-P1P2	ABCA8	GTTTACGTCCAAGATTATTG	P1P2
ABCA8_+_66951692.23-P1P2	ABCA8	GGTATTAGCCACAATAATCT	P1P2
ABCA8_-_66951654.23-P1P2	ABCA8	GGCATTTATACTGGGTTGCC	P1P2
ABCC3_-_48711944.23-P1P2	ABCC3	GCGGCCCCACGGACTTGTTC	P1P2
ABCC3_-_48712061.23-P1P2	ABCC3	GGCCCAGGGGCCGCTCGCAG	P1P2
ABCC3_-_48712176.23-P1P2	ABCC3	GACCCAGAGGCACTGGGGTA	P1P2
ABCC3_-_48712142.23-P1P2	ABCC3	GGTCGCAACCCGCGGGACGG	P1P2
ABCC3_+_48711927.23-P1P2	ABCC3	GCACTCCCGAACAAGTCCGT	P1P2
ABCC3_-_48712135.23-P1P2	ABCC3	GAGGCGCTGTCGCAACCCGC	P1P2
ABCC3_+_48712094.23-P1P2	ABCC3	GCTCCCTGGGAGGGACTTTG	P1P2
ABCC3_+_48712104.23-P1P2	ABCC3	GGCGACAGCGCCTCCCTGGG	P1P2
ABCC3_+_48712108.23-P1P2	ABCC3	GGGTTGCGACAGCGCCTCCC	P1P2
ABCC3_+_48711832.23-P1P2	ABCC3	Gagaaggtcacgttcctctc	P1P2
ABCC5_+_183735827.23-P1P2	ABCC5	GACCGCCCCCGGGATGTCAC	P1P2
ABCC5_+_183735769.23-P1P2	ABCC5	GGCCCTGGGCACTCGGAAGG	P1P2
ABCC5_+_183735858.23-P1P2	ABCC5	GCGGGAGCTCGGTGGGAAGA	P1P2
ABCC5_+_183735865.23-P1P2	ABCC5	GACAGAGCCGGGAGCTCGGT	P1P2
ABCC5_-_183735843.23-P1P2	ABCC5	GAAGCGCCGGTGACATCCCG	P1P2
ABCC5_+_183735892.23-P1P2	ABCC5	GTCTCGCAGAGGCACGGGGA	P1P2
ABCC5_+_183735772.23-P1P2	ABCC5	GGCAGCCCTGGGCACTCGGA	P1P2
ABCC5_+_183735877.23-P1P2	ABCC5	GGGGAAGGATGGAACAGAGC	P1P2
ABCC5_-_183735789.23-P1P2	ABCC5	GTCCTCCTTCCGAGTGCCCA	P1P2
ABCC5_-_183735801.23-P1P2	ABCC5	GGTGCCCAGGGCTGCGGACG	P1P2
ABTB1_+_127391620.23-P1P2	ABTB1	GTGGGCCCGGCGTGGTCTCC	P1P2
ABTB1_+_127391638.23-P1P2	ABTB1	GTCAAGAAGGCAGACGCGCT	P1P2
ABTB1_+_127391554.23-P1P2	ABTB1	GccgcggggccggggTTCAG	P1P2
ABTB1_+_127391600.23-P1P2	ABTB1	GGGCGGGTTTAATTGAGTCC	P1P2
ABTB1_+_127391759.23-P1P2	ABTB1	GCCCGCTCTGCAGCGGCGTC	P1P2
ABTB1_+_127391465.23-P1P2	ABTB1	GAGCCGCCGTGTGAAGTCGG	P1P2
ABTB1_-_127391603.23-P1P2	ABTB1	GggcggcgcTTCCTGCGCCC	P1P2
ABTB1_-_127391678.23-P1P2	ABTB1	GTGACTCATTCTTATTTCCG	P1P2
ABTB1_+_127391507.23-P1P2	ABTB1	GTTGAGGCCTGCCCCTCGGG	P1P2
ABTB1_+_127391592.23-P1P2	ABTB1	GTAATTGAGTCCCGGGGCGC	P1P2
ACAD10_+_112123782.23-P1P2	ACAD10	GGTAAACCGCAGGTCAGCGA	P1P2
ACAD10_+_112123750.23-P1P2	ACAD10	GGCGGAAGTGGAGGTTGTTG	P1P2
ACAD10_-_112123838.23-P1P2	ACAD10	GACCGCGCACAGCGATTGGG	P1P2
ACAD10_+_112123731.23-P1P2	ACAD10	GTGGCTCCGAGGGCTGTTCG	P1P2
ACAD10_-_112123798.23-P1P2	ACAD10	GGGCCGCCGTCGCTGACCTG	P1P2
ACAD10_+_112123741.23-P1P2	ACAD10	GGAGGTTGTTGTGGCTCCGA	P1P2
ACAD10_-_112123648.23-P1P2	ACAD10	GgggcTCAGGCGAGGCTGGA	P1P2
ACAD10_-_112123868.23-P1P2	ACAD10	GGGGTCACCCACTGCTCTTC	P1P2
ACAD10_-_112123835.23-P1P2	ACAD10	GAGGACCGCGCACAGCGATT	P1P2
ACAD10_-_112123488.23-P1P2	ACAD10	GGGGCCCAGACCCGGCTACA	P1P2
ACPL2_-_140950562.23-P1P2	ACPL2	GCCTCCGGGGCGGAGCTCCA	P1P2
ACPL2_+_140950525.23-P1P2	ACPL2	GCGGAGGCGGTGTTGCGGTG	P1P2
ACPL2_-_140950596.23-P1P2	ACPL2	GGGCCGGCCGAACTGAGAcg	P1P2
ACPL2_+_140950502.23-P1P2	ACPL2	GTGGGCGGGGGCGACCGCGC	P1P2
ACPL2_-_140950615.23-P1P2	ACPL2	Ggggcgcggcggggtcggca	P1P2
ACPL2_+_140950544.23-P1P2	ACPL2	GGAGCCCTGGAGCTCCGCCC	P1P2
ACPL2_+_140950530.23-P1P2	ACPL2	GCGCCCCGGAGGCGGTGTTG	P1P2
ACPL2_+_140950517.23-P1P2	ACPL2	GGTGTTGCGGTGCGGCTGGG	P1P2
ACPL2_-_140950461.23-P1P2	ACPL2	GGCAGACTGACCAGTCTCTC	P1P2
ACPL2_+_140950581.23-P1P2	ACPL2	GgccgcgccccgTCTCAGTT	P1P2
ACSF3_-_89160046.23-P1P2	ACSF3	GAGGCCCAGCAATCCGCGTT	P1P2
ACSF3_-_89160158.23-P1P2	ACSF3	GGGCCCCGACCCCGCCACGA	P1P2
ACSF3_-_89160163.23-P1P2	ACSF3	GCGACCCCGCCACGACGGGA	P1P2
ACSF3_+_89160200.23-P1P2	ACSF3	GTccccccggcgcggcgccg	P1P2
ACSF3_+_89160147.23-P1P2	ACSF3	GCCCGCCCGTCCCGTCGTGG	P1P2
ACSF3_-_89160138.23-P1P2	ACSF3	GACGGCTCACGAGACGCCCG	P1P2
ACSF3_-_89160264.23-P1P2	ACSF3	GCCGCGCCGGGGAAGCTGTT	P1P2
ACSF3_-_89160270.23-P1P2	ACSF3	GCGGGGAAGCTGTTGGGCGC	P1P2
ACSF3_+_89160187.23-P1P2	ACSF3	GgcgccgtggcggcgggTTC	P1P2
ACSF3_+_89160150.23-P1P2	ACSF3	GTGTCCCGCCCGTCCCGTCG	P1P2
ADAM23_-_207308155.23-P1P2	ADAM23	GAGCACCCGAAGCCCCGCTC	P1P2
ADAM23_+_207308008.23-P1P2	ADAM23	GGCAGCCCAAGCAGCATCGG	P1P2
ADAM23_+_207308011.23-P1P2	ADAM23	GGCAGCAGCCCAAGCAGCAT	P1P2
ADAM23_+_207308063.23-P1P2	ADAM23	GACTGCGCATGCTTTGTTGG	P1P2
ADAM23_-_207308168.23-P1P2	ADAM23	GCCGCTCGGGCGCGCTCTcg	P1P2
ADAM23_-_207308263.23-P1P2	ADAM23	GgcgccgccTCAGCATCCTC	P1P2
ADAM23_+_207307982.23-P1P2	ADAM23	GGGGTGGTACCTCAAAAGAT	P1P2
ADAM23_-_207308025.23-P1P2	ADAM23	GGTCACCTCCGATGCTGCTT	P1P2
ADAM23_+_207307998.23-P1P2	ADAM23	GCAGCATCGGAGGTGACGGG	P1P2
ADAM23_+_207307673.23-P1P2	ADAM23	GCCAGCAGCGGGTGGGACTG	P1P2
ADCK3_-_227127783.23-P1P2	ADCK3	GTAGCCGGGAGGTGGGGAAA	P1P2
ADCK3_-_227127810.23-P1P2	ADCK3	GAGGAGGGCCCTGTCCGCTA	P1P2
ADCK3_+_227127817.23-P1P2	ADCK3	GCGGAGCAAGAGGAGCCAAT	P1P2
ADCK3_-_227127913.23-P1P2	ADCK3	GGCGCAGAGCGGCATTCGGC	P1P2
ADCK3_-_227127862.23-P1P2	ADCK3	GCTCGGTCGCGATTGGCTAC	P1P2
ADCK3_+_227127863.23-P1P2	ADCK3	GCGTGCTCGGCCCGTGCTCC	P1P2
ADCK3_+_227127836.23-P1P2	ADCK3	GAGCCAATCGCGACCGAGAG	P1P2
ADCK3_-_227127845.23-P1P2	ADCK3	GGCTCCTCTTGCTCCGCTCT	P1P2
ADCK3_-_227127875.23-P1P2	ADCK3	GGGCTACGGGCCGGGAGCAC	P1P2
ADCK3_+_227127827.23-P1P2	ADCK3	GCGACCGAGAGCGGAGCAAG	P1P2
ADCY7_-_50300370.23-P1P2	ADCY7	GGGGCCCTGCACACCCCGAG	P1P2
ADCY7_-_50300345.23-P1P2	ADCY7	GAGAGCAGCACTGTGGCTGG	P1P2
ADCY7_+_50300361.23-P1P2	ADCY7	GCCCACAGCCCAGCCTCTCG	P1P2
ADCY7_+_50300426.23-P1P2	ADCY7	GGACCCACCACTTCCTGCTC	P1P2
ADCY7_-_50300088.23-P1P2	ADCY7	GagtcccaggaaggcgCGGG	P1P2
ADCY7_-_50300194.23-P1P2	ADCY7	GACTTTGAACAGTTGTCTTG	P1P2
ADCY7_-_50300301.23-P1P2	ADCY7	GTTGGAGCCCGACAGCTCCC	P1P2
ADCY7_+_50300269.23-P1P2	ADCY7	GTCGGGCTCCAATGACTTCA	P1P2
ADCY7_-_50300207.23-P1P2	ADCY7	GGTCTTGGGGCTTCTAATGG	P1P2
ADCY7_+_50300070.23-P1P2	ADCY7	GAGGCCCCCCGcgccttcct	P1P2
AFF3_+_100759213.23-P1P2	AFF3	GTCTCCCCAGAGTAGAGTCC	P1P2
AFF3_+_100759161.23-P1P2	AFF3	GCCCTGCCACAAGTGAGAGT	P1P2
AFF3_-_100759115.23-P1P2	AFF3	GAGTGTGCAGGTGTTGATAG	P1P2
AFF3_+_100759157.23-P1P2	AFF3	GGCCACAAGTGAGAGTTGGC	P1P2
AFF3_+_100759271.23-P1P2	AFF3	GTCAAAGAGACCTTCTCCCT	P1P2
AFF3_+_100759152.23-P1P2	AFF3	GAAGTGAGAGTTGGCCGGTT	P1P2
AFF3_+_100759320.23-P1P2	AFF3	GGTTCCTGGGATTCTTTTAT	P1P2
AFF3_+_100759145.23-P1P2	AFF3	GAGTTGGCCGGTTGGGTATC	P1P2
AFF3_-_100759103.23-P1P2	AFF3	GGGTCACAACCCAAGTGTGC	P1P2
AFF3_-_100759540.23-P1P2	AFF3	GACCAGGAAAGAAGAGTCTT	P1P2
AGAP1_-_236402556.23-P1P2	AGAP1	GGGGCCTGGCGCAATTCCCC	P1P2
AGAP1_+_236402514.23-P1P2	AGAP1	GCCGCCCCGCGCCTGCCTCT	P1P2
AGAP1_-_236402291.23-P1P2	AGAP1	GGGACACTGGCGAGTCGCAG	P1P2
AGAP1_-_236402531.23-P1P2	AGAP1	GGAAGCCCAGAGGCAGGCGC	P1P2
AGAP1_+_236402551.23-P1P2	AGAP1	GTCCCAGCGCGCCGGATCCC	P1P2
AGAP1_-_236402623.23-P1P2	AGAP1	GCGGAGGGCGGCAAGCGCGC	P1P2
AGAP1_+_236402444.23-P1P2	AGAP1	GtgcgcggggTGTTCACACT	P1P2
AGAP1_+_236402559.23-P1P2	AGAP1	GTCGGCGCTTCCCAGCGCGC	P1P2
AGAP1_-_236402571.23-P1P2	AGAP1	GCCCCGGGATCCGGCGCGCT	P1P2
AGAP1_+_236402438.23-P1P2	AGAP1	GgggTGTTCACACTGGGCCG	P1P2
AKAP1_+_55162449.23-P1P2	AKAP1	GTCTCCCAGCTGCGCCAGAG	P1P2
AKAP1_-_55162556.23-P1P2	AKAP1	GCGGGAGCGCGCGGGCACAA	P1P2
AKAP1_-_55162410.23-P1P2	AKAP1	GCGCGAGCAAGACCCGGCTC	P1P2
AKAP1_+_55162429.23-P1P2	AKAP1	GGGGCGCGGTCTACAGCGCT	P1P2
AKAP1_-_55162404.23-P1P2	AKAP1	GCGAGAGCGCGAGCAAGACC	P1P2
AKAP1_+_55162317.23-P1P2	AKAP1	GGGGACGGTACAGCAACCGG	P1P2
AKAP1_-_55162562.23-P1P2	AKAP1	GCGCGCGGGCACAAGGGCGA	P1P2
AKAP1_-_55162527.23-P1P2	AKAP1	GCGCGCACGCGCAGGTGAGC	P1P2
AKAP1_+_55162345.23-P1P2	AKAP1	GTCTCCGGTGCCCGGGAGAG	P1P2
AKAP1_-_55162314.23-P1P2	AKAP1	GCTTGCGGGGCAGGGAATCA	P1P2
AKNA_+_117150432.23-P1	AKNA	GACTGCGGAGGGCTTGCAAG	P1
AKNA_+_117150443.23-P1	AKNA	GGGGCAGCGCTGACTGCGGA	P1
AKNA_+_117150313.23-P1	AKNA	GGCGGCCTCAACCACGGCAG	P1
AKNA_+_117150616.23-P1	AKNA	GgtcaGGCCGTGGTTGAAGA	P1
AKNA_+_117150489.23-P1	AKNA	GatcccAAGCCCAGGACGTC	P1
AKNA_+_117150287.23-P1	AKNA	GGAGAGGTGGGGAGCGATGC	P1
AKNA_-_117150424.23-P1	AKNA	GCGTGCAGAGCAAGAGCTGG	P1
AKNA_+_117150655.23-P1	AKNA	Ggggccctgaggcctagtga	P1
AKNA_+_117150607.23-P1	AKNA	GTGGTTGAAGAGGGCCTAGA	P1
AKNA_-_117150472.23-P1	AKNA	GAGTCAGCGCTGCCCAGGAA	P1
AKNA_-_117160934.23-P2	AKNA	GCCCCAGGAACTCGGACATA	P2
AKNA_-_117160954.23-P2	AKNA	GGGAGCGCAAACCCTGCTGC	P2
AKNA_+_117160832.23-P2	AKNA	GgggccgcccccTGCTGTCG	P2
AKNA_-_117160926.23-P2	AKNA	GCGGCCCGCCCCCAGGAACT	P2
AKNA_-_117160907.23-P2	AKNA	GCACCGAAAGGCCGCCGCCA	P2
AKNA_-_117160845.23-P2	AKNA	GAGGCCCGCCCGCGACAGCA	P2
AKNA_+_117160819.23-P2	AKNA	GCTGTCGCGGGCGGGCCTCA	P2
AKNA_+_117160807.23-P2	AKNA	GGGCCTCAGGGATTATGCAA	P2
AKNA_+_117160881.23-P2	AKNA	GGCGGCGGCCTTTCGGTGAT	P2
AKNA_+_117160915.23-P2	AKNA	GCTCCCTATGTCCGAGTTCC	P2
ALPK1_-_113218415.23-P1P2	ALPK1	GCCTAAAGGGGTGTGTCTTA	P1P2
ALPK1_-_113218402.23-P1P2	ALPK1	GCACCGAAGCAATTCCTAAA	P1P2
ALPK1_+_113218383.23-P1P2	ALPK1	GACCCCTTTAGGAATTGCTT	P1P2
ALPK1_+_113218435.23-P1P2	ALPK1	GTGGTTGTGTAATTCAATTC	P1P2
ALPK1_+_113218376.23-P1P2	ALPK1	GTAGGAATTGCTTCGGTGAA	P1P2
ALPK1_+_113218367.23-P1P2	ALPK1	GCTTCGGTGAAAGGTATTCT	P1P2
ALPK1_-_113218481.23-P1P2	ALPK1	GTCTGAGACAGTCACAGGAT	P1P2
ALPK1_-_113218438.23-P1P2	ALPK1	GGCAAGATTGCTGAAAGTCC	P1P2
ALPK1_-_113218287.23-P1P2	ALPK1	Gctctcttcttggctctaag	P1P2
ALPK1_+_113218090.23-P1P2	ALPK1	Gttggatagaatatctgatt	P1P2
ANKRD32_+_93954238.23-P1P2	ANKRD32	GTGAGTCTGGCCAGCGGGTC	P1P2
ANKRD32_+_93954105.23-P1P2	ANKRD32	GCCGAGAAGTGAGTGGGCGA	P1P2
ANKRD32_+_93954283.23-P1P2	ANKRD32	GACGCTCCGGAGCCGTCGCC	P1P2
ANKRD32_+_93954251.23-P1P2	ANKRD32	GCTGGTGCAGAGCTTGAGTC	P1P2
ANKRD32_+_93954269.23-P1P2	ANKRD32	GTCGCCAGGGTGGTAATACC	P1P2
ANKRD32_-_93954299.23-P1P2	ANKRD32	GACCACCCTGGCGACGGCTC	P1P2
ANKRD32_+_93954203.23-P1P2	ANKRD32	GAGCACCGGAGGTGGAAGAC	P1P2
ANKRD32_-_93954173.23-P1P2	ANKRD32	GCCGGCCAGCCATTAATATC	P1P2
ANKRD32_-_93954250.23-P1P2	ANKRD32	GTAGCAAGAGCCTGACCCGC	P1P2
ANKRD32_+_93954111.23-P1P2	ANKRD32	GGCCAGCCCGAGAAGTGAGT	P1P2
ANKRD44_-_198062864.23-ENST00000328737.2	ANKRD44	Gaggctgtgagcagaagcta	ENST00000328737.2
ANKRD44_-_198062941.23-ENST00000328737.2	ANKRD44	Ggtaagctgagtagtagaca	ENST00000328737.2
ANKRD44_-_198062957.23-ENST00000328737.2	ANKRD44	Gacagggatcctatcatgga	ENST00000328737.2
ANKRD44_-_198063005.23-ENST00000328737.2	ANKRD44	Gagctctcttctgtggaact	ENST00000328737.2
ANKRD44_-_198062953.23-ENST00000328737.2	ANKRD44	Ggtagacagggatcctatca	ENST00000328737.2
ANKRD44_-_198062898.23-ENST00000328737.2	ANKRD44	Gcacagggaacagtttcatt	ENST00000328737.2
ANKRD44_-_198062882.23-ENST00000328737.2	ANKRD44	Gagggagcctgaacatacac	ENST00000328737.2
ANKRD44_-_198063032.23-ENST00000328737.2	ANKRD44	Gagtgggtggtttttgagca	ENST00000328737.2
ANKRD44_-_198063126.23-ENST00000328737.2	ANKRD44	Gtggagtgtcataacaagtt	ENST00000328737.2
ANKRD44_-_198062905.23-ENST00000328737.2	ANKRD44	Gaacagtttcatttggctgg	ENST00000328737.2
ANKRD44_+_198051973.23-ENST00000450567.1	ANKRD44	Gcccactggacttcttgtaa	ENST00000450567.1
ANKRD44_+_198052043.23-ENST00000450567.1	ANKRD44	GGTTCAGGTTAGAGACTATC	ENST00000450567.1
ANKRD44_+_198052197.23-ENST00000450567.1	ANKRD44	Ggcaacatatcaatgttggt	ENST00000450567.1
ANKRD44_+_198052058.23-ENST00000450567.1	ANKRD44	GTCACTGTAGTTCATAGTTC	ENST00000450567.1
ANKRD44_+_198051969.23-ENST00000450567.1	ANKRD44	Gctggacttcttgtaagggt	ENST00000450567.1
ANKRD44_+_198052085.23-ENST00000450567.1	ANKRD44	GCAGTGATGGGTGGTGTTCA	ENST00000450567.1
ANKRD44_+_198052094.23-ENST00000450567.1	ANKRD44	GTCAAAGTTTCAGTGATGGG	ENST00000450567.1
ANKRD44_-_198052139.23-ENST00000450567.1	ANKRD44	GGGCCCTTAAATCCCTGACA	ENST00000450567.1
ANKRD44_+_198052349.23-ENST00000450567.1	ANKRD44	Gagaatgagaacgtgagctc	ENST00000450567.1
ANKRD44_-_198051943.23-ENST00000450567.1	ANKRD44	Gttattgaaccattatcagt	ENST00000450567.1
ANKZF1_+_220094473.23-P1P2	ANKZF1	GCCCACGTAGAGCACACTAT	P1P2
ANKZF1_-_220094411.23-P1P2	ANKZF1	GACGGGGGGCGGAGACACAA	P1P2
ANKZF1_-_220094454.23-P1P2	ANKZF1	GGGGACTAAAGTCTCGAGGC	P1P2
ANKZF1_-_220094287.23-P1P2	ANKZF1	GGCGACCCGGGTGATTCCAG	P1P2
ANKZF1_-_220094397.23-P1P2	ANKZF1	GGCTGGCCAATAAGCACGGG	P1P2
ANKZF1_-_220094450.23-P1P2	ANKZF1	GGGACGGGACTAAAGTCTCG	P1P2
ANKZF1_+_220094518.23-P1P2	ANKZF1	GGAGCAGCGAAGAGGACAAC	P1P2
ANKZF1_-_220094422.23-P1P2	ANKZF1	GAGACACAACGGCCAATTCT	P1P2
ANKZF1_-_220094430.23-P1P2	ANKZF1	GCGGCCAATTCTCGGCTTCA	P1P2
ANKZF1_-_220094394.23-P1P2	ANKZF1	GCAGGCTGGCCAATAAGCAC	P1P2
ANLN_+_36429338.23-P1P2	ANLN	GCGGGCCGGGTGGTTCCCAG	P1P2
ANLN_+_36429255.23-P1P2	ANLN	GGGCGCTTCCTGCTCTCCAA	P1P2
ANLN_+_36429249.23-P1P2	ANLN	GTCCTGCTCTCCAACGGCGT	P1P2
ANLN_-_36429386.23-P1P2	ANLN	GGCCACGTGACCGAGCGCAG	P1P2
ANLN_+_36429335.23-P1P2	ANLN	GGCCGGGTGGTTCCCAGGGG	P1P2
ANLN_-_36429261.23-P1P2	ANLN	GGCCAGGAACCCGACGCCGT	P1P2
ANLN_-_36429311.23-P1P2	ANLN	GCCACCCCGCGGCGAGGGCT	P1P2
ANLN_+_36429241.23-P1P2	ANLN	GTCCAACGGCGTCGGGTTCC	P1P2
ANLN_-_36429187.23-P1P2	ANLN	GGGGAACACCCAAACGCGGT	P1P2
ANLN_-_36429391.23-P1P2	ANLN	GGTGACCGAGCGCAGGGGCG	P1P2
AP4M1_-_99699143.23-P1P2	AP4M1	GCGGGCCTAGAATGAGTGAC	P1P2
AP4M1_-_99699176.23-P1P2	AP4M1	GGGCGTCGGAAGGGAATCTC	P1P2
AP4M1_+_99699046.23-P1P2	AP4M1	GGGCCCGCACGCAGTGGCGC	P1P2
AP4M1_-_99699079.23-P1P2	AP4M1	GCGTGCGGGCCAATCGGACA	P1P2
AP4M1_-_99699180.23-P1P2	AP4M1	GTCGGAAGGGAATCTCCGGG	P1P2
AP4M1_-_99699162.23-P1P2	AP4M1	GGGGGAGGCGGTGCGGGCGT	P1P2
AP4M1_+_99699110.23-P1P2	AP4M1	GTCTAGGCCCGCACGGTGAT	P1P2
AP4M1_-_99699166.23-P1P2	AP4M1	GAGGCGGTGCGGGCGTCGGA	P1P2
AP4M1_-_99699125.23-P1P2	AP4M1	GCGCAAGCCAATCACCGTGC	P1P2
AP4M1_+_99699126.23-P1P2	AP4M1	GCCTCCCCGTCACTCATTCT	P1P2
APBB2_-_41216654.23-P1P2	APBB2	GGCAGCGGCTGCGCGAGGGA	P1P2
APBB2_-_41216760.23-P1P2	APBB2	GCTCCCAGGGCGACCCCTGC	P1P2
APBB2_-_41216695.23-P1P2	APBB2	GAGGGGGCCGAATGGGAGAA	P1P2
APBB2_+_41216715.23-P1P2	APBB2	GCGGCCCGCCTCCTTCTGCC	P1P2
APBB2_-_41216806.23-P1P2	APBB2	GGCACCCTCCCCAATCGCCT	P1P2
APBB2_+_41216680.23-P1P2	APBB2	GGCCCCGCCTTTCTCCCATT	P1P2
APBB2_-_41216650.23-P1P2	APBB2	GTTTGGCAGCGGCTGCGCGA	P1P2
APBB2_-_41216661.23-P1P2	APBB2	GCTGCGCGAGGGAAGGCTGG	P1P2
APBB2_-_41216871.23-P1P2	APBB2	GAGGACGTGCAGTGCAGCCC	P1P2
APBB2_+_41216573.23-P1P2	APBB2	GCTGCGCGGGACTCGCGGAA	P1P2
APEX2_+_55026637.23-P1P2	APEX2	GGACGCTGAAGGAAGCAAAG	P1P2
APEX2_+_55026648.23-P1P2	APEX2	GGGAACTGGGTGGACGCTGA	P1P2
APEX2_+_55026626.23-P1P2	APEX2	GAAGCAAAGCGGAAGCCTAG	P1P2
APEX2_+_55026709.23-P1P2	APEX2	GAAAGCGCCTGACGCACGTC	P1P2
APEX2_-_55026735.23-P1P2	APEX2	GCGTGCGTCAGGCGCTTTAG	P1P2
APEX2_+_55026703.23-P1P2	APEX2	GCCTGACGCACGTCGGGCGG	P1P2
APEX2_+_55026595.23-P1P2	APEX2	GGCGAGAGGAGTTTCCAGTT	P1P2
APEX2_-_55026592.23-P1P2	APEX2	GCTGTCCGAGCGGAAGGAGC	P1P2
APEX2_+_55026706.23-P1P2	APEX2	GGCGCCTGACGCACGTCGGG	P1P2
APEX2_-_55026603.23-P1P2	APEX2	GGAAGGAGCGGGAGCCCAAC	P1P2
APOLD1_-_12938326.23-P1P2	APOLD1	GGAAAGGCAGGGTATCCCAC	P1P2
APOLD1_+_12938453.23-P1P2	APOLD1	GCTAGAAGGACGTGACATGG	P1P2
APOLD1_+_12938456.23-P1P2	APOLD1	GCATCTAGAAGGACGTGACA	P1P2
APOLD1_-_12938391.23-P1P2	APOLD1	GGTTCTCTTCCTGCGTTCAG	P1P2
APOLD1_+_12938416.23-P1P2	APOLD1	GCACAGCACATCCCGTATTT	P1P2
APOLD1_+_12938378.23-P1P2	APOLD1	GTTCGCTTTCCCCTGAACGC	P1P2
APOLD1_+_12938544.23-P1P2	APOLD1	GTATAGTTCCAGAGAACCAA	P1P2
APOLD1_-_12938273.23-P1P2	APOLD1	GCAGCCTGGGGTGCGTTTGA	P1P2
APOLD1_-_12938179.23-P1P2	APOLD1	GAGCGGCTATGTCAGATATG	P1P2
APOLD1_+_12938467.23-P1P2	APOLD1	GCCTGCTGCCTTCATCTAGA	P1P2
ARHGAP11A_-_32908029.23-P1P2	ARHGAP11A	GGAACCAGACGGGGACAGTA	P1P2
ARHGAP11A_-_32907745.23-P1P2	ARHGAP11A	GGGGTGTCTGCGGAGGAGCT	P1P2
ARHGAP11A_-_32908034.23-P1P2	ARHGAP11A	GAGACGGGGACAGTAAGGTT	P1P2
ARHGAP11A_+_32907340.23-P1P2	ARHGAP11A	GTATGAAGAAACCGTTCTTA	P1P2
ARHGAP11A_-_32907351.23-P1P2	ARHGAP11A	GATCTGGGCTTCCGTAAGAA	P1P2
ARHGAP11A_-_32908020.23-P1P2	ARHGAP11A	GTTTCAGAGCGAACCAGACG	P1P2
ARHGAP11A_-_32907738.23-P1P2	ARHGAP11A	GTGGCTCTGGGTGTCTGCGG	P1P2
ARHGAP11A_-_32907735.23-P1P2	ARHGAP11A	GTGGTGGCTCTGGGTGTCTG	P1P2
ARHGAP11A_+_32907574.23-P1P2	ARHGAP11A	GTGCCTGTCTAGATAAGTGC	P1P2
ARHGAP11A_+_32907264.23-P1P2	ARHGAP11A	GTTAACCCTCGGCCCTTGGT	P1P2
ARHGAP24_+_86396162.23-P1P2	ARHGAP24	GGACTCGAGCCGCACTACAG	P1P2
ARHGAP24_+_86396159.23-P1P2	ARHGAP24	GTCGAGCCGCACTACAGGGG	P1P2
ARHGAP24_-_86396175.23-P1P2	ARHGAP24	GGCCGGCCTCCCCTGTAGTG	P1P2
ARHGAP24_+_86396183.23-P1P2	ARHGAP24	GTGGCAACTGGTAGCTTCAC	P1P2
ARHGAP24_-_86396094.23-P1P2	ARHGAP24	GGCAGGGCGCATTCTGTCAG	P1P2
ARHGAP24_+_86396155.23-P1P2	ARHGAP24	GGCCGCACTACAGGGGAGGC	P1P2
ARHGAP24_+_86396244.23-P1P2	ARHGAP24	GGAGGCTGGAACAACTGAGT	P1P2
ARHGAP24_+_86396202.23-P1P2	ARHGAP24	GCGAGGTTTCAGATTTCATT	P1P2
ARHGAP24_+_86396219.23-P1P2	ARHGAP24	GAACCCTCAGACACAGCTCG	P1P2
ARHGAP24_+_86396262.23-P1P2	ARHGAP24	GTGTAAATATACAGTACAAG	P1P2
ARHGAP26_+_142149705.23-P1P2	ARHGAP26	GGTTGCAGACCCCGAAACCT	P1P2
ARHGAP26_+_142149835.23-P1P2	ARHGAP26	GAGGACGCCCGGCCCTTCCG	P1P2
ARHGAP26_-_142149782.23-P1P2	ARHGAP26	GCGGACCTAGGCGTTGGCGA	P1P2
ARHGAP26_+_142149815.23-P1P2	ARHGAP26	GGGTCTTGATCCAATCAAAG	P1P2
ARHGAP26_-_142149863.23-P1P2	ARHGAP26	GAGGGCCGGGCGTCCTCGGG	P1P2
ARHGAP26_+_142149791.23-P1P2	ARHGAP26	GTGGAGGCAGGGTCTGCGGC	P1P2
ARHGAP26_-_142149682.23-P1P2	ARHGAP26	GCAGGCGGGCAAGGTAGCGG	P1P2
ARHGAP26_-_142149898.23-P1P2	ARHGAP26	GCAGGGGAGGGTGCGCTGAT	P1P2
ARHGAP26_-_142149876.23-P1P2	ARHGAP26	GCTCGGGCGGCCTGAGGGTC	P1P2
ARHGAP26_+_142149765.23-P1P2	ARHGAP26	GGTGGCCCTCGCCAACGCCT	P1P2
ARHGAP29_-_94703268.23-P1P2	ARHGAP29	GcgaccgcggcAGGTACGGG	P1P2
ARHGAP29_-_94703264.23-P1P2	ARHGAP29	GccggcgaccgcggcAGGTA	P1P2
ARHGAP29_+_94703294.23-P1P2	ARHGAP29	GTCCGGCCGCGCGCAACTGA	P1P2
ARHGAP29_-_94703344.23-P1P2	ARHGAP29	GCCAGCATCACGGGCTGCGT	P1P2
ARHGAP29_+_94703250.23-P1P2	ARHGAP29	GTTGCCTCCCGTACCTgccg	P1P2
ARHGAP29_+_94703155.23-P1P2	ARHGAP29	Gcggccgtggcggtagctgc	P1P2
ARHGAP29_-_94703236.23-P1P2	ARHGAP29	GCCATTggcccgcgctcccg	P1P2
ARHGAP29_-_94703334.23-P1P2	ARHGAP29	GGGACGCTGTCCCAGCATCA	P1P2
ARHGAP29_+_94703085.23-P1P2	ARHGAP29	GtgcggctgcggcTGAGATT	P1P2
ARHGAP29_-_94703412.23-P1P2	ARHGAP29	GGTCACCTGAGGACTAGATG	P1P2
ARHGEF10L_-_17866046.23-P1P2	ARHGEF10L	GGGGCTGCCGGGACCGCTGG	P1P2
ARHGEF10L_+_17866076.23-P1P2	ARHGEF10L	GTGCTCCCAGCGCGCCGCGA	P1P2
ARHGEF10L_+_17866001.23-P1P2	ARHGEF10L	GCGGCCCCCCACAGTACAGG	P1P2
ARHGEF10L_-_17866084.23-P1P2	ARHGEF10L	GGGAGGCCACGTCTCCCTCG	P1P2
ARHGEF10L_-_17865937.23-P1P2	ARHGEF10L	GGAAGTGGGGACCCCGGGGT	P1P2
ARHGEF10L_-_17866144.23-P1P2	ARHGEF10L	GCCGGCCACCAGGGGTTAAG	P1P2
ARHGEF10L_+_17866148.23-P1P2	ARHGEF10L	GTCCCGGGGCGCCGCGGCTG	P1P2
ARHGEF10L_-_17866057.23-P1P2	ARHGEF10L	GACCGCTGGGGGCTCGCAGC	P1P2
ARHGEF10L_+_17866037.23-P1P2	ARHGEF10L	GACCCGCTGCGAGCCCCCAG	P1P2
ARHGEF10L_+_17865977.23-P1P2	ARHGEF10L	GAACTGAGGCCCGCGGGGAT	P1P2
ARHGEF28_+_72921978.23-P1P2	ARHGEF28	GGGGCTGAAGCCAAGGTTTA	P1P2
ARHGEF28_-_72921884.23-P1P2	ARHGEF28	GTGGGCAGGCGGGGATCCAG	P1P2
ARHGEF28_-_72921839.23-P1P2	ARHGEF28	GcgggccTCGCCATGTGATG	P1P2
ARHGEF28_-_72921712.23-P1P2	ARHGEF28	GCCTCCGCGCCTCCGATCTC	P1P2
ARHGEF28_+_72921794.23-P1P2	ARHGEF28	GcgccggccgcgcccgACAC	P1P2
ARHGEF28_-_72921533.23-P1P2	ARHGEF28	GCCGGGCCGTATTATGTCAC	P1P2
ARHGEF28_+_72921827.23-P1P2	ARHGEF28	GTCGCGGCGGCCGCATCACA	P1P2
ARHGEF28_-_72921768.23-P1P2	ARHGEF28	GCTGGCGGAGACAGCGCGGT	P1P2
ARHGEF28_-_72921739.23-P1P2	ARHGEF28	GAACGGCCGCAGCCCCGCAG	P1P2
ARHGEF28_+_72921784.23-P1P2	ARHGEF28	GgcccgACACCGGCTCCAGG	P1P2
ARHGEF39_+_35665327.23-P1P2	ARHGEF39	GAAAGCGCCGCTCTGGCGGT	P1P2
ARHGEF39_-_35665397.23-P1P2	ARHGEF39	GcagggcagggcaaggTTGG	P1P2
ARHGEF39_+_35665218.23-P1P2	ARHGEF39	GCTCCCGCCCGCGAGCGGTT	P1P2
ARHGEF39_-_35665278.23-P1P2	ARHGEF39	GGGGAGGGCAGCGCGCAGGA	P1P2
ARHGEF39_+_35665302.23-P1P2	ARHGEF39	GGGACAGAAGAGACCCTGCG	P1P2
ARHGEF39_+_35665334.23-P1P2	ARHGEF39	GCGCACCTAAAGCGCCGCTC	P1P2
ARHGEF39_-_35665311.23-P1P2	ARHGEF39	GCGAGCGGCCGGACCGCGCA	P1P2
ARHGEF39_-_35665206.23-P1P2	ARHGEF39	GCACTTCCGGCTGCAGTCCG	P1P2
ARHGEF39_+_35665551.23-P1P2	ARHGEF39	GACCCCCTGGCATTTGGCAT	P1P2
ARHGEF39_+_35665331.23-P1P2	ARHGEF39	GACCTAAAGCGCCGCTCTGG	P1P2
ARL6IP1_-_18813112.23-P1	ARL6IP1	GACGCCCCGCCCAGCGCTGT	P1
ARL6IP1_-_18813082.23-P1	ARL6IP1	GAGTGCCCAATCAGCGCCCA	P1
ARL6IP1_+_18813076.23-P1	ARL6IP1	GGGGGCGTCGCGCAGTCCCT	P1
ARL6IP1_+_18813170.23-P1	ARL6IP1	GGGACCCAAAGCCACCGCAG	P1
ARL6IP1_+_18813100.23-P1	ARL6IP1	GGAACCGCTTCCCACAGCGC	P1
ARL6IP1_-_18812921.23-P1	ARL6IP1	GGGTCGGCCGCCCTTCCCGA	P1
ARL6IP1_-_18813021.23-P1	ARL6IP1	GGGCTTGAAATCGAGGTCAA	P1
ARL6IP1_+_18813146.23-P1	ARL6IP1	GAGAGCCGGAGAACCACTGA	P1
ARL6IP1_+_18812909.23-P1	ARL6IP1	GTCGCGGGGGCCGTCGGGAA	P1
ARL6IP1_-_18813047.23-P1	ARL6IP1	GAGAGGCAGCGCCGGGCCGA	P1
ARL6IP1_-_18809549.23-P2	ARL6IP1	Ggctgatatcatagctgcag	P2
ARL6IP1_-_18809567.23-P2	ARL6IP1	GgtggttaaGTATATATCAa	P2
ARL6IP1_-_18809790.23-P2	ARL6IP1	Gaaaaaagagtttaagtgtc	P2
ARL6IP1_-_18809612.23-P2	ARL6IP1	Ggcacttttttaagagttta	P2
ARL6IP1_+_18809413.23-P2	ARL6IP1	GaagtTAGACATGTTTAGTT	P2
ARL6IP1_-_18809868.23-P2	ARL6IP1	GACAGAAGTACTACAAATTC	P2
ARL6IP1_-_18809615.23-P2	ARL6IP1	Gcttttttaagagtttaggg	P2
ARL6IP1_-_18809516.23-P2	ARL6IP1	Gctcacaagtggctttccag	P2
ARL6IP1_+_18809476.23-P2	ARL6IP1	Ggagaaaattagaagaaaaa	P2
ARL6IP1_+_18809459.23-P2	ARL6IP1	GaatggcaaataTCTCTGAG	P2
ARSJ_-_114901142.23-P1P2	ARSJ	GCGGCGGCGCGAATGGGGAA	P1P2
ARSJ_+_114901075.23-P1P2	ARSJ	GGGCAGGAGGCGACACTCTT	P1P2
ARSJ_-_114900999.23-P1P2	ARSJ	GAGGTGGATGGCCAAGGCAG	P1P2
ARSJ_+_114900842.23-P1P2	ARSJ	GGGGAGGAGGCAAAAGAACT	P1P2
ARSJ_+_114901037.23-P1P2	ARSJ	GGGATCCCCCGGAATCCCGC	P1P2
ARSJ_+_114900910.23-P1P2	ARSJ	GCCCCACCCCCTCTTCCCGG	P1P2
ARSJ_-_114901053.23-P1P2	ARSJ	GCCAGCCCAGCGGGATTCCG	P1P2
ARSJ_-_114900950.23-P1P2	ARSJ	GGGGGAAAAGGACTGTTTAG	P1P2
ARSJ_+_114901069.23-P1P2	ARSJ	GAGGCGACACTCTTGGGACG	P1P2
ARSJ_+_114901048.23-P1P2	ARSJ	GGTAGCCCAGGCGGATCCCC	P1P2
ASB13_+_5708646.23-P1P2	ASB13	GGGGAACCTCGCCAAGGCGG	P1P2
ASB13_-_5708685.23-P1P2	ASB13	GTCCCGGAGGCGCTGTCCCT	P1P2
ASB13_-_5708690.23-P1P2	ASB13	GGAGGCGCTGTCCCTGGGTC	P1P2
ASB13_-_5708621.23-P1P2	ASB13	Gtgggccgcgcgtcgtcccg	P1P2
ASB13_+_5708649.23-P1P2	ASB13	GTCCGGGAACCTCGCCAAGG	P1P2
ASB13_-_5708633.23-P1P2	ASB13	Gcgtcccgaggcgaccgagc	P1P2
ASB13_+_5708625.23-P1P2	ASB13	GGGAACTACAACTcccggct	P1P2
ASB13_+_5708615.23-P1P2	ASB13	GCTcccggctcggtcgcctc	P1P2
ASB13_-_5708788.23-P1P2	ASB13	GCCCGTGCACAGAATACGTC	P1P2
ASB13_+_5708721.23-P1P2	ASB13	GCACACACTCCTCGGCGCGA	P1P2
ASPM_-_197115947.23-P1P2	ASPM	GCGCCAATCGCTATCTGCGG	P1P2
ASPM_-_197115857.23-P1P2	ASPM	GGCACCGCCCTCCTCGTCAC	P1P2
ASPM_-_197115965.23-P1P2	ASPM	GGAGGAGGTGAGAACGGTAG	P1P2
ASPM_-_197115944.23-P1P2	ASPM	GGGCCGCCAATCGCTATCTG	P1P2
ASPM_+_197115877.23-P1P2	ASPM	GCCGCCGTCTCATTGGCCAG	P1P2
ASPM_+_197115928.23-P1P2	ASPM	GCTCCTCCGCAGATAGCGAT	P1P2
ASPM_-_197115866.23-P1P2	ASPM	GTCCTCGTCACGGGACCAAT	P1P2
ASPM_+_197115816.23-P1P2	ASPM	GGCCCGGAGGTCCTCATTGG	P1P2
ASPM_+_197115974.23-P1P2	ASPM	GAGCCCCGGGTTTTAGACGG	P1P2
ASPM_-_197115993.23-P1P2	ASPM	GGGCCACCGTCTAAAACCCG	P1P2
ATAD5_+_29158897.23-P1P2	ATAD5	GACTCCCTCGGCGAACCCGC	P1P2
ATAD5_-_29158915.23-P1P2	ATAD5	GCCTCCCGCGGGTTCGCCGA	P1P2
ATAD5_+_29158909.23-P1P2	ATAD5	GAGGGCCAAAATGACTCCCT	P1P2
ATAD5_+_29158875.23-P1P2	ATAD5	GAGGCGGAACCATTGCACCG	P1P2
ATAD5_+_29158965.23-P1P2	ATAD5	GGCGCAAGGGGCGGAGTTTA	P1P2
ATAD5_+_29158927.23-P1P2	ATAD5	GCGCGGACGGTGAGCCGAGA	P1P2
ATAD5_+_29158849.23-P1P2	ATAD5	GGAAAGCCAACCCGGGAGTT	P1P2
ATAD5_-_29158904.23-P1P2	ATAD5	GCAATGGTTCCGCCTCCCGC	P1P2
ATAD5_-_29158749.23-P1P2	ATAD5	GTTAAAGAGGGGCTAGCCTA	P1P2
ATAD5_-_29158926.23-P1P2	ATAD5	GTTCGCCGAGGGAGTCATTT	P1P2
ATF7IP_+_14518543.23-P1	ATF7IP	GAATATGGGCGGGGCTCCGG	P1
ATF7IP_+_14518413.23-P1	ATF7IP	GCTCCTGCGTGGAAAAGAGA	P1
ATF7IP_-_14518596.23-P1	ATF7IP	GACGGCCCCGGCGCGTGCAA	P1
ATF7IP_-_14518508.23-P1	ATF7IP	GGGCTAGTCCTTGAGCTTAT	P1
ATF7IP_+_14518403.23-P1	ATF7IP	GGAAAAGAGAAGGAAGCCCG	P1
ATF7IP_-_14518408.23-P1	ATF7IP	GAGACGCAGCGCCACCACCT	P1
ATF7IP_-_14518529.23-P1	ATF7IP	GGCTGATAGCACAGTGGGCG	P1
ATF7IP_+_14518306.23-P1	ATF7IP	GTTTGTGAGCGCCCTCTATG	P1
ATF7IP_-_14518549.23-P1	ATF7IP	GGGTACATAGCACGACCCCC	P1
ATF7IP_+_14518424.23-P1	ATF7IP	GATTGGCCCCGCCTCCTGCG	P1
ATF7IP_-_14538145.23-P2	ATF7IP	GCAGGCTGACAAAGTGGGAG	P2
ATF7IP_-_14537944.23-P2	ATF7IP	GCTCTGTAACTGCTAATATG	P2
ATF7IP_-_14537949.23-P2	ATF7IP	GTAACTGCTAATATGTGGCA	P2
ATF7IP_+_14538203.23-P2	ATF7IP	GCACAAAAGTGTAATTAAGA	P2
ATF7IP_-_14538011.23-P2	ATF7IP	GATTGCAAGACGGGATTCAC	P2
ATF7IP_-_14538002.23-P2	ATF7IP	GAAAGTCTGTATTGCAAGAC	P2
ATF7IP_-_14537916.23-P2	ATF7IP	GATGTTTGCTCTGTGTGATT	P2
ATF7IP_-_14537965.23-P2	ATF7IP	GGCATGGATTTCAAGTTGTT	P2
ATF7IP_-_14537972.23-P2	ATF7IP	GTTTCAAGTTGTTTGGGATC	P2
ATF7IP_+_14537822.23-P2	ATF7IP	GAAAAGTTAAACCTTGCTCA	P2
ATG14_-_55878730.23-P1P2	ATG14	GGGGCAACAGGTCCCGAAGC	P1P2
ATG14_-_55878869.23-P1P2	ATG14	GGATTCTGGGAAAACGGAAT	P1P2
ATG14_+_55878657.23-P1P2	ATG14	GGGACAGGAACACGCGGCGG	P1P2
ATG14_+_55878663.23-P1P2	ATG14	GTGCCCGGGACAGGAACACG	P1P2
ATG14_+_55878677.23-P1P2	ATG14	GCGGAAAAACAACAGTGCCC	P1P2
ATG14_-_55878751.23-P1P2	ATG14	GGGGGAGAGTTATATTAGAG	P1P2
ATG14_+_55878584.23-P1P2	ATG14	GTCCTGGCCCAGAATGCACC	P1P2
ATG14_+_55878760.23-P1P2	ATG14	GCAGCAGATGACATTTTGTT	P1P2
ATG14_-_55878882.23-P1P2	ATG14	GCGGAATGGGAGCGGAATAA	P1P2
ATG14_-_55878733.23-P1P2	ATG14	GCAACAGGTCCCGAAGCAGG	P1P2
ATG16L2_+_72525373.23-P1P2	ATG16L2	GGGCGGCGGCGGGGAATCCC	P1P2
ATG16L2_+_72525325.23-P1P2	ATG16L2	GAGGACCGAAGGCCGACGCC	P1P2
ATG16L2_-_72525105.23-P1P2	ATG16L2	GACGGCCTGGGAAGCACCAG	P1P2
ATG16L2_-_72525188.23-P1P2	ATG16L2	GCGGAGCGCTCCACCCGCGT	P1P2
ATG16L2_+_72525336.23-P1P2	ATG16L2	GCTTTGGCGGGGAGGACCGA	P1P2
ATG16L2_-_72525297.23-P1P2	ATG16L2	GGGCCCCGGCGGTTCAGACC	P1P2
ATG16L2_-_72525367.23-P1P2	ATG16L2	GTCCCCGCCAAAGCCCTCTT	P1P2
ATG16L2_-_72525205.23-P1P2	ATG16L2	GGTGGGGGAAGCCTCCCCGG	P1P2
ATG16L2_-_72525202.23-P1P2	ATG16L2	GCGCGTGGGGGAAGCCTCCC	P1P2
ATG16L2_+_72525176.23-P1P2	ATG16L2	GGAGGCTTCCCCCACGCGGG	P1P2
ATM_-_108093536.23-P1P2	ATM	GAGGGCGGGGAGGACGACGA	P1P2
ATM_-_108093545.23-P1P2	ATM	GAGGACGACGAGGGCGAAGA	P1P2
ATM_-_108093577.23-P1P2	ATM	GCCCCGGAGCCCGAGCCGAA	P1P2
ATM_+_108093603.23-P1P2	ATM	GCCTGCGCCATGTCCACCAA	P1P2
ATM_-_108093609.23-P1P2	ATM	GACGCTAAGTCGCTGGCCAT	P1P2
ATM_-_108093656.23-P1P2	ATM	GCCGACGGGCCGAATGTTTT	P1P2
ATM_+_108093739.23-P1P2	ATM	GGCCCAGCGCCCACTTCTGG	P1P2
ATM_+_108093582.23-P1P2	ATM	GGCCAGCGACTTAGCGTTTG	P1P2
ATM_-_108093772.23-P1P2	ATM	GGGCGCTGGGCAGTCACGCA	P1P2
ATM_-_108093602.23-P1P2	ATM	GGCCGCAAACGCTAAGTCGC	P1P2
ATXN1_+_16761889.23-P1P2	ATXN1	GAAGTCGGATCCTTGAGCTG	P1P2
ATXN1_-_16761916.23-P1P2	ATXN1	GCTCAAGGATCCGACTTCAT	P1P2
ATXN1_+_16761861.23-P1P2	ATXN1	GCAGCCAACTGCTCCATATT	P1P2
ATXN1_+_16761883.23-P1P2	ATXN1	GGATCCTTGAGCTGCGGCGG	P1P2
ATXN1_-_16761879.23-P1P2	ATXN1	GAAGCCAAATATGGAGCAGT	P1P2
ATXN1_+_16761996.23-P1P2	ATXN1	GGCGCGCAGCGAAGGGTTAA	P1P2
ATXN1_-_16762063.23-P1P2	ATXN1	GCCAAAGAGTGGCTCGGGAT	P1P2
ATXN1_+_16761952.23-P1P2	ATXN1	GGCGCTCGCCGTGCTCTGTG	P1P2
ATXN1_+_16761928.23-P1P2	ATXN1	GCGCCGGGCCGCCCGCCAGA	P1P2
ATXN1_+_16762181.23-P1P2	ATXN1	GCAACTAGGTGCAGGGACCC	P1P2
ATXN2_-_112037277.23-P1P2	ATXN2	GGCGAAGCGGCGAGACTCGG	P1P2
ATXN2_-_112037445.23-P1P2	ATXN2	GGGGCCGGGAGGGACACGTG	P1P2
ATXN2_-_112037367.23-P1P2	ATXN2	GTGGGAGCGGAGGTGCGGAT	P1P2
ATXN2_-_112037274.23-P1P2	ATXN2	GGCGGCGAAGCGGCGAGACT	P1P2
ATXN2_-_112037550.23-P1P2	ATXN2	GCGGGTCTGCCCTTCGGGGA	P1P2
ATXN2_-_112037415.23-P1P2	ATXN2	GCAGACGGAAGCAGAACGTG	P1P2
ATXN2_-_112037582.23-P1P2	ATXN2	GTCAGCCTCTGGGGCCTGCC	P1P2
ATXN2_+_112037281.23-P1P2	ATXN2	GGCAGCTCCTCGGAGTCCCG	P1P2
ATXN2_-_112037454.23-P1P2	ATXN2	GGGGACACGTGAGGAGCGGG	P1P2
ATXN2_-_112037242.23-P1P2	ATXN2	GgcTGGAGCGAGCGCCACCC	P1P2
AUNIP_+_26186013.23-P1P2	AUNIP	GCGTGGGCGGGGCACAGCGA	P1P2
AUNIP_+_26186050.23-P1P2	AUNIP	GCCGCACGCACTCAAGGGAC	P1P2
AUNIP_+_26186080.23-P1P2	AUNIP	GAACACGCACTCCTCCGCGC	P1P2
AUNIP_+_26186026.23-P1P2	AUNIP	GGCGAAAGTTAGTGCGTGGG	P1P2
AUNIP_+_26186297.23-P1P2	AUNIP	GACCCCTGGTCTGGAGTCGA	P1P2
AUNIP_+_26186029.23-P1P2	AUNIP	GGCCGCGAAAGTTAGTGCGT	P1P2
AUNIP_+_26185921.23-P1P2	AUNIP	GCGCGAGATCCGAACGTCGG	P1P2
AUNIP_-_26186317.23-P1P2	AUNIP	GCCCGTCGACTCCAGACCAG	P1P2
AUNIP_-_26185981.23-P1P2	AUNIP	GGCTACGTCGCGAccgcccc	P1P2
AUNIP_-_26185934.23-P1P2	AUNIP	GAACCGCGGCCGCCGACGTT	P1P2
AURKA_+_54967481.23-P1P2	AURKA	GCCGACCGCGGAGAGCACCC	P1P2
AURKA_+_54967526.23-P1P2	AURKA	GGCGTCAAGCTTGACGTCAA	P1P2
AURKA_-_54967356.23-P1P2	AURKA	GAGCGAGGCTGCCTTGTGAT	P1P2
AURKA_+_54967423.23-P1P2	AURKA	GCCACCACTTCCGGGTTCTT	P1P2
AURKA_+_54967458.23-P1P2	AURKA	GGCTGGGACTGCCACAGGTC	P1P2
AURKA_+_54967368.23-P1P2	AURKA	GAAACGCGACTCAAGGCGTC	P1P2
AURKA_-_54967498.23-P1P2	AURKA	GAGCCCCAGGGTGCTCTCCG	P1P2
AURKA_+_54967194.23-P1P2	AURKA	GCCGACGGGTGGGTAGACCG	P1P2
AURKA_+_54967375.23-P1P2	AURKA	GCGCCCTTAAACGCGACTCA	P1P2
AURKA_+_54967401.23-P1P2	AURKA	GGAGCAAGTGCGCCTGCGCG	P1P2
AURKB_-_8114044.23-P1P2	AURKB	GGGAAGAGGCGGAATGAGAA	P1P2
AURKB_-_8114014.23-P1P2	AURKB	GGTCCTGTGACGTAAGTCAT	P1P2
AURKB_-_8114024.23-P1P2	AURKB	GGTAAGTCATGGGAACCCAA	P1P2
AURKB_-_8114055.23-P1P2	AURKB	GAATGAGAAGGGCTCACGCT	P1P2
AURKB_+_8113794.23-P1P2	AURKB	GCGGGAGTGGGCAGATGATC	P1P2
AURKB_+_8113936.23-P1P2	AURKB	GTTGCCCAATGGGGCCGGGG	P1P2
AURKB_+_8113972.23-P1P2	AURKB	GCATCGAGCCAATGGGAACT	P1P2
AURKB_+_8113966.23-P1P2	AURKB	GGCCAATGGGAACTAGGCAT	P1P2
AURKB_-_8113954.23-P1P2	AURKB	GCTCCCGCCCCGGCCCCATT	P1P2
AURKB_-_8113834.23-P1P2	AURKB	GCCGGCGCAAGGCCTGCGAC	P1P2
AUTS2_+_69063202.23-P1P2	AUTS2	GgccggcgggATCACGTGGA	P1P2
AUTS2_-_69063228.23-P1P2	AUTS2	GCACGTGATcccgccggccg	P1P2
AUTS2_+_69063197.23-P1P2	AUTS2	GcgggATCACGTGGACGGCT	P1P2
AUTS2_-_69063178.23-P1P2	AUTS2	GACACACTCTACAACTGGGG	P1P2
AUTS2_-_69063175.23-P1P2	AUTS2	GTCTACACACTCTACAACTG	P1P2
AUTS2_+_69063101.23-P1P2	AUTS2	GGAGCCCAGGGCATGCGCGC	P1P2
AUTS2_+_69063073.23-P1P2	AUTS2	GCGGGCCTGCGCACTggggg	P1P2
AUTS2_+_69063113.23-P1P2	AUTS2	GGGCCGCGCTCGCGAGCCCA	P1P2
AUTS2_+_69062984.23-P1P2	AUTS2	GGGGCAGAGTTGGCGCGCCA	P1P2
AUTS2_-_69063119.23-P1P2	AUTS2	GGCCCCAGCGCGCATGCCCT	P1P2
BARD1_-_215674553.23-P1P2	BARD1	GTGGGCGGGACCTAGGGGTG	P1P2
BARD1_-_215674547.23-P1P2	BARD1	GGCCGAGTGGGCGGGACCTA	P1P2
BARD1_-_215674716.23-P1P2	BARD1	GAACACGCCGGGGACAGAGG	P1P2
BARD1_-_215674598.23-P1P2	BARD1	GTCCCGGCGTGTGGGACTTA	P1P2
BARD1_+_215674654.23-P1P2	BARD1	GGACCCGCGCGCCGGGACTT	P1P2
BARD1_-_215674535.23-P1P2	BARD1	GAGCCAGCCGCTGGCCGAGT	P1P2
BARD1_-_215674681.23-P1P2	BARD1	GTCCCGGCGCGCGGGTCCTA	P1P2
BARD1_+_215674757.23-P1P2	BARD1	GGCCCCGCGCGCCAGGACTT	P1P2
BARD1_-_215674538.23-P1P2	BARD1	GCAGCCGCTGGCCGAGTGGG	P1P2
BARD1_-_215674620.23-P1P2	BARD1	GGAGGGGCCGCGAGAGCCGT	P1P2
BAZ2B_-_160472348.23-P1P2	BAZ2B	GGCGGCCGGCACAAAGGCGG	P1P2
BAZ2B_+_160472167.23-P1P2	BAZ2B	GTCCCTGCCGGGGTAGTTTC	P1P2
BAZ2B_-_160472110.23-P1P2	BAZ2B	GGCAGCTCGTCAGTCCGACA	P1P2
BAZ2B_-_160472214.23-P1P2	BAZ2B	GGGGAGCAGCGGATATTCCG	P1P2
BAZ2B_-_160472345.23-P1P2	BAZ2B	GAGGGCGGCCGGCACAAAGG	P1P2
BAZ2B_+_160473195.23-P1P2	BAZ2B	GAAGAAGCAACCCCCTCCCT	P1P2
BAZ2B_-_160472301.23-P1P2	BAZ2B	GTGAGCGCTGGAAGCCGAAG	P1P2
BAZ2B_-_160472135.23-P1P2	BAZ2B	GAGGGGGCGGAGGCAAAAAA	P1P2
BAZ2B_+_160472520.23-P1P2	BAZ2B	GAAGGCTGGGGTGGTTCTCG	P1P2
BAZ2B_+_160472919.23-P1P2	BAZ2B	GCGGAGAAGGAGGGAGTCGA	P1P2
BCDIN3D_-_50236972.23-P1P2	BCDIN3D	GCGCGTGCGTCGAACGGCTA	P1P2
BCDIN3D_-_50236966.23-P1P2	BCDIN3D	GCCAGCGCGCGTGCGTCGAA	P1P2
BCDIN3D_-_50237056.23-P1P2	BCDIN3D	Gtggagccggcgagcgcctg	P1P2
BCDIN3D_-_50236993.23-P1P2	BCDIN3D	GGCGGGTGGCTAGAATTCTG	P1P2
BCDIN3D_-_50236933.23-P1P2	BCDIN3D	GGGGAACCTGCTGTCGGCGT	P1P2
BCDIN3D_-_50236936.23-P1P2	BCDIN3D	GAACCTGCTGTCGGCGTGGG	P1P2
BCDIN3D_+_50237011.23-P1P2	BCDIN3D	GtatacagcgagAGGAAATC	P1P2
BCDIN3D_-_50236927.23-P1P2	BCDIN3D	GGAAGCCGGGAACCTGCTGT	P1P2
BCDIN3D_+_50237077.23-P1P2	BCDIN3D	Gccctcccagtgttgtgatg	P1P2
BCDIN3D_-_50237147.23-P1P2	BCDIN3D	Ggggatgaaacaaactctga	P1P2
BDP1_+_70751390.23-P1P2	BDP1	GGACGTCAGACGCACAGCAC	P1P2
BDP1_+_70751346.23-P1P2	BDP1	GACTGAGACTGGGTTACCTG	P1P2
BDP1_-_70751477.23-P1P2	BDP1	GTGAGCGCGGGGATGCTGGG	P1P2
BDP1_-_70751426.23-P1P2	BDP1	GTGACGTCATTCTGCGGCGC	P1P2
BDP1_-_70751420.23-P1P2	BDP1	GTGCGTCTGACGTCATTCTG	P1P2
BDP1_+_70751276.23-P1P2	BDP1	GCTTAGGAGTAGTTGAAAAG	P1P2
BDP1_+_70751356.23-P1P2	BDP1	GCTACCAAGCTACTGAGACT	P1P2
BDP1_-_70751448.23-P1P2	BDP1	GCTGATGGCGCAATCAGTTG	P1P2
BDP1_-_70751306.23-P1P2	BDP1	GAACTACTCCTAAGGACTCC	P1P2
BDP1_+_70751236.23-P1P2	BDP1	GTCTCTGCTCAAACCTTTAC	P1P2
BLM_+_91260462.23-P1P2	BLM	GCGGGGTCGCCGTACAGCGC	P1P2
BLM_+_91260402.23-P1P2	BLM	GCGGGAGGGTCAGATGACTA	P1P2
BLM_+_91260457.23-P1P2	BLM	GTCGCCGTACAGCGCCGGGA	P1P2
BLM_-_91260596.23-P1P2	BLM	GTCCGGCGGGAAGTGAGCCA	P1P2
BLM_-_91260475.23-P1P2	BLM	GCGTCCCTCCCGGCGCTGTA	P1P2
BLM_+_91260390.23-P1P2	BLM	GATGACTACGGTTACATCTC	P1P2
BLM_-_91260538.23-P1P2	BLM	GCGAGTGCGACAGTATTGGT	P1P2
BLM_-_91260465.23-P1P2	BLM	GTGGAGATACGCGTCCCTCC	P1P2
BLM_-_91260440.23-P1P2	BLM	GTCCCGTCCGGACTCTGATT	P1P2
BLM_+_91260420.23-P1P2	BLM	GGCCCAATCAGAGTCCGGAC	P1P2
BMP4_+_54423678.23-P1	BMP4	GCCTGCTAGGCGAGGTCGGG	P1
BMP4_+_54423681.23-P1	BMP4	GGGGCCTGCTAGGCGAGGTC	P1
BMP4_+_54423686.23-P1	BMP4	GGACCCGGGCCTGCTAGGCG	P1
BMP4_-_54423646.23-P1	BMP4	GtcgctcgcctccctTTCTG	P1
BMP4_+_54423674.23-P1	BMP4	GCTAGGCGAGGTCGGGCGGC	P1
BMP4_+_54423700.23-P1	BMP4	GGCCTGGGCTTCCGGGACCC	P1
BMP4_-_54423651.23-P1	BMP4	GcgcctccctTTCTGGGGAT	P1
BMP4_-_54423815.23-P1	BMP4	GACCTGGGGACCACGTGCGG	P1
BMP4_+_54423832.23-P1	BMP4	GGGAAGGTACGGCGACTAGT	P1
BMP4_-_54423812.23-P1	BMP4	GCTCACCTGGGGACCACGTG	P1
BMP4_-_54420232.23-P2	BMP4	GCCCGCGGCAGGCGGCGAAA	P2
BMP4_-_54420335.23-P2	BMP4	GGCCCGAGCCTCAGCGGTCC	P2
BMP4_-_54420338.23-P2	BMP4	GCGAGCCTCAGCGGTCCGGG	P2
BMP4_+_54420180.23-P2	BMP4	GGGCGCTCACGTGACTCCGA	P2
BMP4_+_54420206.23-P2	BMP4	GTCGCCGCCTGCCGCGGGAG	P2
BMP4_+_54420309.23-P2	BMP4	GACCGCTGAGGCTCGGGCGG	P2
BMP4_+_54420363.23-P2	BMP4	GGCCGCGGGGCACCGGCCGA	P2
BMP4_+_54420278.23-P2	BMP4	GTTGGCCTCGCCTGGAGGGG	P2
BMP4_-_54420350.23-P2	BMP4	GGTCCGGGAGGAGCTCCCGG	P2
BMP4_-_54420357.23-P2	BMP4	GAGGAGCTCCCGGCGGCGCT	P2
BNC2_+_16870902.23-P1P2	BNC2	GAGGAGCCGGGGAACCGTGC	P1P2
BNC2_+_16870763.23-P1P2	BNC2	GaggcCCGGAGGAACTCGGA	P1P2
BNC2_-_16870918.23-P1P2	BNC2	GCCCAGCCGGCACGGTTCCC	P1P2
BNC2_-_16870910.23-P1P2	BNC2	GCCCCGAGTCCCAGCCGGCA	P1P2
BNC2_-_16870905.23-P1P2	BNC2	GTCGCGCCCCGAGTCCCAGC	P1P2
BNC2_-_16871023.23-P1P2	BNC2	GGCGGGCGAGGTGACCTCGG	P1P2
BNC2_-_16871020.23-P1P2	BNC2	GCCGGCGGGCGAGGTGACCT	P1P2
BNC2_-_16870971.23-P1P2	BNC2	GGAACGGCTTGTCCCGGGAG	P1P2
BNC2_+_16871182.23-P1P2	BNC2	GAAGCCCCCAAAGAAGTCAC	P1P2
BNC2_-_16870994.23-P1P2	BNC2	GCTGCCCTGCTCGCGGGAGG	P1P2
BOLA1_+_149858302.23-P1	BOLA1	GAGGTCCGCACACGGACCAA	P1
BOLA1_+_149858310.23-P1	BOLA1	GAAAACGCAAGGTCCGCACA	P1
BOLA1_-_149858212.23-P1	BOLA1	GGTAAGACACAGTACAAACG	P1
BOLA1_+_149858354.23-P1	BOLA1	GGGCCAATCAAGTCAAGAGT	P1
BOLA1_+_149858321.23-P1	BOLA1	GACGCATTGCTGAAAACGCA	P1
BOLA1_-_149858308.23-P1	BOLA1	GGAAAGTCGTTCATTTCCAT	P1
BOLA1_+_149858419.23-P1	BOLA1	GATAAGCTTTCCTAGGGGTG	P1
BOLA1_+_149858266.23-P1	BOLA1	GCGGAGCCCTAATTTGCATA	P1
BOLA1_+_149858374.23-P1	BOLA1	GCCTAATATGGCTTCAGAAC	P1
BOLA1_+_149858397.23-P1	BOLA1	GTCAAGAACGAGTTTTTCAT	P1
BOLA1_-_149871144.23-P2	BOLA1	GTCCCAGCGTGCCTCAGGAA	P2
BOLA1_-_149871037.23-P2	BOLA1	GTCTGACCACCTTACCAGTG	P2
BOLA1_+_149871024.23-P2	BOLA1	GCGGATTCTCCCCACTGGTA	P2
BOLA1_+_149871057.23-P2	BOLA1	GTGGTGCCCTGAGGGCTCAT	P2
BOLA1_+_149871021.23-P2	BOLA1	GATTCTCCCCACTGGTAAGG	P2
BOLA1_+_149871029.23-P2	BOLA1	GAGTCTCGGATTCTCCCCAC	P2
BOLA1_+_149871043.23-P2	BOLA1	GCTCATGGGAACTGTAGTCT	P2
BOLA1_+_149870815.23-P2	BOLA1	Ggggactggggagtcaagtc	P2
BOLA1_+_149870966.23-P2	BOLA1	GAGGGAATTCACGCGCAGTT	P2
BOLA1_+_149871091.23-P2	BOLA1	GTCGCTGCGCGTTGGTAGCA	P2
BORA_-_73301873.23-P1P2	BORA	GCGCGCTCGCCGCCGGCGTG	P1P2
BORA_+_73301933.23-P1P2	BORA	GGCCGCGTAGGAAATTCGAA	P1P2
BORA_-_73302000.23-P1P2	BORA	GGATGGCGGGACGACACGAT	P1P2
BORA_+_73301860.23-P1P2	BORA	GCAACGCAGCCTCACGCCGG	P1P2
BORA_+_73301954.23-P1P2	BORA	GGAACCAGCCAATCGCACGG	P1P2
BORA_+_73301945.23-P1P2	BORA	GAATCGCACGGAGGCCGCGT	P1P2
BORA_+_73301863.23-P1P2	BORA	GAATCAACGCAGCCTCACGC	P1P2
BORA_-_73301784.23-P1P2	BORA	GGAAGGGCCTGACCCGGAAC	P1P2
BORA_-_73301987.23-P1P2	BORA	GTGGCTGGTTCGCGGATGGC	P1P2
BORA_-_73301983.23-P1P2	BORA	GCGATTGGCTGGTTCGCGGA	P1P2
BRCA2_-_32889490.23-P1P2	BRCA2	GCGGTCAGATACTGACGGTT	P1P2
BRCA2_+_32889551.23-P1P2	BRCA2	GCACGCACCACCCGGAAGTC	P1P2
BRCA2_+_32889545.23-P1P2	BRCA2	GCCACCCGGAAGTCAGGCCT	P1P2
BRCA2_-_32889427.23-P1P2	BRCA2	GGGGTGGCCTGGGACTCTTA	P1P2
BRCA2_-_32889326.23-P1P2	BRCA2	GGTCCCAGGTCGTGTCCCGA	P1P2
BRCA2_-_32889562.23-P1P2	BRCA2	GCCCACCCAGGCCTGACTTC	P1P2
BRCA2_-_32889485.23-P1P2	BRCA2	GTTATTCGGTCAGATACTGA	P1P2
BRCA2_-_32889417.23-P1P2	BRCA2	GCCTCCAAGCAGGGTGGCCT	P1P2
BRCA2_-_32889550.23-P1P2	BRCA2	GTACCCGCAGCGGCCCACCC	P1P2
BRCA2_+_32889307.23-P1P2	BRCA2	GCGCCCTCGGGACACGACCT	P1P2
BRIP1_-_59941056.23-P1P2	BRIP1	GAAGGGCTCAAGGTACGCGG	P1P2
BRIP1_+_59940869.23-P1P2	BRIP1	GGGAGGCGGGAATTCGTCTC	P1P2
BRIP1_-_59940983.23-P1P2	BRIP1	GCAGTCCCGGTGCGAGGTGA	P1P2
BRIP1_-_59940949.23-P1P2	BRIP1	GCTCGACCAATCACCCGCCA	P1P2
BRIP1_-_59941007.23-P1P2	BRIP1	GCGAGAACTTCGGCATCCAA	P1P2
BRIP1_-_59941060.23-P1P2	BRIP1	GGCTCAAGGTACGCGGCGGA	P1P2
BRIP1_+_59940838.23-P1P2	BRIP1	GTGAGGGGTCTGGTGGGTCG	P1P2
BRIP1_+_59940967.23-P1P2	BRIP1	GTCGCCCCCTCACCTCGCAC	P1P2
BRIP1_+_59940895.23-P1P2	BRIP1	GATTGGGCGCTGGGAGTCGA	P1P2
BRIP1_+_59940933.23-P1P2	BRIP1	GCCTGGCCTTGGCGGGTGAT	P1P2
BTBD9_-_38607831.23-P1P2	BTBD9	GAGGCCCAGAAAGTCGCCTA	P1P2
BTBD9_+_38607776.23-P1P2	BTBD9	GCCAGCAGCCCGCTGTCGAT	P1P2
BTBD9_-_38607812.23-P1P2	BTBD9	GCTGCTGGGTCCGGCGATGC	P1P2
BTBD9_+_38607872.23-P1P2	BTBD9	GCTGGGGCCCCCTGTTCTGG	P1P2
BTBD9_-_38607843.23-P1P2	BTBD9	GTCGCCTAAGGCAGCTTCCG	P1P2
BTBD9_-_38607980.23-P1P2	BTBD9	GTCACCGGCGCACGTCACTA	P1P2
BTBD9_+_38607875.23-P1P2	BTBD9	GACCCTGGGGCCCCCTGTTC	P1P2
BTBD9_+_38608025.23-P1P2	BTBD9	GAACTTGCCGATCGGGTCTG	P1P2
BTBD9_+_38607904.23-P1P2	BTBD9	GCCGGAGCCAGGTGCCGGCA	P1P2
BTBD9_+_38607813.23-P1P2	BTBD9	GCTGCCTTAGGCGACTTTCT	P1P2
BTN3A1_-_26402355.23-P1P2	BTN3A1	GGATAAACAGTAAGGGAGGT	P1P2
BTN3A1_-_26402351.23-P1P2	BTN3A1	GAAGAGATAAACAGTAAGGG	P1P2
BTN3A1_+_26402243.23-P1P2	BTN3A1	GAATATCAGCAGAACACAAT	P1P2
BTN3A1_+_26402226.23-P1P2	BTN3A1	GATGGGAAAAGATTTTAATG	P1P2
BTN3A1_+_26402139.23-P1P2	BTN3A1	GGAATATGGGTACATGGAGG	P1P2
BTN3A1_+_26402100.23-P1P2	BTN3A1	GAGTCAAATAAACGTATGAA	P1P2
BTN3A1_-_26402348.23-P1P2	BTN3A1	GTGAAAGAGATAAACAGTAA	P1P2
BTN3A1_+_26401951.23-P1P2	BTN3A1	Gcctcagctcctgaataact	P1P2
BTN3A1_+_26401925.23-P1P2	BTN3A1	Gcaggtgctcgccccatgcc	P1P2
BTN3A1_+_26402145.23-P1P2	BTN3A1	GTTGCATGAATATGGGTACA	P1P2
BUB1B_+_40453166.23-P1P2	BUB1B	GTCTCGCCCAAGGCATTCTG	P1P2
BUB1B_+_40453118.23-P1P2	BUB1B	GCGAACTCGCGGTGCATAAT	P1P2
BUB1B_-_40453181.23-P1P2	BUB1B	GTACAAGCCCCAGAATGCCT	P1P2
BUB1B_-_40453203.23-P1P2	BUB1B	GGCGAGACGCGAGAGCACGG	P1P2
BUB1B_-_40453208.23-P1P2	BUB1B	GACGCGAGAGCACGGAGGAG	P1P2
BUB1B_+_40453176.23-P1P2	BUB1B	GTGCTCTCGCGTCTCGCCCA	P1P2
BUB1B_-_40453297.23-P1P2	BUB1B	GTGAGGTGGCCGGTTTGTTA	P1P2
BUB1B_+_40453102.23-P1P2	BUB1B	GAATGGGAATTGTAGTTTTT	P1P2
BUB1B_-_40453152.23-P1P2	BUB1B	GGCGAGTTCGCGGACTAAAC	P1P2
BUB1B_+_40452917.23-P1P2	BUB1B	GCACTTGGCGTGACTCTTGT	P1P2
BUB3_-_124913794.23-P1P2	BUB3	GGAGCCGGAACAGGATGACT	P1P2
BUB3_+_124913699.23-P1P2	BUB3	GGGGGCATCAGCGTTCGAGC	P1P2
BUB3_+_124913830.23-P1P2	BUB3	GGCCAACGTCTCAGTCTAGG	P1P2
BUB3_+_124913740.23-P1P2	BUB3	GGCTGCTTTTCCGATCACGT	P1P2
BUB3_+_124913767.23-P1P2	BUB3	GCATCCTGTTCCGGCTCAAA	P1P2
BUB3_-_124913752.23-P1P2	BUB3	GTAAAATGAGCCCACGTGAT	P1P2
BUB3_-_124913679.23-P1P2	BUB3	GCCTTGGCGCGATGCTCCTT	P1P2
BUB3_+_124913898.23-P1P2	BUB3	GCTCGCAGGCTAGGCGAAGG	P1P2
BUB3_+_124913890.23-P1P2	BUB3	GCTAGGCGAAGGAGGCGGAG	P1P2
BUB3_+_124913598.23-P1P2	BUB3	GGGGAAATGTAGTTTTCTAG	P1P2
BUD13_-_116643785.23-P1P2	BUD13	GGGGCCACGGCCGGAAGTGG	P1P2
BUD13_+_116643845.23-P1P2	BUD13	GCCGAAGGTGCGCACGTCCC	P1P2
BUD13_-_116643806.23-P1P2	BUD13	GGAGAGTGCTAAGAATCGCG	P1P2
BUD13_+_116643880.23-P1P2	BUD13	GAACCTGGTGGCGTCGTCCC	P1P2
BUD13_+_116643860.23-P1P2	BUD13	GGGGCTGTGGAGCGCCCCGA	P1P2
BUD13_+_116643873.23-P1P2	BUD13	GTGGCGTCGTCCCAGGGCTG	P1P2
BUD13_-_116643850.23-P1P2	BUD13	GCGCGCTCGCAGGCTAGCCA	P1P2
BUD13_+_116643820.23-P1P2	BUD13	GGCCTGCGAGCGCGTCCCGG	P1P2
BUD13_-_116643989.23-P1P2	BUD13	GAGGCCACAACCTGACCCAA	P1P2
BUD13_+_116643933.23-P1P2	BUD13	GTTGCTGCGGTtggatggat	P1P2
C11orf82_+_82612485.23-P1P2	C11orf82	GTGGCGGGGTGACTGAAAGA	P1P2
C11orf82_-_82612782.23-P1P2	C11orf82	GAGGACGCGGGAGATTCGAT	P1P2
C11orf82_+_82612694.23-P1P2	C11orf82	GCAGAAGAAGGCGCCGCAGA	P1P2
C11orf82_-_82612720.23-P1P2	C11orf82	GTGCGGCGCCTTCTTCTGAT	P1P2
C11orf82_-_82612618.23-P1P2	C11orf82	GGTACTACTGATCCACCTGT	P1P2
C11orf82_+_82612541.23-P1P2	C11orf82	GCTCCTGGGCGTAGGGTTCC	P1P2
C11orf82_+_82612421.23-P1P2	C11orf82	GAGACCCGGCGCTGTCCTAG	P1P2
C11orf82_-_82612560.23-P1P2	C11orf82	GTCCCGGGAACCCTACGCCC	P1P2
C11orf82_+_82612448.23-P1P2	C11orf82	GAAGAGGGTTGAGGGAGCTT	P1P2
C11orf82_-_82612674.23-P1P2	C11orf82	GGTCGTTTCCAGATGCTTGT	P1P2
C14orf79_+_105451972.23-P1P2	C14orf79	GCTCCGCTGCGGGTGGGATC	P1P2
C14orf79_-_105452090.23-P1P2	C14orf79	GCGTGCTGACGCCACGGCGA	P1P2
C14orf79_-_105451991.23-P1P2	C14orf79	GAGCCCGATCCCACCCGCAG	P1P2
C14orf79_-_105451968.23-P1P2	C14orf79	GGCCCAGGGCTCGGCCAGTG	P1P2
C14orf79_-_105452041.23-P1P2	C14orf79	GCGGGGCGGGTCCTGAACGG	P1P2
C14orf79_+_105451960.23-P1P2	C14orf79	GTGGGATCGGGCTTCCACAC	P1P2
C14orf79_-_105452044.23-P1P2	C14orf79	GGGCGGGTCCTGAACGGCGG	P1P2
C14orf79_+_105452061.23-P1P2	C14orf79	GGTGGCGTCAGCACGCATCC	P1P2
C14orf79_-_105452097.23-P1P2	C14orf79	GACGCCACGGCGACGGACGC	P1P2
C14orf79_+_105451948.23-P1P2	C14orf79	GTCCACACTGGCCGAGCCCT	P1P2
C14orf80_-_105957394.23-P1P2	C14orf80	GTCCAGGGGAACCGTTCATT	P1P2
C14orf80_-_105957434.23-P1P2	C14orf80	GACCCTGCCGACGCAGTGAT	P1P2
C14orf80_+_105957165.23-P1P2	C14orf80	GGGAGCGCGCAGACTCCGGA	P1P2
C14orf80_-_105957340.23-P1P2	C14orf80	GCTGCCAGGAGCCCGGAAGT	P1P2
C14orf80_-_105957491.23-P1P2	C14orf80	GTCTCGGGAGCGCGGTGATT	P1P2
C14orf80_-_105957399.23-P1P2	C14orf80	GGGGAACCGTTCATTGGGCT	P1P2
C14orf80_-_105957476.23-P1P2	C14orf80	GGTGATTGGGTACAGGTCTC	P1P2
C14orf80_+_105957620.23-P1P2	C14orf80	GCGGGCCGGGTTTAGTGCGG	P1P2
C14orf80_-_105957536.23-P1P2	C14orf80	GATTGGGCGCAGGTCCCAGC	P1P2
C14orf80_-_105957235.23-P1P2	C14orf80	GGGCGTGAGGCGCTGATGGG	P1P2
C15orf41_-_36871855.23-P1P2	C15orf41	GGTACAGCCAGTCCCCGCCG	P1P2
C15orf41_-_36871730.23-P1P2	C15orf41	GTGGCGCGGCGCCTTTCCAA	P1P2
C15orf41_-_36871629.23-P1P2	C15orf41	GCGCCCTGGCTTCTAGTAAT	P1P2
C15orf41_+_36871756.23-P1P2	C15orf41	GTAGCCGCCATGTCAGTTAA	P1P2
C15orf41_-_36871548.23-P1P2	C15orf41	GCTCTGGCAGGGGCTTTCGG	P1P2
C15orf41_+_36871734.23-P1P2	C15orf41	GCAAACCAACCAGGAAGTAG	P1P2
C15orf41_-_36871751.23-P1P2	C15orf41	GGCGGCCGCTACTTCCTGGT	P1P2
C15orf41_+_36871645.23-P1P2	C15orf41	GAGGATCAAAGGGTCAACAA	P1P2
C15orf41_-_36871615.23-P1P2	C15orf41	GTCTGTGCGTCAGGCCGCCC	P1P2
C15orf41_-_36871774.23-P1P2	C15orf41	GTTGCCCTTAACTGACATGG	P1P2
C16orf59_+_2509953.23-P1P2	C16orf59	GCTGCCTCCCAGGTCTGACG	P1P2
C16orf59_-_2509971.23-P1P2	C16orf59	GAGTCCCCGTCAGACCTGGG	P1P2
C16orf59_-_2509967.23-P1P2	C16orf59	GCCGGAGTCCCCGTCAGACC	P1P2
C16orf59_+_2510041.23-P1P2	C16orf59	GGGGCTGCCCAATCCTGAAC	P1P2
C16orf59_-_2510009.23-P1P2	C16orf59	GTTGAGGCTTGCCCGCAAGG	P1P2
C16orf59_-_2510027.23-P1P2	C16orf59	GGAGGGAGAGAAAGCTTCGG	P1P2
C16orf59_+_2509941.23-P1P2	C16orf59	GTCTGACGGGGACTCCGGCT	P1P2
C16orf59_+_2509935.23-P1P2	C16orf59	GGGGGACTCCGGCTCGGAGC	P1P2
C16orf59_+_2510083.23-P1P2	C16orf59	GAGCCACGCCCCTTCCGGGA	P1P2
C16orf59_-_2509767.23-P1P2	C16orf59	GGGCCCAGGCGTCAGCAAGA	P1P2
C17orf53_+_42219152.23-P1P2	C17orf53	GAGCGGCTCCTCTTCCCAGT	P1P2
C17orf53_+_42219190.23-P1P2	C17orf53	GTCTTAAAGGGGAAACGGAT	P1P2
C17orf53_-_42219112.23-P1P2	C17orf53	GGGCAGGATTAGGCATCGTG	P1P2
C17orf53_+_42219169.23-P1P2	C17orf53	GGCTCTCGGTCGCCCCCAAG	P1P2
C17orf53_+_42219137.23-P1P2	C17orf53	GCAGTCGGCTGGTTCAGCAC	P1P2
C17orf53_-_42219220.23-P1P2	C17orf53	GTTCCCCTTTAAGACCAGAG	P1P2
C17orf53_+_42219148.23-P1P2	C17orf53	GGCTCCTCTTCCCAGTCGGC	P1P2
C17orf53_+_42219272.23-P1P2	C17orf53	GGCGTCTCCGCCTTCTTAAA	P1P2
C17orf53_+_42219201.23-P1P2	C17orf53	GTTCCGCTCTGGTCTTAAAG	P1P2
C17orf53_-_42219238.23-P1P2	C17orf53	GGCGGAAGACTACAGTGAGA	P1P2
C18orf54_-_51884651.23-P1P2	C18orf54	GGAAGGAAGAACACTGTAGG	P1P2
C18orf54_+_51884599.23-P1P2	C18orf54	GTCCACAAGCGCCCTCCCTC	P1P2
C18orf54_+_51884217.23-P1P2	C18orf54	GCGGGCGCGAGCGGAGATGA	P1P2
C18orf54_-_51884531.23-P1P2	C18orf54	GAAGGAGGGTGTCTTTTCGA	P1P2
C18orf54_-_51884670.23-P1P2	C18orf54	GGGGAGTGCCCCCTGGGCGA	P1P2
C18orf54_+_51884263.23-P1P2	C18orf54	GCCAACATGGCGCCGGCCTG	P1P2
C18orf54_-_51884739.23-P1P2	C18orf54	GCTGAGGCGGCGACAGGAAG	P1P2
C18orf54_-_51884334.23-P1P2	C18orf54	GAGCTCTGCTGTGACTGCGG	P1P2
C18orf54_-_51884696.23-P1P2	C18orf54	GTCGCGGGACGCGGCGGAGG	P1P2
C18orf54_-_51884430.23-P1P2	C18orf54	GAACAGGCCTGAGCTTTCGG	P1P2
C19orf48_-_51308046.23-P1P2	C19orf48	GCGAGGAGACGCTGTCTCTG	P1P2
C19orf48_-_51308059.23-P1P2	C19orf48	GTCTCTGGGGCTGACAAAAA	P1P2
C19orf48_-_51308247.23-P1P2	C19orf48	GAGGCGGGGCCCAAGCCGAA	P1P2
C19orf48_-_51308065.23-P1P2	C19orf48	GGGGCTGACAAAAAGGGGCA	P1P2
C19orf48_-_51308203.23-P1P2	C19orf48	GGGGACTATTTGCGCGGCAG	P1P2
C19orf48_-_51308155.23-P1P2	C19orf48	GTGAAGAGAAAGGACCCCGA	P1P2
C19orf48_+_51308177.23-P1P2	C19orf48	GGCCGCGCAAATAGTCCCAG	P1P2
C19orf48_+_51308234.23-P1P2	C19orf48	GGGGTCCGGCCCTTCGGCTT	P1P2
C19orf48_-_51308311.23-P1P2	C19orf48	GCCAGTGTGGAGATTGACAG	P1P2
C19orf48_-_51308130.23-P1P2	C19orf48	GTGAAGACAGCATCAAAGAT	P1P2
C19orf55_+_36248926.23-P1P2	C19orf55	GGAGGGAGGTGTTTCAGGAT	P1P2
C19orf55_+_36248827.23-P1P2	C19orf55	GCACCAATGGGAAGGATCTG	P1P2
C19orf55_+_36248944.23-P1P2	C19orf55	GAGGAAACAGAAGTACCCGG	P1P2
C19orf55_+_36248990.23-P1P2	C19orf55	GTGCCCGCGCCGGAGGCGAG	P1P2
C19orf55_+_36248900.23-P1P2	C19orf55	GGACGACTGCCTGCCCGACA	P1P2
C19orf55_-_36248913.23-P1P2	C19orf55	GCAAACACGCCCTGTCGGGC	P1P2
C19orf55_-_36249020.23-P1P2	C19orf55	GTCCGGCGCGGGCACAGAGA	P1P2
C19orf55_+_36248921.23-P1P2	C19orf55	GAGGTGTTTCAGGATTGGCT	P1P2
C19orf55_+_36248887.23-P1P2	C19orf55	GCCGACAGGGCGTGTTTGAT	P1P2
C19orf55_-_36249035.23-P1P2	C19orf55	GGAGAGGGGCGGGGCTGATA	P1P2
C1orf109_+_38156357.23-P1	C1orf109	GAGAAGTCGCCGTGTTTGGA	P1
C1orf109_+_38156302.23-P1	C1orf109	GGAGTGGCCAGTCCACATGT	P1
C1orf109_+_38156449.23-P1	C1orf109	GACCGGAGGCGCAAGATAAG	P1
C1orf109_+_38156389.23-P1	C1orf109	GACCCAATTTAAACTGCCGC	P1
C1orf109_-_38156342.23-P1	C1orf109	GCTCGGCTTGAAGCTTCCTT	P1
C1orf109_-_38156317.23-P1	C1orf109	GTGTAGTCCAACATGTGGAC	P1
C1orf109_+_38156336.23-P1	C1orf109	GGTCCCAACATCCAATCCCA	P1
C1orf109_+_38156361.23-P1	C1orf109	GAATGAGAAGTCGCCGTGTT	P1
C1orf109_-_38156354.23-P1	C1orf109	GCTTCCTTGGGATTGGATGT	P1
C1orf109_-_38156312.23-P1	C1orf109	GGGTACTGTAGTCCAACATG	P1
C1orf109_-_38158066.23-P2	C1orf109	GCTGTCGCACTCAGGCTATA	P2
C1orf109_-_38158091.23-P2	C1orf109	GGCATTGGGCGGAAGACCCT	P2
C1orf109_-_38158095.23-P2	C1orf109	GTGGGCGGAAGACCCTGGGC	P2
C1orf109_-_38158174.23-P2	C1orf109	GTGACTGTGGAGTTTGAATT	P2
C1orf109_-_38158077.23-P2	C1orf109	GAGGCTATAGGGGGCGCATT	P2
C1orf109_-_38158036.23-P2	C1orf109	GCCAGGAGTACCCGCGACGG	P2
C1orf109_-_38158058.23-P2	C1orf109	GCGGCCTCGCTGTCGCACTC	P2
C1orf109_+_38158230.23-P2	C1orf109	GACCTGCGGTCCCGAGACAA	P2
C1orf109_-_38158033.23-P2	C1orf109	GCTCCCAGGAGTACCCGCGA	P2
C1orf109_+_38158323.23-P2	C1orf109	GGCGGGGAGCGGCGGAGATG	P2
C2CD5_+_22697390.23-P1P2	C2CD5	GAGGGGCGGCAGAGGCTCAA	P1P2
C2CD5_-_22697535.23-P1P2	C2CD5	GTCGCCGAGGAAAGATAAGG	P1P2
C2CD5_-_22697269.23-P1P2	C2CD5	GCTCACTGTCGCAGGAGGAA	P1P2
C2CD5_+_22697340.23-P1P2	C2CD5	GCAGCCTTGTGGGGCCGGGA	P1P2
C2CD5_+_22697592.23-P1P2	C2CD5	GATCCACAGCCCCCACTCGG	P1P2
C2CD5_-_22697285.23-P1P2	C2CD5	GGAAGGGTGCTGTCCCGCGC	P1P2
C2CD5_-_22697559.23-P1P2	C2CD5	GGGGCTGACGTTGAGAAAGC	P1P2
C2CD5_-_22697334.23-P1P2	C2CD5	GCGGGAGGAAGGGCTTTGAT	P1P2
C2CD5_-_22697446.23-P1P2	C2CD5	GCCCCCGCTCTCAAAAATGG	P1P2
C2CD5_+_22697398.23-P1P2	C2CD5	GAGACAAGCAGGGGCGGCAG	P1P2
C4orf21_+_113558224.23-P1P2	C4orf21	GCGCGCTCCACCTACGTCAC	P1P2
C4orf21_+_113558209.23-P1P2	C4orf21	GTCACAGGCGAGGTGGTTCC	P1P2
C4orf21_-_113558277.23-P1P2	C4orf21	GGGGCCCGTCTTTCTCAATT	P1P2
C4orf21_-_113558236.23-P1P2	C4orf21	GACCACCTCGCCTGTGACGT	P1P2
C4orf21_-_113558165.23-P1P2	C4orf21	GCGCCAATCAAATTCTTCCT	P1P2
C4orf21_-_113558239.23-P1P2	C4orf21	GACCTCGCCTGTGACGTAGG	P1P2
C4orf21_-_113558356.23-P1P2	C4orf21	GCGGAGACGGAAATGTCCGA	P1P2
C4orf21_+_113558219.23-P1P2	C4orf21	GTCCACCTACGTCACAGGCG	P1P2
C4orf21_+_113558206.23-P1P2	C4orf21	GCAGGCGAGGTGGTTCCAGG	P1P2
C4orf21_+_113558259.23-P1P2	C4orf21	GGGTCCCAATTGAGAAAGAC	P1P2
C5orf34_+_43515230.23-P1P2	C5orf34	GCTGTTGCGGAGCTCTGAAG	P1P2
C5orf34_-_43515404.23-P1P2	C5orf34	GTCCTTGTTCGGAATGGGGT	P1P2
C5orf34_-_43515372.23-P1P2	C5orf34	GGCAGGAATTGGTGTAGGAA	P1P2
C5orf34_-_43515315.23-P1P2	C5orf34	GAAGTCCCGCCCCTCCACTC	P1P2
C5orf34_+_43515303.23-P1P2	C5orf34	GGGGCAGCCTCCGGAGTGGA	P1P2
C5orf34_-_43515318.23-P1P2	C5orf34	GTCCCGCCCCTCCACTCCGG	P1P2
C5orf34_+_43515322.23-P1P2	C5orf34	GTTCGTAGGGAACGCAGCGA	P1P2
C5orf34_+_43515335.23-P1P2	C5orf34	GTCCTGCTCCGCCCTTCGTA	P1P2
C5orf34_-_43515355.23-P1P2	C5orf34	GTCCCTACGAAGGGCGGAGC	P1P2
C5orf34_+_43515433.23-P1P2	C5orf34	GGTCGGGACTGCTTTTGCGT	P1P2
C5orf45_+_179285962.23-P1P2	C5orf45	GAGAGGCGCGGCAGGCTAGA	P1P2
C5orf45_+_179286044.23-P1P2	C5orf45	GCCCTGGTCAGACGACGAGT	P1P2
C5orf45_+_179285882.23-P1P2	C5orf45	GAGACGGCGTAGGGGACTAG	P1P2
C5orf45_-_179286026.23-P1P2	C5orf45	GCGACCTCGGAAAGAGTCCT	P1P2
C5orf45_+_179285999.23-P1P2	C5orf45	GACTCTTTCCGAGGTCGGAG	P1P2
C5orf45_+_179285945.23-P1P2	C5orf45	GGAGGGATCCCAGTGCGCAg	P1P2
C5orf45_+_179285892.23-P1P2	C5orf45	GAGCGCATGCGAGACGGCGT	P1P2
C5orf45_+_179286008.23-P1P2	C5orf45	GGCACCCAGGACTCTTTCCG	P1P2
C5orf45_+_179286081.23-P1P2	C5orf45	GGGGCCGGAACCAGTGCCTT	P1P2
C5orf45_+_179285979.23-P1P2	C5orf45	GGGCGCAGATGACCAGCGAG	P1P2
CALM2_+_47404016.23-P1P2	CALM2	GAAGCCGCACCGCGTCCCGG	P1P2
CALM2_-_47404034.23-P1P2	CALM2	GCCGCCGCCGGGACGCGGTG	P1P2
CALM2_+_47403986.23-P1P2	CALM2	GAGTCCCAGTGACGCATTGC	P1P2
CALM2_-_47403952.23-P1P2	CALM2	GGCGGCGATGCGTCCCCCGT	P1P2
CALM2_+_47404284.23-P1P2	CALM2	GGCGTGAAATGAAGAACGTG	P1P2
CALM2_+_47404128.23-P1P2	CALM2	GTGTGGCAGGGAAGGATACG	P1P2
CALM2_+_47404273.23-P1P2	CALM2	GAGAACGTGCGGCTTCCATG	P1P2
CALM2_+_47404155.23-P1P2	CALM2	GTCAATAAGGGGCGGGAAAG	P1P2
CALM2_+_47404140.23-P1P2	CALM2	GAAAGTGGGTGAGTGTGGCA	P1P2
CALM2_+_47403892.23-P1P2	CALM2	GCCGCAAAGTAGCGCCCCTC	P1P2
CAMK2D_-_114683231.23-P1P2	CAMK2D	GAGAAGGCTGCCTCAATCTG	P1P2
CAMK2D_-_114682878.23-P1P2	CAMK2D	GAGCCCGCGCGGCTTCAAGA	P1P2
CAMK2D_+_114683074.23-P1P2	CAMK2D	GCGTGTGTGCAACCAAAGGA	P1P2
CAMK2D_+_114683026.23-P1P2	CAMK2D	GGCTTGGAGTCGCTAGAGGG	P1P2
CAMK2D_+_114683047.23-P1P2	CAMK2D	GGAGAGATCCACGAAGGGAC	P1P2
CAMK2D_-_114683111.23-P1P2	CAMK2D	GCACACGAGCACACCAGTCT	P1P2
CAMK2D_+_114682763.23-P1P2	CAMK2D	GCTCGGGCGCGCACGCTCGT	P1P2
CAMK2D_-_114683146.23-P1P2	CAMK2D	GGGTGGAGGAGGATGTGCGG	P1P2
CAMK2D_-_114683383.23-P1P2	CAMK2D	GCACCCGGTGGGCCGAGCAA	P1P2
CAMK2D_-_114683156.23-P1P2	CAMK2D	GGATGTGCGGGGGAGAAGAC	P1P2
CARD8_-_48753153.23-P1	CARD8	GAGGCTGTCGGAAAGGGAAA	P1
CARD8_-_48753134.23-P1	CARD8	GAAAGGGAGAAGTTCCTATG	P1
CARD8_-_48753147.23-P1	CARD8	GCCTATGAGGCTGTCGGAAA	P1
CARD8_-_48753118.23-P1	CARD8	GTTGGTCACTTGAGAAGAAA	P1
CARD8_-_48753583.23-P1	CARD8	Gcaaaggtgacattagtctg	P1
CARD8_-_48753567.23-P1	CARD8	Ggccacaggatcaggcacaa	P1
CARD8_+_48753264.23-P1	CARD8	GAATTAAAACAACTTGAGTA	P1
CARD8_-_48753587.23-P1	CARD8	Gggtgacattagtctgaggt	P1
CARD8_+_48753157.23-P1	CARD8	GTTTTGTTTTCAACAAGCGG	P1
CARD8_-_48753546.23-P1	CARD8	Ggttttgacaggattttcct	P1
CARD8_-_48759246.23-P2	CARD8	GATGGCTGTGGGCAGTCAAT	P2
CARD8_+_48759266.23-P2	CARD8	GTTCCTGCCCACATTAAAGA	P2
CARD8_-_48759280.23-P2	CARD8	GATCTGGGCCATCTTTAATG	P2
CARD8_+_48759427.23-P2	CARD8	GTAGTGGTAACAGCTGAGAG	P2
CARD8_-_48759175.23-P2	CARD8	GTAACGCTCGCAGAGGAGGT	P2
CARD8_-_48759171.23-P2	CARD8	GGAAATAACGCTCGCAGAGG	P2
CARD8_+_48759546.23-P2	CARD8	GTTGCATGAGAATGCATAGC	P2
CARD8_-_48759168.23-P2	CARD8	GTTTGAAATAACGCTCGCAG	P2
CARD8_-_48759193.23-P2	CARD8	GTGGGCTTTCTGAGAACTGA	P2
CARD8_-_48759208.23-P2	CARD8	GCTGAGGGAAGTAAGCTCTC	P2
CASC5_-_40886255.23-P1P2	CASC5	GTGGCCGCTCCCACGATTGT	P1P2
CASC5_-_40886170.23-P1P2	CASC5	GGGGCTGTGACGCAATGTTA	P1P2
CASC5_-_40886236.23-P1P2	CASC5	GGCAAGCAATCGAAAGAAGA	P1P2
CASC5_+_40886242.23-P1P2	CASC5	GAGACCTCCCCCACAATCGT	P1P2
CASC5_-_40886398.23-P1P2	CASC5	GTGGTCTGGAACCTAAGGGG	P1P2
CASC5_+_40886401.23-P1P2	CASC5	GGCAAAGCGGCTCTACGCGT	P1P2
CASC5_-_40886275.23-P1P2	CASC5	GGGGGAGGTCTCCACTGGGG	P1P2
CASC5_-_40886395.23-P1P2	CASC5	GGGTTGGTCTGGAACCTAAG	P1P2
CASC5_-_40886189.23-P1P2	CASC5	GTGGAAGCCGCCATTTTGTA	P1P2
CASC5_+_40886094.23-P1P2	CASC5	GGTAACTTACCGGgacgagg	P1P2
CASP8AP2_+_90539360.23-P1P2	CASP8AP2	GGCGGGGCTTCAATAGGAAG	P1P2
CASP8AP2_+_90539398.23-P1P2	CASP8AP2	GAGAGGGGCGGGGTGTAAGG	P1P2
CASP8AP2_-_90539504.23-P1P2	CASP8AP2	GAAAGGCGGGAACTAGTTGT	P1P2
CASP8AP2_+_90539554.23-P1P2	CASP8AP2	GCGCTATCAGGGTATGGAGG	P1P2
CASP8AP2_+_90539338.23-P1P2	CASP8AP2	GCTGACCTGAGTGGAGGTAG	P1P2
CASP8AP2_-_90539628.23-P1P2	CASP8AP2	GTCGGTGGGCAGAAAGGAAC	P1P2
CASP8AP2_+_90539394.23-P1P2	CASP8AP2	GGGGCGGGGTGTAAGGTGGC	P1P2
CASP8AP2_+_90539344.23-P1P2	CASP8AP2	GAAGGGGCTGACCTGAGTGG	P1P2
CASP8AP2_-_90539613.23-P1P2	CASP8AP2	GGATGCCAGGGAGACCTCGG	P1P2
CASP8AP2_-_90539355.23-P1P2	CASP8AP2	GCACGCCCCTACCTCCACTC	P1P2
CCDC130_-_13858585.23-P1	CCDC130	GCGGTTGGGCGGGGCATTCC	P1
CCDC130_+_13858591.23-P1	CCDC130	GCGTTCTGCGACGCCGGAGT	P1
CCDC130_-_13858590.23-P1	CCDC130	GGGGCGGGGCATTCCTGGAT	P1
CCDC130_-_13858566.23-P1	CCDC130	GGAGCCTCTTGGCGTAAGCG	P1
CCDC130_+_13858548.23-P1	CCDC130	GCAACCGCGCTTACGCCAAG	P1
CCDC130_+_13858442.23-P1	CCDC130	GCGCTGCAGCCGGTCAGCGA	P1
CCDC130_-_13858516.23-P1	CCDC130	GAGGAGGCGGGCCTCGGATT	P1
CCDC130_-_13858530.23-P1	CCDC130	GGGATTGGGCCTCACGTAGT	P1
CCDC130_+_13858581.23-P1	CCDC130	GCGCCGGAGTGGGCCAATCC	P1
CCDC130_-_13858534.23-P1	CCDC130	GTGGGCCTCACGTAGTGGGC	P1
CCDC130_-_13842432.23-P2	CCDC130	GGTTGGCCCCGTGAAAACAA	P2
CCDC130_+_13842477.23-P2	CCDC130	GTTGTCAGGGCGACCGGGGT	P2
CCDC130_-_13842470.23-P2	CCDC130	GTAAAGGCTTGGCCACGTTC	P2
CCDC130_-_13842507.23-P2	CCDC130	GGTCGCCCTGACAACAGCGC	P2
CCDC130_-_13842459.23-P2	CCDC130	GTGAAGAGCGAGTAAAGGCT	P2
CCDC130_-_13842454.23-P2	CCDC130	GACCATTGAAGAGCGAGTAA	P2
CCDC130_-_13842303.23-P2	CCDC130	GCTCCACCGGCGCTTAATCA	P2
CCDC130_+_13842481.23-P2	CCDC130	GGCTGTTGTCAGGGCGACCG	P2
CCDC130_-_13842411.23-P2	CCDC130	GACAAAGAACAATTAAGAGA	P2
CCDC130_-_13842415.23-P2	CCDC130	GAGAACAATTAAGAGAAGGT	P2
CCDC14_+_123680232.23-P1P2	CCDC14	GACAAGCCGGGAAGCTTGGA	P1P2
CCDC14_+_123680169.23-P1P2	CCDC14	GAAAGGGAGTGGAGGCGCGT	P1P2
CCDC14_-_123680217.23-P1P2	CCDC14	GGCTCCAGGCCCAGCGCCTT	P1P2
CCDC14_+_123680204.23-P1P2	CCDC14	GTGCGTACGCCCAAGGCGCT	P1P2
CCDC14_-_123680274.23-P1P2	CCDC14	GTCACCCACCGGCAGGGGTT	P1P2
CCDC14_-_123680392.23-P1P2	CCDC14	GACTTGCGGTGGGGAAAACG	P1P2
CCDC14_-_123680248.23-P1P2	CCDC14	GTAGACCCCTCCAAGCTTCC	P1P2
CCDC14_-_123680269.23-P1P2	CCDC14	GGCTTGTCACCCACCGGCAG	P1P2
CCDC14_+_123680256.23-P1P2	CCDC14	GTCTCCCAACCCCTGCCGGT	P1P2
CCDC14_-_123680363.23-P1P2	CCDC14	GCGAGAAAAGAGTTAAGCGG	P1P2
CCDC15_+_124823962.23-P1P2	CCDC15	GGGAGCTGGGAAGGCGTGAG	P1P2
CCDC15_-_124823929.23-P1P2	CCDC15	GCCCTCAGCCGGACAGGAAG	P1P2
CCDC15_+_124823892.23-P1P2	CCDC15	GTGAGGGGGCGGGGACGTGT	P1P2
CCDC15_-_124823923.23-P1P2	CCDC15	GCCCGCCCCCTCAGCCGGAC	P1P2
CCDC15_-_124824027.23-P1P2	CCDC15	GAAGGGCGGGCATAAGGCTA	P1P2
CCDC15_+_124823959.23-P1P2	CCDC15	GGCTGGGAAGGCGTGAGAGG	P1P2
CCDC15_-_124824032.23-P1P2	CCDC15	GCGGGCATAAGGCTACGGAT	P1P2
CCDC15_+_124823876.23-P1P2	CCDC15	GTGTGGGTAAGCGGAGTCGC	P1P2
CCDC15_-_124823918.23-P1P2	CCDC15	GACGTCCCCGCCCCCTCAGC	P1P2
CCDC15_+_124823789.23-P1P2	CCDC15	GCCTCCGGAAAGGGATGCGT	P1P2
CCDC18_-_93646191.23-P1P2	CCDC18	GGCTCGCCGACCACGATCCC	P1P2
CCDC18_-_93645777.23-P1P2	CCDC18	GCCAGAAGGAGCACGGGGAA	P1P2
CCDC18_-_93646166.23-P1P2	CCDC18	GGGGCTCCGCTAGTGGGCTC	P1P2
CCDC18_+_93646065.23-P1P2	CCDC18	GGGGAACCGGAGGCCGTCAG	P1P2
CCDC18_+_93646002.23-P1P2	CCDC18	GACTGAGGCGGTTGCGGAAT	P1P2
CCDC18_-_93646127.23-P1P2	CCDC18	GGGCATCATGGCGGTAATTG	P1P2
CCDC18_-_93646252.23-P1P2	CCDC18	GCCGGGGCGGGGCAGTGACC	P1P2
CCDC18_-_93646028.23-P1P2	CCDC18	GTCCGCAACCGCCTCAGTCT	P1P2
CCDC18_+_93646175.23-P1P2	CCDC18	GGCTTGCCGGGGATCGTGGT	P1P2
CCDC18_+_93646075.23-P1P2	CCDC18	GGGGAAGCCATGGGAACCGG	P1P2
CCDC77_-_510674.23-P1	CCDC77	GGTCGGGAGCACCGCGAGGA	P1
CCDC77_-_510616.23-P1	CCDC77	GTCGCCCCGCGCAGAGCTCC	P1
CCDC77_+_510636.23-P1	CCDC77	GCCGACCGCGCAGAGGTCTC	P1
CCDC77_-_510685.23-P1	CCDC77	GCGCGAGGAGGGGCGAGATG	P1
CCDC77_+_510643.23-P1	CCDC77	GGGTGCTCCCGACCGCGCAG	P1
CCDC77_-_510516.23-P1	CCDC77	GCAGTTGAGCAATCTTAAGT	P1
CCDC77_+_510705.23-P1	CCDC77	GGAATGCGCACCAATGGGAA	P1
CCDC77_+_510543.23-P1	CCDC77	GGACGGGTAGTGTGACGTTT	P1
CCDC77_-_510733.23-P1	CCDC77	GCATTGGTGCGCATTCCAAA	P1
CCDC77_+_510585.23-P1	CCDC77	GTGCGCGGGGCGACGCAGCT	P1
CCDC77_-_498291.23-P2	CCDC77	GGGGGGGGGGGGGTCCCCGT	P2
CCDC77_+_498328.23-P2	CCDC77	GTCTGTCAGGGGACTTGAAC	P2
CCDC77_-_498370.23-P2	CCDC77	GAGGCCGAAGCGCATCTTCG	P2
CCDC77_+_498395.23-P2	CCDC77	GGGGAGGAGGAAGCGATTCT	P2
CCDC77_-_498301.23-P2	CCDC77	GGGTCCCCGTGGGGAACCGG	P2
CCDC77_-_498270.23-P2	CCDC77	GCCCGCCATTGCAACGGCCG	P2
CCDC77_-_498312.23-P2	CCDC77	GGGAACCGGTGGAGAAAAGC	P2
CCDC77_-_498264.23-P2	CCDC77	GCCCACGCCCGCCATTGCAA	P2
CCDC77_+_498319.23-P2	CCDC77	GGGACTTGAACGGGCTTAGT	P2
CCDC77_+_498352.23-P2	CCDC77	GTGTCCGCGAAGATGCGCTT	P2
CCDC97_+_41816013.23-P1P2	CCDC97	GCCGCCCTCCGCAGCCAGGA	P1P2
CCDC97_+_41816037.23-P1P2	CCDC97	GGCGCATGCGTGCCTCTCTC	P1P2
CCDC97_+_41816072.23-P1P2	CCDC97	GCACCGAAGTTCCGGGCCTA	P1P2
CCDC97_+_41815894.23-P1P2	CCDC97	GTCCCAGCGTGCTTAATTTT	P1P2
CCDC97_-_41816078.23-P1P2	CCDC97	GGCAATGCAACGTCTGCCTT	P1P2
CCDC97_+_41816080.23-P1P2	CCDC97	GCGCCCAGGCACCGAAGTTC	P1P2
CCDC97_-_41816134.23-P1P2	CCDC97	GCCGGACCCGGAACATTCTC	P1P2
CCDC97_+_41816094.23-P1P2	CCDC97	GCGGGTGCACCGCTGCGCCC	P1P2
CCDC97_+_41815841.23-P1P2	CCDC97	GTGGAGCCGTCATACGCTGA	P1P2
CCDC97_-_41815985.23-P1P2	CCDC97	GGACTGACAGGAGAGGTTTA	P1P2
CCNA2_-_122745207.23-P1P2	CCNA2	GAGGGAGAAACAAACTGGCT	P1P2
CCNA2_-_122745211.23-P1P2	CCNA2	GAGAAACAAACTGGCTGGGG	P1P2
CCNA2_-_122745162.23-P1P2	CCNA2	GCGAGTGAAGGGTAAACCAA	P1P2
CCNA2_-_122745151.23-P1P2	CCNA2	GAGGGTCGCAGGCGAGTGAA	P1P2
CCNA2_-_122745310.23-P1P2	CCNA2	GAGTGAGCGAGGCTGTCCGA	P1P2
CCNA2_-_122745174.23-P1P2	CCNA2	GAAACCAAAGGAAACTGAGC	P1P2
CCNA2_-_122745231.23-P1P2	CCNA2	GGGGAGAAAACGCCTGCGCG	P1P2
CCNA2_+_122744934.23-P1P2	CCNA2	GGCCCTGCGTGGTCTCGAGC	P1P2
CCNA2_-_122745140.23-P1P2	CCNA2	GTTCAAGGCGACAGGGTCGC	P1P2
CCNA2_-_122745234.23-P1P2	CCNA2	GAGAAAACGCCTGCGCGGGG	P1P2
CCNF_+_2479112.23-P1P2	CCNF	GCCGGCGGGCAGGGGTTTGT	P1P2
CCNF_-_2479098.23-P1P2	CCNF	GGGCGAAGCCCGAACCCATG	P1P2
CCNF_-_2479314.23-P1P2	CCNF	GGCACAGGGCGGGACATggg	P1P2
CCNF_-_2479289.23-P1P2	CCNF	GGCGTGGAGGGCGGTAAATG	P1P2
CCNF_+_2479127.23-P1P2	CCNF	GAGGAGCGCTTCCCGGCCGG	P1P2
CCNF_-_2479311.23-P1P2	CCNF	GCGAGCACAGGGCGGGACAT	P1P2
CCNF_-_2479352.23-P1P2	CCNF	GcccgggcAGGCCAATGGGA	P1P2
CCNF_-_2479153.23-P1P2	CCNF	GGGCCGGGAAGCGCTCCTAC	P1P2
CCNF_+_2479208.23-P1P2	CCNF	GAGGACGCGAATTCGAACAT	P1P2
CCNF_+_2479161.23-P1P2	CCNF	GCCGCCCCGCCTCCCCAACG	P1P2
CCNG2_+_78078127.23-P1P2	CCNG2	GGATCTGCGTTGGGGAACGG	P1P2
CCNG2_-_78078238.23-P1P2	CCNG2	GGCAAAGCCAAGGAGAGCTA	P1P2
CCNG2_+_78078170.23-P1P2	CCNG2	GAGGGCGGAGAGCGGAATCT	P1P2
CCNG2_-_78078263.23-P1P2	CCNG2	GCCGCGAGAGAGGCTCGAGA	P1P2
CCNG2_+_78078315.23-P1P2	CCNG2	GGGCACGTGACTCCCCGCGG	P1P2
CCNG2_-_78077969.23-P1P2	CCNG2	GTTAGCCAATCCAGATTCGA	P1P2
CCNG2_+_78077867.23-P1P2	CCNG2	GTGGGGCCTTAGCAACTCCA	P1P2
CCNG2_-_78078272.23-P1P2	CCNG2	GAGGCTCGAGACGGCAGCTT	P1P2
CCNG2_-_78078156.23-P1P2	CCNG2	GCCCCAACGCAGATCAATCG	P1P2
CCNG2_+_78078178.23-P1P2	CCNG2	GCTGGCGCTAGGGCGGAGAG	P1P2
CCSAP_-_229478377.23-P1P2	CCSAP	Gagggggcgggtcccggcga	P1P2
CCSAP_-_229478415.23-P1P2	CCSAP	Gcgggggcggcctcacccgg	P1P2
CCSAP_-_229478462.23-P1P2	CCSAP	GccggggcTGCTGGGGTCGA	P1P2
CCSAP_-_229478499.23-P1P2	CCSAP	GGGGCTGCTCAGTGGGCGGA	P1P2
CCSAP_-_229478492.23-P1P2	CCSAP	GCCGAGGAGGGCTGCTCAGT	P1P2
CCSAP_-_229478335.23-P1P2	CCSAP	GccgccgcgACGTTTAAACC	P1P2
CCSAP_-_229478604.23-P1P2	CCSAP	GCCCGTGATCGGGTGGTCCT	P1P2
CCSAP_+_229478338.23-P1P2	CCSAP	GccctgctcccgtccGGGCG	P1P2
CCSAP_+_229478620.23-P1P2	CCSAP	GGGACCGCACGCCTAGCTCA	P1P2
CCSAP_+_229478814.23-P1P2	CCSAP	GGGAGGCTCCGGGACTGAGG	P1P2
CDC25A_-_48230063.23-P1P2	CDC25A	GCGGGACTCTGCCAGGTCAT	P1P2
CDC25A_-_48230245.23-P1P2	CDC25A	GGCTGCCGTCCAGTTAGCTT	P1P2
CDC25A_+_48229991.23-P1P2	CDC25A	GGCCCAGCCTAGCTGCCATT	P1P2
CDC25A_-_48230075.23-P1P2	CDC25A	GAGGTCATCGGCTCTCAGAA	P1P2
CDC25A_-_48230117.23-P1P2	CDC25A	GAGCGGGGATCAAAATGAGA	P1P2
CDC25A_-_48230023.23-P1P2	CDC25A	GCTAGGCTGGGCCAATGAGA	P1P2
CDC25A_-_48230102.23-P1P2	CDC25A	GAGCCCAGAGCAGAAGAGCG	P1P2
CDC25A_+_48229980.23-P1P2	CDC25A	GCTGCCATTCGGTTGAGAGG	P1P2
CDC25A_-_48229998.23-P1P2	CDC25A	GTCTCCTCCTCTCAACCGAA	P1P2
CDC25A_+_48229983.23-P1P2	CDC25A	GTAGCTGCCATTCGGTTGAG	P1P2
CDC25B_+_3776223.23-P1P2	CDC25B	GGGCTCTAAACGGTGGAACT	P1P2
CDC25B_+_3776300.23-P1P2	CDC25B	GAACTGATGGGCTCTTTCGC	P1P2
CDC25B_-_3776769.23-P1P2	CDC25B	GGCGCCAGGGGGATGTGCGA	P1P2
CDC25B_-_3776630.23-P1P2	CDC25B	GCATCCCTAGCGGTGATCCC	P1P2
CDC25B_+_3776173.23-P1P2	CDC25B	GAGGGTGTCAGCAACCAGAG	P1P2
CDC25B_+_3776612.23-P1P2	CDC25B	GTCACCTGGGATCACCGCTA	P1P2
CDC25B_+_3776313.23-P1P2	CDC25B	GGGCCCCCAAGCGGAACTGA	P1P2
CDC25B_+_3776345.23-P1P2	CDC25B	GAGCGCCCAGCGTAGGAGGT	P1P2
CDC25B_+_3776861.23-P1P2	CDC25B	GGGGGTAGCGGGTTAGATGA	P1P2
CDC25B_+_3776873.23-P1P2	CDC25B	GGACGCCACCAATGGGGTAG	P1P2
CDC25C_+_137667606.23-P1P2	CDC25C	GGATCTGCGAGCCCAACGAT	P1P2
CDC25C_+_137667573.23-P1P2	CDC25C	GTGGGCGCGCGCGCGGAGAT	P1P2
CDC25C_+_137667668.23-P1P2	CDC25C	GCTGCTCTGGCTATGGGGCG	P1P2
CDC25C_+_137667738.23-P1P2	CDC25C	GATGCGCCAGGCTCCCCGTG	P1P2
CDC25C_+_137667534.23-P1P2	CDC25C	GCGAGCGGGGATAGGTTACT	P1P2
CDC25C_-_137667617.23-P1P2	CDC25C	GGGCCTCATGGCCTATCGTT	P1P2
CDC25C_-_137667765.23-P1P2	CDC25C	GGGGGAGCCTGGCGCATCAT	P1P2
CDC25C_-_137667701.23-P1P2	CDC25C	GGCCAGAGCAGGATAGTGTT	P1P2
CDC25C_+_137667803.23-P1P2	CDC25C	GTCGTGGGGCTGAGGGAACG	P1P2
CDC25C_-_137667658.23-P1P2	CDC25C	GCGTGTGCTTGCTCTGGAAA	P1P2
CDC7_+_91966321.23-P1P2	CDC7	GACTGGGCGTTTGCGCAAGA	P1P2
CDC7_+_91966275.23-P1P2	CDC7	GCCAGCTAGAAGAGCGGTTA	P1P2
CDC7_+_91966281.23-P1P2	CDC7	GCCTTGGCCAGCTAGAAGAG	P1P2
CDC7_+_91966317.23-P1P2	CDC7	GGGCGTTTGCGCAAGAGGGT	P1P2
CDC7_+_91965923.23-P1P2	CDC7	Gaggtaggtgggtttttcta	P1P2
CDC7_+_91966338.23-P1P2	CDC7	GACCCCGCGGATTCCGCTAC	P1P2
CDC7_+_91966260.23-P1P2	CDC7	GGTTACGGGAATGAAGCCCG	P1P2
CDC7_-_91966416.23-P1P2	CDC7	GGCGGCGGGAAGTGTTGCGC	P1P2
CDC7_-_91966158.23-P1P2	CDC7	GGCGGCCGGCCACGTATATA	P1P2
CDC7_-_91966358.23-P1P2	CDC7	GCCCAGTAGCGGAATCCGCG	P1P2
CDCA2_-_25316658.23-P1P2	CDCA2	GAGTGTGCGCGGACTGGAGA	P1P2
CDCA2_-_25316647.23-P1P2	CDCA2	GGGAGCGCTCGGAGTGTGCG	P1P2
CDCA2_+_25316604.23-P1P2	CDCA2	GCAGGCCTCTCCCTCGGCAC	P1P2
CDCA2_+_25316551.23-P1P2	CDCA2	GGCGAGCTGCAGTCAACCCG	P1P2
CDCA2_-_25316364.23-P1P2	CDCA2	GCTAGGAAACGGCTGCGGTA	P1P2
CDCA2_-_25316616.23-P1P2	CDCA2	GGAAGCCACTCCAGTGCCGA	P1P2
CDCA2_+_25316599.23-P1P2	CDCA2	GCTCTCCCTCGGCACTGGAG	P1P2
CDCA2_-_25316359.23-P1P2	CDCA2	GCCCAGCTAGGAAACGGCTG	P1P2
CDCA2_-_25316368.23-P1P2	CDCA2	GGAAACGGCTGCGGTAGGGA	P1P2
CDCA2_+_25316304.23-P1P2	CDCA2	GCGGGGCTAACGCTGGAGGA	P1P2
CDCA3_+_6960492.23-P1P2	CDCA3	GGGGCCTATGGGAACTACGT	P1P2
CDCA3_-_6960486.23-P1P2	CDCA3	GCCCCCTGCCCTGACCCTAT	P1P2
CDCA3_-_6960557.23-P1P2	CDCA3	GCCAAAGGAAGCTGTTGGTC	P1P2
CDCA3_-_6960552.23-P1P2	CDCA3	GTCGAGCCAAAGGAAGCTGT	P1P2
CDCA3_-_6960637.23-P1P2	CDCA3	GGGTGACGCCTCCTTGATAA	P1P2
CDCA3_+_6960610.23-P1P2	CDCA3	GTCAAGGAGGCGTCACCCCT	P1P2
CDCA3_-_6960542.23-P1P2	CDCA3	GAAGACCCGCCTCGAGCCAA	P1P2
CDCA3_-_6961196.23-P1P2	CDCA3	GCGGGGCAGGGGCGGAGCAC	P1P2
CDCA3_+_6961207.23-P1P2	CDCA3	GCGCGAGAATGGCAGTTGGA	P1P2
CDCA3_-_6960593.23-P1P2	CDCA3	GTGGTGACTGTAGGTGTCAA	P1P2
CDCA4_-_105487570.23-P1P2	CDCA4	GCACGCGGGCGGGGCATCTG	P1P2
CDCA4_+_105487500.23-P1P2	CDCA4	GCCCGCGAGTGGCCAATCAG	P1P2
CDCA4_+_105487769.23-P1P2	CDCA4	GCCGCCCGAGGGCCCCACGT	P1P2
CDCA4_-_105487779.23-P1P2	CDCA4	GTGCGCCTGGGGCCCACGTG	P1P2
CDCA4_+_105487741.23-P1P2	CDCA4	GGCGCAGGCGCGTTCAGTTC	P1P2
CDCA4_-_105487811.23-P1P2	CDCA4	GGGCGTGGCGGGGCAAACAG	P1P2
CDCA4_-_105487471.23-P1P2	CDCA4	GGCCACTCGGCGTCCACAAA	P1P2
CDCA4_+_105487597.23-P1P2	CDCA4	GGGGCGCGCGCGAGCCCCAA	P1P2
CDCA4_+_105487616.23-P1P2	CDCA4	GgcgggggcggggCAACCGA	P1P2
CDCA4_-_105487605.23-P1P2	CDCA4	GGCTGCGGCGACGGCCGTTG	P1P2
CDCA5_-_64851721.23-P1P2	CDCA5	GTGGCAGCGGAGGGATAATC	P1P2
CDCA5_-_64851702.23-P1P2	CDCA5	GGCCGCACCCGGAAGAGACG	P1P2
CDCA5_-_64851658.23-P1P2	CDCA5	GCAGCGGAGGCGTGGCCCAG	P1P2
CDCA5_-_64851666.23-P1P2	CDCA5	GGCGTGGCCCAGGGGCGCGA	P1P2
CDCA5_-_64851725.23-P1P2	CDCA5	GAGCGGAGGGATAATCGGGG	P1P2
CDCA5_-_64851708.23-P1P2	CDCA5	GCCCGGAAGAGACGTGGCAG	P1P2
CDCA5_-_64851879.23-P1P2	CDCA5	GAGAAGGGGCGGGACTTGGA	P1P2
CDCA5_+_64851627.23-P1P2	CDCA5	GACGCCTCCGCTGCCGCTAG	P1P2
CDCA5_+_64851617.23-P1P2	CDCA5	GTGCCGCTAGAGGTGAAGAC	P1P2
CDCA5_-_64851865.23-P1P2	CDCA5	GACTGGGGTCTGTAGAGAAG	P1P2
CDCA8_-_38158066.23-P1P2	CDCA8	GCTGTCGCACTCAGGCTATA	P1P2
CDCA8_-_38158091.23-P1P2	CDCA8	GGCATTGGGCGGAAGACCCT	P1P2
CDCA8_-_38158036.23-P1P2	CDCA8	GCCAGGAGTACCCGCGACGG	P1P2
CDCA8_-_38158095.23-P1P2	CDCA8	GTGGGCGGAAGACCCTGGGC	P1P2
CDCA8_-_38158033.23-P1P2	CDCA8	GCTCCCAGGAGTACCCGCGA	P1P2
CDCA8_-_38158058.23-P1P2	CDCA8	GCGGCCTCGCTGTCGCACTC	P1P2
CDCA8_-_38158077.23-P1P2	CDCA8	GAGGCTATAGGGGGCGCATT	P1P2
CDCA8_-_38157982.23-P1P2	CDCA8	GCGGAGCCGGGTGGGTTGGT	P1P2
CDCA8_-_38158174.23-P1P2	CDCA8	GTGACTGTGGAGTTTGAATT	P1P2
CDCA8_+_38158040.23-P1P2	CDCA8	GTAGCCTGAGTGCGACAGCG	P1P2
CDK1_+_62538025.23-P1P2	CDK1	GCAAGCGCTCTCCTCCAGTC	P1P2
CDK1_+_62538123.23-P1P2	CDK1	GACGCTGGGCAGGCCTTCCC	P1P2
CDK1_-_62538150.23-P1P2	CDK1	GAAGGCCTGCCCAGCGTAGC	P1P2
CDK1_-_62538033.23-P1P2	CDK1	GAGGACGACACTCTCCCGAC	P1P2
CDK1_+_62538099.23-P1P2	CDK1	GGCTAGAGCGCGAAAGAAAG	P1P2
CDK1_+_62538185.23-P1P2	CDK1	GGGCCCCGGATTCACCAATC	P1P2
CDK1_-_62538180.23-P1P2	CDK1	GTGGCTGCTTTGAAAGTCTA	P1P2
CDK1_-_62538036.23-P1P2	CDK1	GACGACACTCTCCCGACTGG	P1P2
CDK1_+_62538199.23-P1P2	CDK1	GTCACCGCGCTAAAGGGCCC	P1P2
CDK1_+_62538138.23-P1P2	CDK1	GAATCAGAGCCCAGCTACGC	P1P2
CDK10_-_89752987.23-P1P2	CDK10	GCCCTGGAGCCCAGCGCCTA	P1P2
CDK10_-_89753105.23-P1P2	CDK10	GCCTGCGCGCAAGAGAGGCG	P1P2
CDK10_+_89753035.23-P1P2	CDK10	GGGCGCGAAAGCTCCTTCCC	P1P2
CDK10_+_89752889.23-P1P2	CDK10	GGACCCGGCTGCGCCGTAGT	P1P2
CDK10_-_89753031.23-P1P2	CDK10	GGGTAACCGTTGCTAAGGAG	P1P2
CDK10_-_89753011.23-P1P2	CDK10	GGACCCGCGGGAGCGTCTCT	P1P2
CDK10_+_89752974.23-P1P2	CDK10	GCGGGTCCGCCCTAGGCGCT	P1P2
CDK10_-_89753187.23-P1P2	CDK10	GCGTAAGGAGGGCTTCTTCA	P1P2
CDK10_-_89753124.23-P1P2	CDK10	GGGGCCAGCGCTCGGCATGG	P1P2
CDK10_-_89752971.23-P1P2	CDK10	GAGCAGTCGGAGCCGATCCC	P1P2
CDKN1B_+_12869867.23-P1P2	CDKN1B	GAGCTCGCTAGGAGCCGGGG	P1P2
CDKN1B_-_12869934.23-P1P2	CDKN1B	GGTCCAGGTCCCGGCTTCCC	P1P2
CDKN1B_-_12870141.23-P1P2	CDKN1B	GCGACCAGCCAATCTCCCGG	P1P2
CDKN1B_-_12870181.23-P1P2	CDKN1B	GGCTCGGGAACGAGGGGAGG	P1P2
CDKN1B_-_12870178.23-P1P2	CDKN1B	GCGCGCTCGGGAACGAGGGG	P1P2
CDKN1B_-_12870175.23-P1P2	CDKN1B	GCGGCGCGCTCGGGAACGAG	P1P2
CDKN1B_+_12870198.23-P1P2	CDKN1B	GGGCGAGCGCGGCCTTAAGG	P1P2
CDKN1B_+_12870127.23-P1P2	CDKN1B	GCCGAGCGCCGCCGGGAGAT	P1P2
CDKN1B_+_12870123.23-P1P2	CDKN1B	GGCGCCGCCGGGAGATTGGC	P1P2
CDKN1B_-_12870197.23-P1P2	CDKN1B	GAGGTGGCGGAACCGCGCCG	P1P2
CDT1_+_88870100.23-P1P2	CDT1	GGGGGCAGAGCACGGGGGGA	P1P2
CDT1_+_88870107.23-P1P2	CDT1	GAACCATCGGGGCAGAGCAC	P1P2
CDT1_+_88870258.23-P1P2	CDT1	GcggcggcgcgcgAAGAAGT	P1P2
CDT1_+_88870063.23-P1P2	CDT1	GCATGCGCGCTGGTGGGCGC	P1P2
CDT1_+_88870234.23-P1P2	CDT1	GACGCGGCGCTGCTCCATGG	P1P2
CDT1_+_88870104.23-P1P2	CDT1	GCATCGGGGCAGAGCACGGG	P1P2
CDT1_+_88870120.23-P1P2	CDT1	GccggcgcggACCGAACCAT	P1P2
CDT1_-_88870038.23-P1P2	CDT1	GCGAGTCCACGCCCGCACGT	P1P2
CDT1_+_88870879.23-P1P2	CDT1	GGCTCTGCAGAGGACCCCGA	P1P2
CDT1_+_88870069.23-P1P2	CDT1	GGGCGCGCATGCGCGCTGGT	P1P2
CENPA_-_26987064.23-P1	CENPA	GAAAGCGCTCCAGGACGACT	P1
CENPA_+_26987038.23-P1	CENPA	GTCGTCCTGGAGCGCTTTGG	P1
CENPA_-_26987104.23-P1	CENPA	GGCTCAGGCGCGCTCCCCGG	P1
CENPA_+_26987051.23-P1	CENPA	GGCGCTCTGCCGAGTCGTCC	P1
CENPA_-_26987055.23-P1	CENPA	GGTGGCCACCAAAGCGCTCC	P1
CENPA_-_26987167.23-P1	CENPA	GCGCTCGCGCAGGAGACCCC	P1
CENPA_+_26987162.23-P1	CENPA	GGCGCCGGGCCCCGTCACCC	P1
CENPA_-_26987026.23-P1	CENPA	GCCTGGGCCGTGATTTGCCA	P1
CENPA_+_26987021.23-P1	CENPA	GGGTGGCCACGCCGTGGCCC	P1
CENPA_-_26987101.23-P1	CENPA	GGTGGCTCAGGCGCGCTCCC	P1
CENPA_+_27008762.23-P2	CENPA	GCACCGAGACACAAATATAG	P2
CENPA_+_27008798.23-P2	CENPA	GCGTAGAGCGACTGCAGGTA	P2
CENPA_+_27008841.23-P2	CENPA	GCGAATCCAGCGACTCCCAG	P2
CENPA_+_27008752.23-P2	CENPA	GCAAATATAGCGGCGATGAT	P2
CENPA_+_27008744.23-P2	CENPA	GGCGGCGATGATAGGAGGAC	P2
CENPA_-_27008644.23-P2	CENPA	GGCACCTGAGGACGTCAGTA	P2
CENPA_-_27008671.23-P2	CENPA	GCAAAGACCAGCAACCAGAT	P2
CENPA_-_27008681.23-P2	CENPA	GCAACCAGATTGGCAAGCAG	P2
CENPA_-_27008797.23-P2	CENPA	GTCTCGGTGCATACTCTCAT	P2
CENPA_+_27008749.23-P2	CENPA	GATATAGCGGCGATGATAGG	P2
CENPC_+_68411360.23-P1P2	CENPC	GGAAGGGGCGAGCCCACTAA	P1P2
CENPC_+_68411376.23-P1P2	CENPC	GCGTTGGCCTGGAGCATGAA	P1P2
CENPC_+_68411459.23-P1P2	CENPC	GCGGGCGCGGCGCTGAGGAA	P1P2
CENPC_+_68411399.23-P1P2	CENPC	GGGTGGGTCTGCAGGCTGGA	P1P2
CENPC_+_68411392.23-P1P2	CENPC	GCTGCAGGCTGGAGGGCCGT	P1P2
CENPC_+_68411424.23-P1P2	CENPC	GAGAGCGGCTAGAGGTAGGG	P1P2
CENPC_+_68411427.23-P1P2	CENPC	GAGCAGAGCGGCTAGAGGTA	P1P2
CENPC_+_68411299.23-P1P2	CENPC	GTGTCTCCGGGTTCAAACCC	P1P2
CENPC_-_68411370.23-P1P2	CENPC	GTAGGAAGCAAGCCGTTAGT	P1P2
CENPC_-_68411263.23-P1P2	CENPC	GAACAACACTCCCCCGCCAT	P1P2
CENPE_-_104119735.23-P1P2	CENPE	GAGGAGAGGGCCGAAGGGAG	P1P2
CENPE_-_104119716.23-P1P2	CENPE	GGGGCCCAGCAGAGAGTCGG	P1P2
CENPE_-_104119653.23-P1P2	CENPE	GGAGCAGCGCGGGGGACGCA	P1P2
CENPE_-_104119686.23-P1P2	CENPE	GACCACTGCTAAACAGGAGA	P1P2
CENPE_-_104119643.23-P1P2	CENPE	GTCCACGTGCGGAGCAGCGC	P1P2
CENPE_-_104119680.23-P1P2	CENPE	GGGCGTGACCACTGCTAAAC	P1P2
CENPE_-_104119656.23-P1P2	CENPE	GCAGCGCGGGGGACGCAAGG	P1P2
CENPE_-_104119600.23-P1P2	CENPE	GGCCGCATCTGATTGAGCCG	P1P2
CENPE_-_104119697.23-P1P2	CENPE	GACAGGAGAGGGGATTTAAA	P1P2
CENPE_+_104119623.23-P1P2	CENPE	GCCCCGCGCTGCTCCGCACG	P1P2
CENPF_-_214776415.23-P1P2	CENPF	GCGCAGGCACCTCCAGTAGA	P1P2
CENPF_+_214776316.23-P1P2	CENPF	GCTAATGCTAGACGCGGTTT	P1P2
CENPF_-_214776456.23-P1P2	CENPF	GCGAAAGGGCCAATCAGACG	P1P2
CENPF_-_214776566.23-P1P2	CENPF	GGCGAATTGGGCACCGGTGG	P1P2
CENPF_-_214776483.23-P1P2	CENPF	GTGAGTGCGCAGGCGCGGAT	P1P2
CENPF_-_214776511.23-P1P2	CENPF	GGCTACTTAGAGTGACCAAT	P1P2
CENPF_+_214776402.23-P1P2	CENPF	GAAAACAAGCCCTCTACTGG	P1P2
CENPF_+_214776430.23-P1P2	CENPF	GTCTGATTGGCCCTTTCGGA	P1P2
CENPF_-_214776473.23-P1P2	CENPF	GCGCGGCAGTCTGAGTGCGC	P1P2
CENPF_-_214776221.23-P1P2	CENPF	GGGTACGTGCAGTTTAAAAG	P1P2
CENPI_+_100353072.23-P1P2	CENPI	GCCTGATTGGCTAGAGGTGG	P1P2
CENPI_+_100353032.23-P1P2	CENPI	GGTGGCGCGCGCGACGACGC	P1P2
CENPI_-_100353024.23-P1P2	CENPI	GGCAAGCCGCTCTCCGTAAT	P1P2
CENPI_+_100353008.23-P1P2	CENPI	GTAGAACCAATTACGGAGAG	P1P2
CENPI_-_100353002.23-P1P2	CENPI	GCTCACAGGCCCAGGTGGGT	P1P2
CENPI_+_100353085.23-P1P2	CENPI	GCACTCAGCTGAAGCCTGAT	P1P2
CENPI_+_100353056.23-P1P2	CENPI	GTGGCGGGAGGCTCGGTGGC	P1P2
CENPI_+_100352990.23-P1P2	CENPI	GGCGGCTTGCCCCACCCACC	P1P2
CENPI_+_100353117.23-P1P2	CENPI	GCAGACCCAGAGGGGCGGCT	P1P2
CENPI_+_100352965.23-P1P2	CENPI	GTGTGAGGAGAGCAGCGAGT	P1P2
CENPK_+_64858981.23-P1P2	CENPK	GCAGCGCGCGCAGAAGTCCG	P1P2
CENPK_+_64859036.23-P1P2	CENPK	GTCCGAGCGAGTTTCGGGAT	P1P2
CENPK_-_64859146.23-P1P2	CENPK	GGATGCGAACAACATGGCGG	P1P2
CENPK_+_64859007.23-P1P2	CENPK	GGGGAATGAGCACATCCAAT	P1P2
CENPK_-_64859093.23-P1P2	CENPK	GTGCGCCGCTGCTTTGGGAT	P1P2
CENPK_-_64859088.23-P1P2	CENPK	GAAGACTGCGCCGCTGCTTT	P1P2
CENPK_+_64859030.23-P1P2	CENPK	GCGAGTTTCGGGATTGGCTG	P1P2
CENPK_-_64859203.23-P1P2	CENPK	GCGCCGGGACCCGGAGGAAC	P1P2
CENPK_-_64859269.23-P1P2	CENPK	GGTGTCCCAGGAGAACGATG	P1P2
CENPK_-_64859140.23-P1P2	CENPK	GTCTGACGATGCGAACAACA	P1P2
CENPL_+_173794160.23-P1P2	CENPL	GGTCTCTGGGGTGCTTGCTG	P1P2
CENPL_+_173794174.23-P1P2	CENPL	GGACAAATCTCCAAGGTCTC	P1P2
CENPL_+_173793565.23-P1P2	CENPL	GAATCGGCGAGGCGCCAAGG	P1P2
CENPL_+_173794011.23-P1P2	CENPL	GACAACCAGAGGCGGTCACA	P1P2
CENPL_-_173793997.23-P1P2	CENPL	GTCTCGAGAAGCGTGGAAAG	P1P2
CENPL_+_173794052.23-P1P2	CENPL	GAGAGAGCGACTCCACGTAG	P1P2
CENPL_-_173794446.23-P1P2	CENPL	GGGACCACCCAACCGATCTG	P1P2
CENPL_+_173793660.23-P1P2	CENPL	GCAACCGAGCACGATTGGAA	P1P2
CENPL_+_173794415.23-P1P2	CENPL	GGTTGGGTGGTCCTTCTGAT	P1P2
CENPL_-_173794038.23-P1P2	CENPL	GGACCGCCTCTGGTTGTCTT	P1P2
CENPO_+_25015951.23-P1P2	CENPO	GGGAGGTGCTGAGACATCGA	P1P2
CENPO_-_25016082.23-P1P2	CENPO	GTGAGTGTGCAAGGCCGCGG	P1P2
CENPO_-_25016131.23-P1P2	CENPO	GCGCCCGCCGGCCAGGAGAA	P1P2
CENPO_-_25016240.23-P1P2	CENPO	GAAAGGCCGGACCTACTCCC	P1P2
CENPO_-_25016251.23-P1P2	CENPO	GCTACTCCCCGGTGCATCTT	P1P2
CENPO_+_25015886.23-P1P2	CENPO	GAGTGGGTGCGGCGGGAGTT	P1P2
CENPO_+_25015974.23-P1P2	CENPO	GAGGTGAGGCACTCGGGCGG	P1P2
CENPO_+_25015971.23-P1P2	CENPO	GTGAGGCACTCGGGCGGAGG	P1P2
CENPO_+_25015977.23-P1P2	CENPO	GTCGAGGTGAGGCACTCGGG	P1P2
CENPO_+_25015765.23-P1P2	CENPO	GTGGGCTCGCGGTAAAGTGG	P1P2
CENPQ_+_49430923.23-P1P2	CENPQ	GGCGGTGGCGCGGTTTGTGT	P1P2
CENPQ_+_49430998.23-P1P2	CENPQ	GCATGAGAGCGCTATTAGAT	P1P2
CENPQ_+_49430954.23-P1P2	CENPQ	GCTACGCCCCCAGAGTCGTC	P1P2
CENPQ_+_49430977.23-P1P2	CENPQ	GGCTGGAGGGAGGGCGGTGT	P1P2
CENPQ_-_49430967.23-P1P2	CENPQ	GAGCGTCAGCCGGACGACTC	P1P2
CENPQ_+_49431075.23-P1P2	CENPQ	GAGGAGACCCGGAAGTGGGT	P1P2
CENPQ_+_49430994.23-P1P2	CENPQ	GAGAGCGCTATTAGATTGGC	P1P2
CENPQ_-_49430970.23-P1P2	CENPQ	GGTCAGCCGGACGACTCTGG	P1P2
CENPQ_-_49431049.23-P1P2	CENPQ	GCCTGATGACGTTTAGGGGT	P1P2
CENPQ_+_49430941.23-P1P2	CENPQ	GGTCGTCCGGCTGACGCTGG	P1P2
CEP112_-_64188351.23-P1P2	CEP112	GACCACCGGCGCCCCAGGCT	P1P2
CEP112_+_64188304.23-P1P2	CEP112	GGCCGCCGGGAACGTCGCCA	P1P2
CEP112_+_64188282.23-P1P2	CEP112	GCAACCGCACCGCAGGCTAG	P1P2
CEP112_+_64188363.23-P1P2	CEP112	GGGGTGGAGAAATGCCCGCG	P1P2
CEP112_+_64188486.23-P1P2	CEP112	GTATCCCGGAAGCTTCGACT	P1P2
CEP112_+_64188342.23-P1P2	CEP112	GGAAGTCTCCGCCCCCAGCC	P1P2
CEP112_+_64188444.23-P1P2	CEP112	GAGCTGGGGTGCGAGTCTGG	P1P2
CEP112_+_64188458.23-P1P2	CEP112	GCCAAGGGGCCCACAAGCTG	P1P2
CEP112_+_64188447.23-P1P2	CEP112	GACAAGCTGGGGTGCGAGTC	P1P2
CEP112_-_64188300.23-P1P2	CEP112	GACCCCTCTAGCCTGCGGTG	P1P2
CEP128_+_81408219.23-P1P2	CEP128	GTACCCGAAGGCCAGCTATA	P1P2
CEP128_+_81408231.23-P1P2	CEP128	GATCCGGGAAAGTTACCCGA	P1P2
CEP128_+_81408092.23-P1P2	CEP128	GGGGTCCTGTACTCTTGCTG	P1P2
CEP128_-_81408215.23-P1P2	CEP128	GAAAAGGAACTGCAAATCCC	P1P2
CEP128_-_81408199.23-P1P2	CEP128	GAAGGGAGAGAGTCCCGAAA	P1P2
CEP128_-_81408250.23-P1P2	CEP128	GGGCCTTCGGGTAACTTTCC	P1P2
CEP128_-_81408334.23-P1P2	CEP128	GGACCAGCCTCCTTTGTAGG	P1P2
CEP128_+_81408264.23-P1P2	CEP128	GGGCAAGAGGGCGCGGCCAA	P1P2
CEP128_-_81408181.23-P1P2	CEP128	GCATGATCAAGGAATTACCA	P1P2
CEP128_-_81408170.23-P1P2	CEP128	GCATCTCGGCCTCATGATCA	P1P2
CEP135_+_56815000.23-P1P2	CEP135	GGGGACGCGCTTGGCGACGA	P1P2
CEP135_+_56815031.23-P1P2	CEP135	GGGGAGCGGCGGACGATTAG	P1P2
CEP135_-_56814876.23-P1P2	CEP135	GCACACCTCCCGCCGACAGG	P1P2
CEP135_-_56814882.23-P1P2	CEP135	GTCCCGCCGACAGGAGGAAG	P1P2
CEP135_+_56814955.23-P1P2	CEP135	GCAACGGCCCGGACAGCGCG	P1P2
CEP135_-_56814895.23-P1P2	CEP135	GAGGAAGAGGATGCCAGCTC	P1P2
CEP135_+_56815045.23-P1P2	CEP135	GGTTGCCCCGGTAACGGGAG	P1P2
CEP135_-_56814946.23-P1P2	CEP135	GGCGGGCGCCGACCTCCAGG	P1P2
CEP135_+_56815077.23-P1P2	CEP135	GACGATCGGGGCCGACACGG	P1P2
CEP135_+_56814932.23-P1P2	CEP135	GCACGGCGCCCCCTGGAGGT	P1P2
CEP44_-_175204757.23-P1P2	CEP44	GCTACGACCCTCAGAACTCA	P1P2
CEP44_-_175204835.23-P1P2	CEP44	GTGTTGCCGGAAGTGACGTT	P1P2
CEP44_+_175204697.23-P1P2	CEP44	GTCATCGCGGTCACCTCTAC	P1P2
CEP44_-_175205028.23-P1P2	CEP44	GTTCACAGGAGTCTTGAACG	P1P2
CEP44_+_175204743.23-P1P2	CEP44	GGGAGGTACCCTGAGTTCTG	P1P2
CEP44_+_175204977.23-P1P2	CEP44	GCCGCTGAGAGCCTCCTCAA	P1P2
CEP44_+_175204819.23-P1P2	CEP44	GCGGAGCCTAACGTCACTTC	P1P2
CEP44_+_175204587.23-P1P2	CEP44	GCCCAGAGGCCAATTCGTCG	P1P2
CEP44_-_175204851.23-P1P2	CEP44	GGTTAGGCTCCGACTCTTAA	P1P2
CEP44_-_175205039.23-P1P2	CEP44	GCTTGAACGCGGTGTGGAAT	P1P2
CEP68_+_65283419.23-P1P2	CEP68	GAATCGCAGCTCTAAGTCCG	P1P2
CEP68_-_65283326.23-P1P2	CEP68	GGTCGGAGCTCCAAAAGCGA	P1P2
CEP68_-_65283484.23-P1P2	CEP68	GCCCTCCCGCGGAGGGAGAA	P1P2
CEP68_-_65283378.23-P1P2	CEP68	GCATAGGCCAGGACGAAGTA	P1P2
CEP68_-_65283413.23-P1P2	CEP68	GTGCAGGAGCGTCCACGTAT	P1P2
CEP68_-_65283476.23-P1P2	CEP68	GGCCGAAAGCCCTCCCGCGG	P1P2
CEP68_+_65283271.23-P1P2	CEP68	GTGCGAGCTGGGTTGTGTAA	P1P2
CEP68_+_65283403.23-P1P2	CEP68	GCCGCGGCTCCACCAATACG	P1P2
CEP68_-_65283362.23-P1P2	CEP68	GAGAAGTCCCGGCTTCCCAT	P1P2
CEP68_-_65283351.23-P1P2	CEP68	GACAGCCGCTGAAGAAGTCC	P1P2
CEP72_+_612315.23-P1P2	CEP72	Gggagggggcgggactgcgt	P1P2
CEP72_+_612416.23-P1P2	CEP72	Ggcggggcgaggctacgaga	P1P2
CEP72_-_612182.23-P1P2	CEP72	GAGGACACCGCGTGTGTCAA	P1P2
CEP72_+_612400.23-P1P2	CEP72	Gagaggggcgggacctgcgt	P1P2
CEP72_+_612275.23-P1P2	CEP72	GGGGGGGTTCTCCTGAATGG	P1P2
CEP72_+_612124.23-P1P2	CEP72	GAGTAGGCGCGGTGGAATCG	P1P2
CEP72_-_612269.23-P1P2	CEP72	GGGGTCGCGTGGCCAGTACC	P1P2
CEP72_+_612265.23-P1P2	CEP72	GCCTGAATGGCGGTTCTCCC	P1P2
CEP72_-_612309.23-P1P2	CEP72	GGAACCCCCCGCCAGGCTCT	P1P2
CEP72_-_611904.23-P1P2	CEP72	GACCGGCCGTGGGGAGTGAC	P1P2
CEP76_-_12702998.23-P1P2	CEP76	GCCGGCGCCCAGGGACTCAA	P1P2
CEP76_+_12702864.23-P1P2	CEP76	GACCCTGGCAAGCAAGGCGA	P1P2
CEP76_+_12702947.23-P1P2	CEP76	GGGCCCGTCCAGCTAACTGC	P1P2
CEP76_+_12702799.23-P1P2	CEP76	GGCGGCGGGCGGAAACGATC	P1P2
CEP76_-_12702776.23-P1P2	CEP76	GAAACAGTGGCGGACAAACA	P1P2
CEP76_-_12702708.23-P1P2	CEP76	GCAACGCCGCGTCAGGCCGG	P1P2
CEP76_-_12702975.23-P1P2	CEP76	GTTAGCTGGACGGGCCTCAA	P1P2
CEP76_+_12702846.23-P1P2	CEP76	GATGGGGTGCGCTGAGGTCT	P1P2
CEP76_-_12702782.23-P1P2	CEP76	GTGGCGGACAAACAGGGCTT	P1P2
CEP76_+_12702935.23-P1P2	CEP76	GTAACTGCCGGTTCAGAGGG	P1P2
CHD1_-_98262359.23-P1P2	CHD1	GCAGCTGTTAAGGAAGAAGT	P1P2
CHD1_-_98262349.23-P1P2	CHD1	GAATTAGACTACAGCTGTTA	P1P2
CHD1_+_98262658.23-P1P2	CHD1	GTTCTTGGTGATAGGAGTGA	P1P2
CHD1_+_98262569.23-P1P2	CHD1	GGACTCCGTTATCTACTCTT	P1P2
CHD1_-_98262732.23-P1P2	CHD1	GACGCTCCCATGGGAGGAAC	P1P2
CHD1_+_98262666.23-P1P2	CHD1	GGTATGAAGTTCTTGGTGAT	P1P2
CHD1_-_98262627.23-P1P2	CHD1	GGTCGAATAAATGAAGTGGG	P1P2
CHD1_+_98262408.23-P1P2	CHD1	GTAAATTCTAGTTAGCAGTC	P1P2
CHD1_-_98262723.23-P1P2	CHD1	GGTTCTGAAAACGCTCCCAT	P1P2
CHD1_+_98262296.23-P1P2	CHD1	GGATTTATACGTTTTAGACA	P1P2
CHKB_+_51021435.23-P1P2	CHKB	GGGTCCTTGCCCATAGGGGC	P1P2
CHKB_+_51021382.23-P1P2	CHKB	GGGAAAGAGCCCCCGGGCCG	P1P2
CHKB_-_51021582.23-P1P2	CHKB	GCCCGGGCGCGGTAGCGTAC	P1P2
CHKB_-_51021530.23-P1P2	CHKB	GGCGCCGGAGGCCAATCAGT	P1P2
CHKB_-_51021590.23-P1P2	CHKB	GCGGTAGCGTACGGGAAGAC	P1P2
CHKB_-_51021393.23-P1P2	CHKB	GTCTCTCCGTGCCCCGGCCC	P1P2
CHKB_+_51021499.23-P1P2	CHKB	GGGCCTCCGGCGCCTCGGAT	P1P2
CHKB_-_51021566.23-P1P2	CHKB	GCGCGGGCGAGGAACTGCCC	P1P2
CHKB_-_51021448.23-P1P2	CHKB	GTGCCGGGCCCCGCCCCTAT	P1P2
CHKB_+_51021337.23-P1P2	CHKB	GGCCGTGAGCCGAATAGAGC	P1P2
CKAP2_-_53029482.23-P1P2	CKAP2	GGACTCAGTCCCAACCGAAC	P1P2
CKAP2_+_53029469.23-P1P2	CKAP2	GGTGTCTGCCCAGTTCGGTT	P1P2
CKAP2_-_53029498.23-P1P2	CKAP2	GAACTGGGCAGACACCAGAC	P1P2
CKAP2_+_53029410.23-P1P2	CKAP2	GCATCCTGGACGTGCGATGG	P1P2
CKAP2_-_53029519.23-P1P2	CKAP2	GGCCCCGGCAACTGCAGTCC	P1P2
CKAP2_-_53029542.23-P1P2	CKAP2	GTCCGCCTCCCTACGCCCAT	P1P2
CKAP2_-_53029400.23-P1P2	CKAP2	GTATGTCGTGGGGACTGAGC	P1P2
CKAP2_+_53029529.23-P1P2	CKAP2	GTGAATAAGCCAATGGGCGT	P1P2
CKAP2_+_53029522.23-P1P2	CKAP2	GGCCAATGGGCGTAGGGAGG	P1P2
CKAP2_-_53029571.23-P1P2	CKAP2	GAATTCACGCAGGAACCAAT	P1P2
CKAP2L_+_113522387.23-P1P2	CKAP2L	GGAAGCCGCCCTCAATGCCG	P1P2
CKAP2L_-_113522404.23-P1P2	CKAP2L	GCGCACCTCGGCATTGAGGG	P1P2
CKAP2L_+_113522454.23-P1P2	CKAP2L	GGGGTCCCACGCCcactcgg	P1P2
CKAP2L_-_113522483.23-P1P2	CKAP2L	GtgGGCGTGGGACCCTCCGT	P1P2
CKAP2L_+_113522474.23-P1P2	CKAP2L	GCCGGCTGAGGCCCCCACGG	P1P2
CKAP2L_-_113522316.23-P1P2	CKAP2L	GGGGCGGGACAACAGGCAAT	P1P2
CKAP2L_-_113522465.23-P1P2	CKAP2L	Gtgtgagtgcgcctccgagt	P1P2
CKAP2L_-_113522570.23-P1P2	CKAP2L	GAGTCCCTGGGCGGAGAGAC	P1P2
CKAP2L_-_113522336.23-P1P2	CKAP2L	GGGCTCTTTGCGGTTGGCTC	P1P2
CKAP2L_-_113522357.23-P1P2	CKAP2L	GGCCTTGAGAACCCGACCTT	P1P2
CLHC1_-_55459677.23-P1P2	CLHC1	GGAGAAATAAGCCCAGGCTA	P1P2
CLHC1_+_55459904.23-P1P2	CLHC1	GGAAGAGACAGGTTAGGTCA	P1P2
CLHC1_+_55459535.23-P1P2	CLHC1	GTTTAAAAGGAGGTCGAGGG	P1P2
CLHC1_-_55459783.23-P1P2	CLHC1	GTAAGGGGTGGGTCCTTCGG	P1P2
CLHC1_-_55459466.23-P1P2	CLHC1	GTCTTGGGACAAGTAGTCCA	P1P2
CLHC1_-_55459751.23-P1P2	CLHC1	GGGGACGGCAGTCAGGCATT	P1P2
CLHC1_+_55459568.23-P1P2	CLHC1	GTTTTCCCGTACAATCAACG	P1P2
CLHC1_-_55459720.23-P1P2	CLHC1	GTCCTAGTCTGGCACCGGGT	P1P2
CLHC1_-_55459772.23-P1P2	CLHC1	GGTGTGGTCGCCTAAGGGGT	P1P2
CLHC1_-_55459862.23-P1P2	CLHC1	GGCGGTGGGTGTCTGCACTT	P1P2
CLK1_-_201729553.23-P1P2	CLK1	GAGGGAACCAGAGCCCGCTG	P1P2
CLK1_-_201729517.23-P1P2	CLK1	GTCGCGCGCGCGACCATCGT	P1P2
CLK1_-_201729486.23-P1P2	CLK1	GACGGGGCGAGCAGGCGGAA	P1P2
CLK1_+_201729568.23-P1P2	CLK1	GAGTGGGGACAACACGCCGA	P1P2
CLK1_-_201729470.23-P1P2	CLK1	GGCGGGGCGGGTCATGCACG	P1P2
CLK1_-_201729574.23-P1P2	CLK1	GGCGGATGAAAGGAAGCCGT	P1P2
CLK1_-_201729564.23-P1P2	CLK1	GGCCCGCTGTGGCGGATGAA	P1P2
CLK1_-_201729491.23-P1P2	CLK1	GGCGAGCAGGCGGAAAGGGC	P1P2
CLK1_-_201729481.23-P1P2	CLK1	GCATGCACGGGGCGAGCAGG	P1P2
CLK1_-_201729523.23-P1P2	CLK1	GGCGCGACCATCGTGGGCGC	P1P2
CLK3_+_74908001.23-P1	CLK3	GTAGGAGACTAGTTCCGGGA	P1
CLK3_+_74908066.23-P1	CLK3	GGCTCTAGCCCCCGACTCGA	P1
CLK3_+_74908095.23-P1	CLK3	GTCGGCTCGACCCGGCTCGG	P1
CLK3_+_74907983.23-P1	CLK3	GAGGGCCGAGGGGACGAGCC	P1
CLK3_-_74908077.23-P1	CLK3	GTGCCCCGGAGCCTTCGAGT	P1
CLK3_+_74908103.23-P1	CLK3	GCGCCAGCCTCGGCTCGACC	P1
CLK3_-_74908146.23-P1	CLK3	GACGGCTGCGTCACGCGAGG	P1
CLK3_-_74908000.23-P1	CLK3	GCGGGCCAGGCTCGTCCCCT	P1
CLK3_+_74908006.23-P1	CLK3	GCGGCCTAGGAGACTAGTTC	P1
CLK3_-_74908055.23-P1	CLK3	GCCGCCGGAGCGGAGAGGGC	P1
CLK3_+_74890746.23-P2	CLK3	GAGGGCACGTGACTCAATCC	P2
CLK3_-_74890728.23-P2	CLK3	GCTGCCCGGCAGCAAGCCAC	P2
CLK3_-_74890782.23-P2	CLK3	GGTGCCCTCCCCAGAGCCAA	P2
CLK3_-_74890745.23-P2	CLK3	GACAGGCCCCGCCACGCCAT	P2
CLK3_+_74890599.23-P2	CLK3	GTGAAGAAGGCGTGGGTGAA	P2
CLK3_-_74890625.23-P2	CLK3	GCACCCACGCCTTCTTCAAA	P2
CLK3_-_74890793.23-P2	CLK3	GAGAGCCAATGGGAGCGAGG	P2
CLK3_+_74890685.23-P2	CLK3	GGCTTTTCTAGGAGCTTCTG	P2
CLK3_+_74890696.23-P2	CLK3	GCTGCCGGGCAGGCTTTTCT	P2
CLK3_+_74890812.23-P2	CLK3	GGCGCAGGGCGGGCAGTCTA	P2
CLK4_-_178054175.23-P1P2	CLK4	GTCCACGTGACGTAAGAGCG	P1P2
CLK4_+_178054061.23-P1P2	CLK4	GGGTGCTAGAGGCGACTCGG	P1P2
CLK4_-_178054260.23-P1P2	CLK4	GGGTCCCGGGGCCTCTAGGC	P1P2
CLK4_-_178054283.23-P1P2	CLK4	GAGGGTGTTTACGTTCTCTA	P1P2
CLK4_+_178054232.23-P1P2	CLK4	GAGAGGCCCCGGGACCGGGT	P1P2
CLK4_+_178054140.23-P1P2	CLK4	GCACGTGGAGCCCCGCCCTT	P1P2
CLK4_-_178054146.23-P1P2	CLK4	GGCTCCCGCCGCTCCACCTA	P1P2
CLK4_+_178054320.23-P1P2	CLK4	GGACACGCGGTACACACTGA	P1P2
CLK4_-_178054150.23-P1P2	CLK4	GCCGCCGCTCCACCTAAGGG	P1P2
CLK4_-_178054304.23-P1P2	CLK4	GGGCTCGGGTGGAACCGGGA	P1P2
CLSTN3_-_7282872.23-P1	CLSTN3	GCCCGACGCCCCAGTCTCAT	P1
CLSTN3_+_7282879.23-P1	CLSTN3	GGGACCAGGTGCTGCAGCGG	P1
CLSTN3_+_7282858.23-P1	CLSTN3	GGAGGGAGCCAATGAGACTG	P1
CLSTN3_+_7282834.23-P1	CLSTN3	GTCGGGGCTGGAGAGTTTCA	P1
CLSTN3_+_7282756.23-P1	CLSTN3	GAAGCTGGAGAGCCACGGAG	P1
CLSTN3_+_7282934.23-P1	CLSTN3	GCAGCCGGGCAACGATTGAT	P1
CLSTN3_+_7282686.23-P1	CLSTN3	GTGGGGAAGAGAGACGTCAG	P1
CLSTN3_+_7282787.23-P1	CLSTN3	GGGGAGCCGAGGAACTGCGG	P1
CLSTN3_+_7282905.23-P1	CLSTN3	GGCCAATCAGGTGACTGGGA	P1
CLSTN3_+_7282733.23-P1	CLSTN3	GTGGGAAAGAAGAGGGACGT	P1
CLSTN3_-_7308332.23-P2	CLSTN3	GACCTTGGAACCAGTGTCGA	P2
CLSTN3_+_7308254.23-P2	CLSTN3	GTCCTGGGAACGGGGGATAA	P2
CLSTN3_+_7308312.23-P2	CLSTN3	GTCCCTCGACACTGGTTCCA	P2
CLSTN3_+_7308155.23-P2	CLSTN3	GCCAGGGGCAGTGCCTTCAC	P2
CLSTN3_+_7308302.23-P2	CLSTN3	GCTGGTTCCAAGGTGAAGAC	P2
CLSTN3_+_7308320.23-P2	CLSTN3	GGGGCACACTCCCTCGACAC	P2
CLSTN3_-_7308409.23-P2	CLSTN3	GGTCAGGATGGGGACCAACT	P2
CLSTN3_-_7308381.23-P2	CLSTN3	GTTGGCTGGTGGCCTCAAGT	P2
CLSTN3_+_7308199.23-P2	CLSTN3	GGCAGGAAATAGTGTCTCTC	P2
CLSTN3_-_7308363.23-P2	CLSTN3	GCAGCAGAGTCCGTTCTAAT	P2
CNKSR3_-_154831859.23-P1P2	CNKSR3	GAGGGTCTAGGGAAACTCGT	P1P2
CNKSR3_-_154831963.23-P1P2	CNKSR3	GGCCCCGCTTTCCTTTTCAA	P1P2
CNKSR3_-_154831848.23-P1P2	CNKSR3	GGGGCGGGGCCGAGGGTCTA	P1P2
CNKSR3_+_154831901.23-P1P2	CNKSR3	GAGCCGGACCGGCTTAGAGA	P1P2
CNKSR3_-_154831756.23-P1P2	CNKSR3	GCTCCCGTGCCGCCCTGGCA	P1P2
CNKSR3_-_154831942.23-P1P2	CNKSR3	GCTCACACCCGCAGCGTCCC	P1P2
CNKSR3_+_154831952.23-P1P2	CNKSR3	GTACAACCCGCCCCTTGAAA	P1P2
CNKSR3_+_154831912.23-P1P2	CNKSR3	GCTGCGGGTGTGAGCCGGAC	P1P2
CNKSR3_+_154831998.23-P1P2	CNKSR3	GAGGGCCTCACACAAACCAG	P1P2
CNKSR3_+_154831874.23-P1P2	CNKSR3	GAACCCGAGTCCGCCGCTTC	P1P2
CNTRL_-_123837071.23-P1P2	CNTRL	GCGAAGGCACCGCATCCCGT	P1P2
CNTRL_+_123837097.23-P1P2	CNTRL	GCTAGGATGCCGGGGAGTCT	P1P2
CNTRL_+_123837018.23-P1P2	CNTRL	GGCGTTGCAGGTGAAGTGTC	P1P2
CNTRL_-_123837049.23-P1P2	CNTRL	GCACCTGCAACGCAATCCGA	P1P2
CNTRL_+_123837105.23-P1P2	CNTRL	GCCAGCGCGCTAGGATGCCG	P1P2
CNTRL_-_123836852.23-P1P2	CNTRL	GAGCGCGCAAGCATCAGAAG	P1P2
CNTRL_-_123837174.23-P1P2	CNTRL	GGCGTCCCTTCCAACAGTAC	P1P2
CNTRL_-_123837179.23-P1P2	CNTRL	GCCTTCCAACAGTACCGGAG	P1P2
CNTRL_-_123837141.23-P1P2	CNTRL	GGCGCTGGCTGCAAAAGAGG	P1P2
CNTRL_+_123837089.23-P1P2	CNTRL	GCCGGGGAGTCTTGGGCGCG	P1P2
CPA4_-_129932889.23-P1	CPA4	GAATGGGAGAGGCATTGGTA	P1
CPA4_+_129932787.23-P1	CPA4	GGCTGAAAAAGTCTGTGCCA	P1
CPA4_+_129932890.23-P1	CPA4	GAACTCTGACTGTGACAGGC	P1
CPA4_-_129932917.23-P1	CPA4	GTGTCACAGTCAGAGTTGCA	P1
CPA4_-_129932925.23-P1	CPA4	GTCAGAGTTGCAAGGGTGCT	P1
CPA4_-_129932867.23-P1	CPA4	GTCAACCTTTATCACTTGAA	P1
CPA4_+_129932823.23-P1	CPA4	GCATCTCAATTTACAAGGTC	P1
CPA4_+_129932674.23-P1	CPA4	GAGAGGTCAGATTATAAACC	P1
CPA4_+_129932549.23-P1	CPA4	GACCAGGGCAGGTCAGGATG	P1
CPA4_+_129932850.23-P1	CPA4	GCATTCCTTTCAAGTGATAA	P1
CPA4_-_129947967.23-P2	CPA4	GCCTTCTCTTAGAGCCGGAA	P2
CPA4_-_129947780.23-P2	CPA4	Gggattcaggggaatttttt	P2
CPA4_-_129947767.23-P2	CPA4	Gctagagcttgattggattc	P2
CPA4_+_129947565.23-P2	CPA4	Gagctgctgtagaataaaag	P2
CPA4_-_129947904.23-P2	CPA4	GGATTCAGGCAGTATCTGAC	P2
CPA4_-_129947760.23-P2	CPA4	Ggccaggtctagagcttgat	P2
CPA4_-_129947832.23-P2	CPA4	GGCTACATCTATTATCACCG	P2
CPA4_-_129948013.23-P2	CPA4	GGAGAGACAACTGCTCAATG	P2
CPA4_+_129947522.23-P2	CPA4	Gtgcatgcgcagaccttgct	P2
CPA4_+_129947959.23-P2	CPA4	GAGAGGAGTATTTCCCCTTC	P2
CPT1C_-_50194320.23-P1P2	CPT1C	GGGACGCCGTGGCTCGAAGG	P1P2
CPT1C_-_50194267.23-P1P2	CPT1C	GCTGGCCGGGTAAAAGGAGA	P1P2
CPT1C_-_50194350.23-P1P2	CPT1C	GGAACGCGGGGATTGGAAGG	P1P2
CPT1C_-_50194338.23-P1P2	CPT1C	GGGGGCGGGGATAGAACGCG	P1P2
CPT1C_-_50194270.23-P1P2	CPT1C	GGCCGGGTAAAAGGAGACGG	P1P2
CPT1C_-_50194387.23-P1P2	CPT1C	GGGACCTGAATACCCGGCTA	P1P2
CPT1C_-_50194060.23-P1P2	CPT1C	GCTCCCTCCCTGGCGTGAAA	P1P2
CPT1C_-_50194347.23-P1P2	CPT1C	GATAGAACGCGGGGATTGGA	P1P2
CPT1C_-_50194295.23-P1P2	CPT1C	GGGGGATCGAACGGATGTAG	P1P2
CPT1C_-_50194286.23-P1P2	CPT1C	GCGGAGGACTGGGGATCGAA	P1P2
CREB3L4_-_153940252.23-P1P2	CREB3L4	GTGAGAGGGTAGTGTGCCAT	P1P2
CREB3L4_-_153940227.23-P1P2	CREB3L4	GCGACCAGTTACGGAAGAGG	P1P2
CREB3L4_+_153939813.23-P1P2	CREB3L4	GGGAAGCTCCGGTTTCACCC	P1P2
CREB3L4_+_153940266.23-P1P2	CREB3L4	GTGAAGACTTAGGTTTCGGA	P1P2
CREB3L4_+_153940167.23-P1P2	CREB3L4	GCAGGAGAGTCAGGCCAATG	P1P2
CREB3L4_+_153940209.23-P1P2	CREB3L4	GAGGCCGCCTCTTCCGTAAC	P1P2
CREB3L4_-_153940237.23-P1P2	CREB3L4	GCGGAAGAGGCGGCCTTGAG	P1P2
CREB3L4_+_153940194.23-P1P2	CREB3L4	GTAACTGGTCGGAGACAGTT	P1P2
CREB3L4_-_153940332.23-P1P2	CREB3L4	GGGGAAGAGCGCCACGCGGT	P1P2
CREB3L4_-_153939818.23-P1P2	CREB3L4	GGGCTGTTGACTCCCCGCCT	P1P2
CRTC1_+_18794290.23-P1P2	CRTC1	GcgctcgGGGCCCGCGGGAA	P1P2
CRTC1_+_18794355.23-P1P2	CRTC1	Gcggcgcaggcgcacaggag	P1P2
CRTC1_-_18794261.23-P1P2	CRTC1	GAGGAGGCGGATCACTGCGT	P1P2
CRTC1_+_18794415.23-P1P2	CRTC1	GAAGCGCCGGCTGGGCCCAC	P1P2
CRTC1_+_18794273.23-P1P2	CRTC1	GAAGGGCGGTGGAGCGCGAG	P1P2
CRTC1_-_18794392.23-P1P2	CRTC1	Ggcgccgcgctcacgaccgc	P1P2
CRTC1_-_18794461.23-P1P2	CRTC1	GCGGTGGCACGGGCGAGTGG	P1P2
CRTC1_+_18794184.23-P1P2	CRTC1	GAAGGACCGCGGATCGGCTG	P1P2
CRTC1_+_18794195.23-P1P2	CRTC1	GGGCTGTTGGACAAGGACCG	P1P2
CRTC1_-_18794089.23-P1P2	CRTC1	GCCAAACCCAGGTTCAACTT	P1P2
CTIF_+_46065256.23-P1P2	CTIF	GAGGGTGGCCCCAGGACGCT	P1P2
CTIF_-_46065269.23-P1P2	CTIF	GGCGACATCCCGAGCGTCCT	P1P2
CTIF_+_46065406.23-P1P2	CTIF	GACACAGGGAAAGAGAATGT	P1P2
CTIF_-_46065193.23-P1P2	CTIF	GAGGGCTGCGCCAGCGCCGT	P1P2
CTIF_+_46065141.23-P1P2	CTIF	GCCTCTGCGGTGGGAGAACT	P1P2
CTIF_+_46065351.23-P1P2	CTIF	GCCACGTGCAAAGACTTGAA	P1P2
CTIF_-_46065239.23-P1P2	CTIF	GTCGCTAGACTGGGCTGTCT	P1P2
CTIF_-_46065332.23-P1P2	CTIF	GGCGAACTACATTACCCAGC	P1P2
CTIF_+_46065187.23-P1P2	CTIF	GCCGCCGCCCAGCGACCCCA	P1P2
CTIF_+_46065181.23-P1P2	CTIF	GCCCAGCGACCCCACGGCGC	P1P2
CTNS_+_3539879.23-P1P2	CTNS	GGGCCGGGGCGCAGAGATCG	P1P2
CTNS_+_3539873.23-P1P2	CTNS	GGGCGCAGAGATCGGGGCTC	P1P2
CTNS_+_3539964.23-P1P2	CTNS	GGACTCGTGGGGCCGGATCT	P1P2
CTNS_-_3540011.23-P1P2	CTNS	GGGCGGAGGTCAGGTGACAG	P1P2
CTNS_-_3539740.23-P1P2	CTNS	GGCGGAAGGCGGGACCTAAA	P1P2
CTNS_+_3539900.23-P1P2	CTNS	GGGACAGAGCGCAGCTGGGT	P1P2
CTNS_+_3539750.23-P1P2	CTNS	GGGGCGGAAATCAGAGCCCG	P1P2
CTNS_+_3539843.23-P1P2	CTNS	GAAGATGAGGTCCGCTGCCA	P1P2
CTNS_-_3539994.23-P1P2	CTNS	GGGCCCCACGAGTCAGGTGG	P1P2
CTNS_-_3539719.23-P1P2	CTNS	GCCGGCTATAGGCGGAGAGG	P1P2
CTTNBP2_+_117513630.23-P1P2	CTTNBP2	GcggcgcgcAGCGGGTTAAG	P1P2
CTTNBP2_+_117513624.23-P1P2	CTTNBP2	GgcAGCGGGTTAAGCGGCGA	P1P2
CTTNBP2_-_117513737.23-P1P2	CTTNBP2	GTCGTGGAGGTGCGAGAAAT	P1P2
CTTNBP2_-_117513724.23-P1P2	CTTNBP2	GgccagccgcgggcTCGTGG	P1P2
CTTNBP2_-_117513821.23-P1P2	CTTNBP2	GTGAAGGCAGAAAGCGCCCG	P1P2
CTTNBP2_+_117513689.23-P1P2	CTTNBP2	Gcggctggcgccaccgggcg	P1P2
CTTNBP2_+_117513833.23-P1P2	CTTNBP2	GCGGCTTGGTTGGGGTTCTG	P1P2
CTTNBP2_+_117513708.23-P1P2	CTTNBP2	GTCGCACCTCCACGAgcccg	P1P2
CTTNBP2_+_117513704.23-P1P2	CTTNBP2	GACCTCCACGAgcccgcggc	P1P2
CTTNBP2_-_117513799.23-P1P2	CTTNBP2	GGGATCAAAGACCACGGAAG	P1P2
CYTH3_+_6312368.23-P1P2	CYTH3	GCGGCCCGGCCGGTTCCCGA	P1P2
CYTH3_-_6312423.23-P1P2	CYTH3	GCTGGGGAAGGCTGTAGACC	P1P2
CYTH3_+_6312378.23-P1P2	CYTH3	GCAGACGCCGCCGGCCCGGC	P1P2
CYTH3_-_6312299.23-P1P2	CYTH3	GcgggcggggccTCGCTGGT	P1P2
CYTH3_+_6312365.23-P1P2	CYTH3	GCCCGGCCGGTTCCCGAGGG	P1P2
CYTH3_+_6312439.23-P1P2	CYTH3	GCGCTCCACGCACACCGGAT	P1P2
CYTH3_+_6312424.23-P1P2	CYTH3	GGGATCGGCCTGCACTTCAG	P1P2
CYTH3_+_6312473.23-P1P2	CYTH3	GGCAGGCTACTGGAATGCTG	P1P2
CYTH3_-_6312231.23-P1P2	CYTH3	GAGGGAGCGCGCAGGCGACC	P1P2
CYTH3_-_6312338.23-P1P2	CYTH3	GCATGCCCCGCCTCTGCCCG	P1P2
DAGLA_+_61447729.23-P1P2	DAGLA	GGGGAGCGGCGTCGAGGCCA	P1P2
DAGLA_+_61447778.23-P1P2	DAGLA	GTGACCATGGCGACGGTCGT	P1P2
DAGLA_-_61447734.23-P1P2	DAGLA	GCGGAAGACTCGGCTCTCCC	P1P2
DAGLA_+_61447749.23-P1P2	DAGLA	GCGCCCCCTGGCGCCAGGGA	P1P2
DAGLA_+_61447774.23-P1P2	DAGLA	GCATGGCGACGGTCGTGGGG	P1P2
DAGLA_-_61447809.23-P1P2	DAGLA	GTCGCCATGGTCACCGCTGG	P1P2
DAGLA_+_61447689.23-P1P2	DAGLA	GGGCGCCGGCCCTGCGCGTG	P1P2
DAGLA_+_61447791.23-P1P2	DAGLA	GCCGCCGCCAGCGGTGACCA	P1P2
DAGLA_-_61447767.23-P1P2	DAGLA	GCTCCCCTCCCTGGCGCCAG	P1P2
DAGLA_-_61447831.23-P1P2	DAGLA	GCGGAGAGGGGTTTACGTAA	P1P2
DAPK1_-_90112513.23-P1P2	DAPK1	GTAGCAATGTGTCACAGGTG	P1P2
DAPK1_-_90112558.23-P1P2	DAPK1	GCTGGCTCCCCGGCCGGCGT	P1P2
DAPK1_+_90112466.23-P1P2	DAPK1	GGCCCTCTGACTGGGTTCTA	P1P2
DAPK1_-_90112428.23-P1P2	DAPK1	Gaccgtgcccggcacaagct	P1P2
DAPK1_+_90112644.23-P1P2	DAPK1	GCGGCGCTGCGGGTTCTGCG	P1P2
DAPK1_-_90112671.23-P1P2	DAPK1	GAGAACCCGCAGCGCCGGCC	P1P2
DAPK1_-_90112615.23-P1P2	DAPK1	GTAGAGCGCGCCAGCGAGCC	P1P2
DAPK1_-_90112573.23-P1P2	DAPK1	GGCGTGGGTGTGGGGCGAGT	P1P2
DAPK1_-_90112527.23-P1P2	DAPK1	GAGGTGGGGCGCCCGCGTTC	P1P2
DAPK1_-_90112486.23-P1P2	DAPK1	GTCCCTAGAACCCAGTCAGA	P1P2
DBF4_-_87505396.23-P1P2	DBF4	GTTCCCAGACGTCCGACCAG	P1P2
DBF4_-_87505481.23-P1P2	DBF4	GCGGGAATAACCCTGGTGAC	P1P2
DBF4_-_87505679.23-P1P2	DBF4	Gcgaggcgcgagaaggacgg	P1P2
DBF4_-_87505573.23-P1P2	DBF4	GGCTGCGCCAAGACCTGAAG	P1P2
DBF4_-_87505688.23-P1P2	DBF4	Gagaaggacggcggcgtgag	P1P2
DBF4_+_87505826.23-P1P2	DBF4	GGCGCAAAGCACAAACGAGT	P1P2
DBF4_-_87505634.23-P1P2	DBF4	GAATGGAGGCGGGGTAGAGG	P1P2
DBF4_-_87505676.23-P1P2	DBF4	Ggagcgaggcgcgagaagga	P1P2
DBF4_-_87505620.23-P1P2	DBF4	GTGAGAGAGCAACGGAATGG	P1P2
DBF4_-_87505724.23-P1P2	DBF4	Ggcgagaaggcaggcacgag	P1P2
DBF4B_-_42785918.23-P1P2	DBF4B	GAGACGGTTTGAGAAGACGT	P1P2
DBF4B_-_42785926.23-P1P2	DBF4B	GTGAGAAGACGTAGGCGGTG	P1P2
DBF4B_-_42786011.23-P1P2	DBF4B	GCAGCTACGGCGTTCTTTTA	P1P2
DBF4B_-_42785921.23-P1P2	DBF4B	GCGGTTTGAGAAGACGTAGG	P1P2
DBF4B_-_42785980.23-P1P2	DBF4B	GTCCTTCCAAGGACACCGTA	P1P2
DBF4B_-_42785939.23-P1P2	DBF4B	GGCGGTGGGGGAACGGAAAG	P1P2
DBF4B_-_42785858.23-P1P2	DBF4B	GTCAACTTGAGGGCCATTAA	P1P2
DBF4B_-_42785998.23-P1P2	DBF4B	GAGGGCGGATCTCGCAGCTA	P1P2
DBF4B_+_42785849.23-P1P2	DBF4B	GAGACGGCTTTGCCCCTTAA	P1P2
DBF4B_+_42785960.23-P1P2	DBF4B	GGCCCTACGGTGTCCTTGGA	P1P2
DBT_-_100715477.23-P1P2	DBT	GTCCCCCTGGGCGACCAATA	P1P2
DBT_-_100715481.23-P1P2	DBT	GCCTGGGCGACCAATAGGGA	P1P2
DBT_-_100715546.23-P1P2	DBT	GGGAGCCTGAGCTAAACCCT	P1P2
DBT_-_100715526.23-P1P2	DBT	GAGCCAACCAAGGAGTAGGG	P1P2
DBT_-_100715446.23-P1P2	DBT	GGCGCGGCCTATCAGGAGAT	P1P2
DBT_-_100715523.23-P1P2	DBT	GAACAGCCAACCAAGGAGTA	P1P2
DBT_-_100715581.23-P1P2	DBT	GCGGGGAGTGAAAAGAGCCT	P1P2
DBT_+_100715511.23-P1P2	DBT	GCAGGCTCCGCCCTACTCCT	P1P2
DBT_-_100715465.23-P1P2	DBT	GGGGAAACGCGCCTCCCCCT	P1P2
DBT_+_100715541.23-P1P2	DBT	GCCGCTGGGTCCCAGATCCT	P1P2
DCAF15_-_14063141.23-P1P2	DCAF15	GCGGGGCGGGAATACGGCAA	P1P2
DCAF15_-_14063135.23-P1P2	DCAF15	GTTAAGGCGGGGCGGGAATA	P1P2
DCAF15_-_14063021.23-P1P2	DCAF15	GGAAACCCGCCAGCCACAGG	P1P2
DCAF15_-_14063151.23-P1P2	DCAF15	GATACGGCAACGGGCCGCGG	P1P2
DCAF15_-_14063106.23-P1P2	DCAF15	GAACAAACGGGACCTCCGAG	P1P2
DCAF15_+_14063096.23-P1P2	DCAF15	GTTAAGGACGTACCACTCGG	P1P2
DCAF15_-_14063122.23-P1P2	DCAF15	GGAGTGGTACGTCCTTAAGG	P1P2
DCAF15_-_14063186.23-P1P2	DCAF15	GTACCAATCAAGAGTCGAGA	P1P2
DCAF15_-_14062991.23-P1P2	DCAF15	GCAAGGGCCTGGACCGCCTG	P1P2
DCAF15_-_14063148.23-P1P2	DCAF15	GGGAATACGGCAACGGGCCG	P1P2
DCLRE1B_+_114447821.23-P1P2	DCLRE1B	GGGGAAGGGCATCCTAAGGT	P1P2
DCLRE1B_-_114447896.23-P1P2	DCLRE1B	GGCTCCCTCTGGTGGAGCTG	P1P2
DCLRE1B_-_114447831.23-P1P2	DCLRE1B	GTAGTCCCGACTCCGACCTT	P1P2
DCLRE1B_-_114447914.23-P1P2	DCLRE1B	GGCGGCGGGCAATCGGAAAT	P1P2
DCLRE1B_+_114447699.23-P1P2	DCLRE1B	GGGCCTATCCGCGATGAGAA	P1P2
DCLRE1B_+_114447781.23-P1P2	DCLRE1B	GCGCTCGCTCGCGGGGAGAC	P1P2
DCLRE1B_+_114447878.23-P1P2	DCLRE1B	GCCGCCGCAGCTCCACCAGA	P1P2
DCLRE1B_+_114447624.23-P1P2	DCLRE1B	GGGACGCGGCGCTGGAAATC	P1P2
DCLRE1B_+_114447690.23-P1P2	DCLRE1B	GGCGATGAGAACGGCGTGGA	P1P2
DCLRE1B_-_114447547.23-P1P2	DCLRE1B	GACACCGCGAGCCCCACCCT	P1P2
DDIT4_-_74033501.23-P1P2	DDIT4	GGTTCGACTGCGAGCTTTCT	P1P2
DDIT4_-_74033513.23-P1P2	DDIT4	GGCTTTCTGGGGCTCAATGG	P1P2
DDIT4_-_74033537.23-P1P2	DDIT4	GGGGCCCGGCCGCTGTCACC	P1P2
DDIT4_+_74033385.23-P1P2	DDIT4	GTCGCGGCAGGGGAGGATCA	P1P2
DDIT4_-_74033480.23-P1P2	DDIT4	GGGGGCGTGGCGGTGGGTCG	P1P2
DDIT4_-_74033695.23-P1P2	DDIT4	GCTAGGGCGCAGCAGGCCAA	P1P2
DDIT4_+_74033410.23-P1P2	DDIT4	GCAGCTGCCAAGGTCCCCGA	P1P2
DDIT4_-_74033541.23-P1P2	DDIT4	GCCGGCCGCTGTCACCGGGC	P1P2
DDIT4_-_74033518.23-P1P2	DDIT4	GCTGGGGCTCAATGGAGGCG	P1P2
DDIT4_-_74033657.23-P1P2	DDIT4	GTCGCCGCGCTAGTCCTTAT	P1P2
DDX10_+_108535639.23-P1P2	DDX10	GGGGCGCAGCACTCCACGGA	P1P2
DDX10_+_108535693.23-P1P2	DDX10	GAGGGCTGTGATTGGCGAAT	P1P2
DDX10_+_108535721.23-P1P2	DDX10	GGGCACGCGCCAATGACGTC	P1P2
DDX10_+_108535636.23-P1P2	DDX10	GCGCAGCACTCCACGGAAGG	P1P2
DDX10_-_108535673.23-P1P2	DDX10	GGCTGCGCCCCCGTTTCCCC	P1P2
DDX10_+_108535715.23-P1P2	DDX10	GCGCCAATGACGTCAGGAAA	P1P2
DDX10_-_108535626.23-P1P2	DDX10	GAGCCGGCGTGCTCCCGGCT	P1P2
DDX10_+_108535564.23-P1P2	DDX10	GCGCACTGTTGTTGTTACTA	P1P2
DDX10_+_108535607.23-P1P2	DDX10	GAGCCGAGCCGGGAGCACGC	P1P2
DDX10_+_108535682.23-P1P2	DDX10	GTGGCGAATTGGCTCCTGCT	P1P2
DDX58_-_32526424.23-P1P2	DDX58	GCACCGAGGAAGCCCGGGAA	P1P2
DDX58_-_32526429.23-P1P2	DDX58	GAGGAAGCCCGGGAACGGAG	P1P2
DDX58_-_32526368.23-P1P2	DDX58	GCGGCGGGCGGGGTTCGCGG	P1P2
DDX58_+_32526556.23-P1P2	DDX58	GGTGGGAGAACtgggtacac	P1P2
DDX58_+_32526396.23-P1P2	DDX58	GCGGGCTTCCTCGGTGCGGA	P1P2
DDX58_-_32526273.23-P1P2	DDX58	GGGAAAGCAGGGATTTTCCG	P1P2
DDX58_+_32526673.23-P1P2	DDX58	Gtactggagctctcctactg	P1P2
DDX58_-_32526353.23-P1P2	DDX58	GCGAAAGTGCAACTAGCGGC	P1P2
DDX58_+_32526414.23-P1P2	DDX58	GAGGGGTCCTCTCCGTTCCC	P1P2
DDX58_-_32526326.23-P1P2	DDX58	GAGGAACTTTAATAACTAAA	P1P2
DEDD2_+_42721961.23-P1	DEDD2	GAGGTCAAGCGGCCCAGGAA	P1
DEDD2_+_42721985.23-P1	DEDD2	GAACCAAGATGCTTCGGTTG	P1
DEDD2_+_42722091.23-P1	DEDD2	GGCCCCGGTGGCTTGAGTCA	P1
DEDD2_-_42722052.23-P1	DEDD2	GCGAGAGCACGCCGCCTCTT	P1
DEDD2_+_42722044.23-P1	DEDD2	GGTACCAGATACAGCCCAAG	P1
DEDD2_+_42722103.23-P1	DEDD2	GTGGCGCTACATGGCCCCGG	P1
DEDD2_-_42722062.23-P1	DEDD2	GCCGCCTCTTGGGCTGTATC	P1
DEDD2_-_42721929.23-P1	DEDD2	GTGCGACCGCCACGCCCCTT	P1
DEDD2_+_42721865.23-P1	DEDD2	GAGGAGGGGCGAGGTGACGC	P1
DEDD2_+_42721966.23-P1	DEDD2	GGGGGCAGGTCAAGCGGCCC	P1
DEDD2_+_42724426.23-P2	DEDD2	GTGGGCGGTGCCCTTACCCG	P2
DEDD2_-_42724516.23-P2	DEDD2	GTCTGTGTCAAGAGCGGCAG	P2
DEDD2_-_42724485.23-P2	DEDD2	GGTGAGGGGTCCCACACGCC	P2
DEDD2_-_42724510.23-P2	DEDD2	GCGAGGGTCTGTGTCAAGAG	P2
DEDD2_+_42724481.23-P2	DEDD2	GGACACAGACCCTCGGCTCC	P2
DEDD2_+_42724365.23-P2	DEDD2	GCGCCTGCGTGTTGCCACAC	P2
DEDD2_-_42724438.23-P2	DEDD2	GGATTGGTCGCCACGGGTAA	P2
DEDD2_+_42724474.23-P2	DEDD2	GACCCTCGGCTCCAGGCGTG	P2
DEDD2_-_42724613.23-P2	DEDD2	GGGGCGGAAGGAAAACTAAG	P2
DEDD2_-_42724391.23-P2	DEDD2	GGTGGCAACACGCAGGCGCA	P2
DENND4B_+_153917800.23-P1	DENND4B	GCGCCACCACACACACCCAT	P1
DENND4B_-_153917792.23-P1	DENND4B	GAGGGGAAGCTGCAACTCAG	P1
DENND4B_-_153917849.23-P1	DENND4B	GGTGGTGGGGTTACCATTGA	P1
DENND4B_-_153917807.23-P1	DENND4B	GTCAGAGGAAGTCAGCCTAT	P1
DENND4B_+_153917840.23-P1	DENND4B	GGCTGTGCTGGCACCTTCAA	P1
DENND4B_-_153917983.23-P1	DENND4B	GCCCCAGAGAACAGGGAATA	P1
DENND4B_-_153917775.23-P1	DENND4B	GACTTCCTGAAACAGTGGAG	P1
DENND4B_-_153917892.23-P1	DENND4B	GAGTTGGAATCTCAGACTAT	P1
DENND4B_+_153918264.23-P1	DENND4B	GGGTGCGCAGGTCCTGCGGA	P1
DENND4B_-_153918000.23-P1	DENND4B	GTAAGGAATCTCATAGAGCC	P1
DENND4B_+_153919294.23-P2	DENND4B	GCGGCCCTCTGGGTCGCCTG	P2
DENND4B_+_153919262.23-P2	DENND4B	GGAGGCACGGGCTGGATGGT	P2
DENND4B_-_153919357.23-P2	DENND4B	GTGGGTCCTGCAGTCAGATG	P2
DENND4B_+_153919325.23-P2	DENND4B	GTGCAGGACCCAGGCGGGAA	P2
DENND4B_+_153919304.23-P2	DENND4B	GGAGCGCGCCGCGGCCCTCT	P2
DENND4B_+_153919266.23-P2	DENND4B	GTCCTGAGGCACGGGCTGGA	P2
DENND4B_-_153919416.23-P2	DENND4B	GTAGTCTACGGGGACCCAGG	P2
DENND4B_-_153919392.23-P2	DENND4B	GGGCGCAGGTGAAGTCCCGA	P2
DENND4B_-_153919311.23-P2	DENND4B	GCTGACCCCAGGCGACCCAG	P2
DENND4B_+_153919244.23-P2	DENND4B	GTGGGAAGCTACCTGGGTGC	P2
DEPDC1_-_68962871.23-P1P2	DEPDC1	GCTCGGGAAGGAGTCGGCGA	P1P2
DEPDC1_+_68962965.23-P1P2	DEPDC1	GGGAGGGAGAAACAGCGCCA	P1P2
DEPDC1_-_68962949.23-P1P2	DEPDC1	GtggcctgggACCGCCTCGA	P1P2
DEPDC1_+_68962938.23-P1P2	DEPDC1	GCGAGCCTGTCCCATCGAGG	P1P2
DEPDC1_-_68962955.23-P1P2	DEPDC1	GgggACCGCCTCGATGGGAC	P1P2
DEPDC1_-_68962892.23-P1P2	DEPDC1	GGCCGCTCGGCTGCGTCCTG	P1P2
DEPDC1_-_68962917.23-P1P2	DEPDC1	GCAGTAGCTGGCGCgggctg	P1P2
DEPDC1_-_68962859.23-P1P2	DEPDC1	GGCCACAGCCAGGCTCGGGA	P1P2
DEPDC1_+_68962985.23-P1P2	DEPDC1	GCCGCCTCGCCGTAGACCGC	P1P2
DEPDC1_-_68962905.23-P1P2	DEPDC1	GGTCCTGGGGCTCCAGTAGC	P1P2
DHX40_+_57642905.23-P1P2	DHX40	GGCGACTTGTAGCAAGGGGA	P1P2
DHX40_-_57642774.23-P1P2	DHX40	GCCGGAGAGGCGAAACAAGA	P1P2
DHX40_-_57642833.23-P1P2	DHX40	GGCGAAGCGCACGTGGCAGT	P1P2
DHX40_+_57642842.23-P1P2	DHX40	GGCCGAGGCTCCACCCCCCA	P1P2
DHX40_-_57642732.23-P1P2	DHX40	GCCACTGTGGCGTTGAAAAG	P1P2
DHX40_+_57642857.23-P1P2	DHX40	GGCGGCCGGACCTCGAGCCG	P1P2
DHX40_+_57642806.23-P1P2	DHX40	GGCCACGTGCGCTTCGCCTT	P1P2
DHX40_+_57642878.23-P1P2	DHX40	GTGCTCGATGACGTGGTACG	P1P2
DHX40_-_57642874.23-P1P2	DHX40	GGGAGCCTCGGCTCGAGGTC	P1P2
DHX40_-_57642847.23-P1P2	DHX40	GGCAGTTGGCGGGAAATCCC	P1P2
DIABLO_-_122710695.23-P1P2	DIABLO	GCAAGGAAGCAGTCGGGATT	P1P2
DIABLO_-_122710699.23-P1P2	DIABLO	GGAAGCAGTCGGGATTGGGC	P1P2
DIABLO_+_122710638.23-P1P2	DIABLO	GTATGGGGCGAGGCGCTCTC	P1P2
DIABLO_+_122710632.23-P1P2	DIABLO	GGCGAGGCGCTCTCAGGTGG	P1P2
DIABLO_+_122710371.23-P1P2	DIABLO	GGGGTCGCGGCGTCTCGCTC	P1P2
DIABLO_+_122710472.23-P1P2	DIABLO	GTAGAGGGGACAGGACCAGA	P1P2
DIABLO_-_122710876.23-P1P2	DIABLO	GGGTGGGCGGGGACTCAGTT	P1P2
DIABLO_+_122710591.23-P1P2	DIABLO	GCACGAAGCTGCGTCACTTC	P1P2
DIABLO_-_122710795.23-P1P2	DIABLO	GCGCGGGGCGGGGCATATGC	P1P2
DIABLO_-_122710725.23-P1P2	DIABLO	GGGGAAAGGGGGCGAGGCTT	P1P2
DIAPH2_+_95939549.23-P1P2	DIAPH2	GTGGCCCAGCGAGAACAGGG	P1P2
DIAPH2_+_95939776.23-P1P2	DIAPH2	GGCCCTCAGGGCGGTGTTTA	P1P2
DIAPH2_-_95939665.23-P1P2	DIAPH2	GTCAGTAGCTGGGGCCGGCT	P1P2
DIAPH2_+_95939552.23-P1P2	DIAPH2	GTAGTGGCCCAGCGAGAACA	P1P2
DIAPH2_-_95939711.23-P1P2	DIAPH2	GCGCGCCCGGGCGGCCGATG	P1P2
DIAPH2_-_95939702.23-P1P2	DIAPH2	GGCAGCTTTGCGCGCCCGGG	P1P2
DIAPH2_-_95939671.23-P1P2	DIAPH2	GGCTGGGGCCGGCTCGGCTG	P1P2
DIAPH2_-_95939739.23-P1P2	DIAPH2	GTGAAGAATCACGTGTGTTG	P1P2
DIAPH2_+_95939590.23-P1P2	DIAPH2	GAGCACTTTCAGCTGCGGTT	P1P2
DIAPH2_+_95939773.23-P1P2	DIAPH2	GCTCAGGGCGGTGTTTAGGG	P1P2
DMGDH_+_78365695.23-ENST00000255189.3	DMGDH	GGATGGACGCCGGGTGTGAA	ENST00000255189.3
DMGDH_+_78365651.23-ENST00000255189.3	DMGDH	GAGGAGCTCCGCGAGGATCG	ENST00000255189.3
DMGDH_-_78365482.23-ENST00000255189.3	DMGDH	GGGCGCAGGCGCCTGCTCCG	ENST00000255189.3
DMGDH_-_78365638.23-ENST00000255189.3	DMGDH	GGGACGCCCGGGGGCCAAGA	ENST00000255189.3
DMGDH_+_78365769.23-ENST00000255189.3	DMGDH	GCCGTGACAGGGGAAAATTG	ENST00000255189.3
DMGDH_+_78365675.23-ENST00000255189.3	DMGDH	GGGAGTCGCTCGCAGCCCAG	ENST00000255189.3
DMGDH_+_78365705.23-ENST00000255189.3	DMGDH	GCTTGGCTAGGGATGGACGC	ENST00000255189.3
DMGDH_+_78366008.23-ENST00000255189.3	DMGDH	GGCGggcgagggtcggttga	ENST00000255189.3
DMGDH_+_78365571.23-ENST00000255189.3	DMGDH	GCTGTGGGCGCCGGGTTCCC	ENST00000255189.3
DMGDH_-_78365682.23-ENST00000255189.3	DMGDH	GCGCGGAGCTCCTGGCCGCT	ENST00000255189.3
DMXL1_+_118406622.23-P1P2	DMXL1	GCCGACCCCCGGTCCACCTA	P1P2
DMXL1_-_118406639.23-P1P2	DMXL1	GGGAGCCCTAGGTGGACCGG	P1P2
DMXL1_+_118406986.23-P1P2	DMXL1	GCTAGCCCAGGTGAAGCTCA	P1P2
DMXL1_+_118406949.23-P1P2	DMXL1	GCGACCCGGGGCCGACTCAC	P1P2
DMXL1_+_118407048.23-P1P2	DMXL1	GAGGGGGCGGGTCGGCGAGA	P1P2
DMXL1_-_118406799.23-P1P2	DMXL1	GTCCAGAGGCGCGTAGTGAG	P1P2
DMXL1_-_118407033.23-P1P2	DMXL1	GGGGAGTGACAGGTGCGCGA	P1P2
DMXL1_-_118406812.23-P1P2	DMXL1	GAGTGAGTGGCGGAGGACTG	P1P2
DMXL1_-_118406802.23-P1P2	DMXL1	GAGAGGCGCGTAGTGAGTGG	P1P2
DMXL1_-_118406853.23-P1P2	DMXL1	GCGGGAAGGGACAGGTCAGG	P1P2
DNA2_-_70231800.23-P1P2	DNA2	GGCGCCGGCGCGTTCCACGT	P1P2
DNA2_+_70231809.23-P1P2	DNA2	GGGACAGAGCCCTGCTGCTC	P1P2
DNA2_+_70231782.23-P1P2	DNA2	GGGCCCCACGTGGAACGCGC	P1P2
DNA2_+_70231843.23-P1P2	DNA2	GTATTCCCAGTCCTAAGCAA	P1P2
DNA2_-_70231860.23-P1P2	DNA2	GTGCTCCCTTGCTTAGGACT	P1P2
DNA2_+_70231749.23-P1P2	DNA2	GCGGCCTGGCGCAGGTCATT	P1P2
DNA2_+_70231830.23-P1P2	DNA2	GAAGCAAGGGAGCAAAGGCA	P1P2
DNA2_+_70231792.23-P1P2	DNA2	GTCAGGTGAGGGGCCCCACG	P1P2
DNA2_+_70231926.23-P1P2	DNA2	GacccgggaggTTTCGGACA	P1P2
DNA2_+_70231738.23-P1P2	DNA2	GAGGTCATTTGGGACATCTG	P1P2
DTL_-_212208954.23-P1P2	DTL	GCCTCTGCTACCCCCTGCGC	P1P2
DTL_+_212208906.23-P1P2	DTL	GACAAACCGCGGGGTGACCA	P1P2
DTL_+_212208915.23-P1P2	DTL	GGAGGCGCGGACAAACCGCG	P1P2
DTL_-_212209021.23-P1P2	DTL	GAGGAGGCGGGGATCCGAAG	P1P2
DTL_-_212208989.23-P1P2	DTL	GCTTGGACTCCAGGTTCCCG	P1P2
DTL_+_212208849.23-P1P2	DTL	GAAAACCAGCAAGAAGGCGG	P1P2
DTL_+_212208891.23-P1P2	DTL	GACCAGGGCGCATGCGTAAC	P1P2
DTL_-_212208922.23-P1P2	DTL	GATGCGCCCTGGTCACCCCG	P1P2
DTL_-_212209085.23-P1P2	DTL	GAGAGAGCGTGACGTCAGTT	P1P2
DTL_-_212208963.23-P1P2	DTL	GCCCCCTGCGCAGGCGCTCA	P1P2
E4F1_+_2273518.23-P1P2	E4F1	GTGAGGGAACGGCAAGAGGA	P1P2
E4F1_+_2273491.23-P1P2	E4F1	GCAGAACCGGAGCGGATTGA	P1P2
E4F1_+_2273406.23-P1P2	E4F1	GGCTGAGAGCGAAGATGGGG	P1P2
E4F1_+_2273396.23-P1P2	E4F1	GAAGATGGGGCGGGACTGTG	P1P2
E4F1_+_2273410.23-P1P2	E4F1	GGCGCGCTGAGAGCGAAGAT	P1P2
E4F1_+_2273486.23-P1P2	E4F1	GCCGGAGCGGATTGACGGAC	P1P2
E4F1_+_2273589.23-P1P2	E4F1	GGCAACGCGCCGCAGGAAGA	P1P2
E4F1_+_2273447.23-P1P2	E4F1	GATAGCGGTGTGGCCTTAAA	P1P2
E4F1_+_2273293.23-P1P2	E4F1	GTGAGAGCCAGAGAACGCGA	P1P2
E4F1_+_2273513.23-P1P2	E4F1	GGAACGGCAAGAGGAGGGCG	P1P2
EBF1_+_158527091.23-P1P2	EBF1	GCAAAGGAAAGAAACATCTT	P1P2
EBF1_+_158527139.23-P1P2	EBF1	GTCTCTGGTGTATCTGTCTA	P1P2
EBF1_+_158527107.23-P1P2	EBF1	GCCTCCTCATCTACACGCAA	P1P2
EBF1_+_158527086.23-P1P2	EBF1	GGAAAGAAACATCTTTGGTT	P1P2
EBF1_+_158527318.23-P1P2	EBF1	GGCTCTGGGGAAAGTCAAAC	P1P2
EBF1_-_158527168.23-P1P2	EBF1	GAGATACACCAGAGAGGGTG	P1P2
EBF1_+_158527438.23-P1P2	EBF1	GCCGGCTCCCGGGCCGCGAT	P1P2
EBF1_-_158527392.23-P1P2	EBF1	GAGGCGGGGCCCGCGCATCG	P1P2
EBF1_-_158526900.23-P1P2	EBF1	GCTGGAGTTTCCTTTTGTAG	P1P2
EBF1_-_158527370.23-P1P2	EBF1	GGCACACTAACCCCAAAGGG	P1P2
EID3_+_104697575.23-P1P2	EID3	GCCGGCCACGGGTATCTCTG	P1P2
EID3_-_104697369.23-P1P2	EID3	GCGGGCATTAGTCGCGTGTG	P1P2
EID3_+_104697465.23-P1P2	EID3	Gcgcccccagcacgctccgc	P1P2
EID3_-_104697484.23-P1P2	EID3	Gttcccgcggagcgtgctgg	P1P2
EID3_-_104697429.23-P1P2	EID3	GGGTCTATGAGCGAGCGCCT	P1P2
EID3_+_104697546.23-P1P2	EID3	GCCTCCCAGCGTGTGGAAAG	P1P2
EID3_-_104697375.23-P1P2	EID3	GTTAGTCGCGTGTGAGGTCA	P1P2
EID3_-_104697396.23-P1P2	EID3	GGCCCATCATTGCGCGTGTT	P1P2
EID3_-_104697441.23-P1P2	EID3	GAGCGCCTCGGCTTGTggct	P1P2
EID3_-_104697520.23-P1P2	EID3	GccgggccgCTAGTGCGCAT	P1P2
ELMOD3_+_85581678.23-P1P2	ELMOD3	GGGCGGAGCCACAGTCCTAG	P1P2
ELMOD3_-_85581784.23-P1P2	ELMOD3	GCAGCGAAGAGCCAACTCTC	P1P2
ELMOD3_+_85581795.23-P1P2	ELMOD3	GGAAGTACGGAGAGCCGGGA	P1P2
ELMOD3_+_85581698.23-P1P2	ELMOD3	GCTGGAGAGCGAACTAGCCC	P1P2
ELMOD3_-_85581657.23-P1P2	ELMOD3	GGGCGTCGGGTCGGGTAAAT	P1P2
ELMOD3_-_85581727.23-P1P2	ELMOD3	GAGTTCGCTCTCCAGTCAGG	P1P2
ELMOD3_-_85581724.23-P1P2	ELMOD3	GGCTAGTTCGCTCTCCAGTC	P1P2
ELMOD3_+_85581695.23-P1P2	ELMOD3	GGAGAGCGAACTAGCCCGGG	P1P2
ELMOD3_+_85581773.23-P1P2	ELMOD3	GTCAATCATCACCTGAGAGT	P1P2
ELMOD3_+_85581754.23-P1P2	ELMOD3	GTGGCTCTTCGCTGGCTGGC	P1P2
EME1_+_48450483.23-P1P2	EME1	GGACCCGGACAGCCGGTAAT	P1P2
EME1_+_48450463.23-P1P2	EME1	GGGACGCAGTAGTCAGAGCG	P1P2
EME1_+_48450369.23-P1P2	EME1	GGATGCGAGGGGAAGTGTGT	P1P2
EME1_+_48450319.23-P1P2	EME1	GTGGTCACGTGACACATCCT	P1P2
EME1_+_48450454.23-P1P2	EME1	GAGTCAGAGCGGGGTGAGGC	P1P2
EME1_-_48450272.23-P1P2	EME1	GGAACCCGTCCGTGCTGCTG	P1P2
EME1_+_48450301.23-P1P2	EME1	GTGGGTGGAGCCGTGAGTGA	P1P2
EME1_+_48450347.23-P1P2	EME1	GGTACTCCAGGTTTGAGGGA	P1P2
EME1_+_48450518.23-P1P2	EME1	GATCGAAAGCATGGCGTCGG	P1P2
EME1_-_48450363.23-P1P2	EME1	GCGACACCGTCCCTCAAACC	P1P2
EPOR_-_11492044.23-P1	EPOR	GAGGAGCCCAAGAAAGCTCA	P1
EPOR_-_11492076.23-P1	EPOR	GAGAGAGTCTCTGGTACGAA	P1
EPOR_+_11491987.23-P1	EPOR	GTGGTCCCATTGCAATTCTA	P1
EPOR_-_11492067.23-P1	EPOR	GCAATCAGAGAGAGAGTCTC	P1
EPOR_-_11492146.23-P1	EPOR	GCGGGCGCTAAAGGGGTCTA	P1
EPOR_-_11492020.23-P1	EPOR	GAATGGGACCAATAAGAGTA	P1
EPOR_-_11492025.23-P1	EPOR	GGACCAATAAGAGTAGGGGG	P1
EPOR_-_11491941.23-P1	EPOR	GACAAAAATAGATGACGTGG	P1
EPOR_-_11492152.23-P1	EPOR	GCTAAAGGGGTCTAGGGTTA	P1
EPOR_-_11492128.23-P1	EPOR	GAGCACTCGTAGAGGGACCC	P1
EPOR_-_11495110.23-P2	EPOR	GGGGCCCTTCCCGAGCCCAG	P2
EPOR_+_11495053.23-P2	EPOR	GCAGGCACTTATCTCTACCC	P2
EPOR_-_11495119.23-P2	EPOR	GCCGAGCCCAGAGGCCGCTT	P2
EPOR_-_11495034.23-P2	EPOR	GCTAAGTGGCAGATCCCCGA	P2
EPOR_-_11495159.23-P2	EPOR	GGCCGCAACAGCTCCCGTTC	P2
EPOR_-_11495079.23-P2	EPOR	GGTAGAGATAAGTGCCTGGC	P2
EPOR_+_11495139.23-P2	EPOR	GGCCAGAACGGGAGCTGTTG	P2
EPOR_+_11495093.23-P2	EPOR	GGCGGCCTCTGGGCTCGGGA	P2
EPOR_-_11495057.23-P2	EPOR	GGCGGGGCCAGCACTCAGCC	P2
EPOR_+_11495209.23-P2	EPOR	Ggaagtctgaagctcaggta	P2
ERC1_-_1100274.23-P1P2	ERC1	GgccgcgTCACGCTCCCGGG	P1P2
ERC1_+_1100148.23-P1P2	ERC1	GAGCACCGAAACAGAGTGAT	P1P2
ERC1_-_1100242.23-P1P2	ERC1	GTGCCCCGGAAggcgcccgg	P1P2
ERC1_+_1100306.23-P1P2	ERC1	Ggggcgcagcgcgcctcccc	P1P2
ERC1_+_1100224.23-P1P2	ERC1	GgggcctccgggcgccTTCC	P1P2
ERC1_-_1100281.23-P1P2	ERC1	GCACGCTCCCGGGAGGCTGA	P1P2
ERC1_-_1100270.23-P1P2	ERC1	GggccgccgcgTCACGCTCC	P1P2
ERC1_+_1100254.23-P1P2	ERC1	GGCCTCCCGGGAGCGTGAcg	P1P2
ERC1_-_1100097.23-P1P2	ERC1	GTCCCCTCCCGTGGCCGCAG	P1P2
ERC1_+_1100077.23-P1P2	ERC1	GACCCCTGCGGCCACGGGAG	P1P2
ERCC6L_+_71459027.23-P1P2	ERCC6L	GAGCACACTCCGTGTCTCGA	P1P2
ERCC6L_-_71459040.23-P1P2	ERCC6L	GGATCTCTGCCTTCGAGACA	P1P2
ERCC6L_+_71458971.23-P1P2	ERCC6L	GCGCAGGCGCCCACCGTCAT	P1P2
ERCC6L_-_71458983.23-P1P2	ERCC6L	GTGAGCCCCGCCCATGACGG	P1P2
ERCC6L_+_71458987.23-P1P2	ERCC6L	GTCCCGGCGCGCGTAGGCGC	P1P2
ERCC6L_+_71458933.23-P1P2	ERCC6L	GGCGTCGCAGCGCGTGGTCG	P1P2
ERCC6L_+_71459203.23-P1P2	ERCC6L	GCGGGGCAGGGTATGGTTGG	P1P2
ERCC6L_+_71458905.23-P1P2	ERCC6L	GCGGCCGCGAGGCCGTCGGT	P1P2
ERCC6L_-_71458898.23-P1P2	ERCC6L	GGCTCTGTGCGCCGTGGAGA	P1P2
ERCC6L_-_71458980.23-P1P2	ERCC6L	GGCCTGAGCCCCGCCCATGA	P1P2
ESCO2_-_27631875.23-P1P2	ESCO2	GGAGTCCGGCGTTGCTGCAG	P1P2
ESCO2_-_27631886.23-P1P2	ESCO2	GTGCTGCAGGGGATTGTGGG	P1P2
ESCO2_+_27631896.23-P1P2	ESCO2	GGTGAGGTGAAAAATCTCTG	P1P2
ESCO2_-_27632034.23-P1P2	ESCO2	GGTGGCCAATCGGAACGCAG	P1P2
ESCO2_-_27631891.23-P1P2	ESCO2	GCAGGGGATTGTGGGTGGCG	P1P2
ESCO2_-_27631854.23-P1P2	ESCO2	GCTAAACAAGGCCCCGGGAA	P1P2
ESCO2_-_27631849.23-P1P2	ESCO2	GTGCACCTAAACAAGGCCCC	P1P2
ESCO2_+_27631843.23-P1P2	ESCO2	GACGCCGGACTCCGTTCCCG	P1P2
ESCO2_+_27631978.23-P1P2	ESCO2	GCAGGGGCTGGCTCGGTGAT	P1P2
ESCO2_+_27632038.23-P1P2	ESCO2	GAATCGCGCGCCAGGCTAGG	P1P2
EXD3_+_140317751.23-P1P2	EXD3	GACGCCCACTCCAGACCCTC	P1P2
EXD3_+_140317796.23-P1P2	EXD3	GcgcccgccccTCCCCGGTA	P1P2
EXD3_-_140317763.23-P1P2	EXD3	GTGGGCGAGGCCTGAGGGTC	P1P2
EXD3_+_140317775.23-P1P2	EXD3	GGCCACGCCCCCGCCAGAAA	P1P2
EXD3_-_140317709.23-P1P2	EXD3	GGGGCGCACAAAGCTCCCGG	P1P2
EXD3_-_140317809.23-P1P2	EXD3	GGGGCGTGGCCTTACCGGGG	P1P2
EXD3_-_140317744.23-P1P2	EXD3	GGCGGGGGCCGAATGGGAGG	P1P2
EXD3_-_140317787.23-P1P2	EXD3	GTGGGCGTAGCCGTTTCTGG	P1P2
EXD3_-_140317723.23-P1P2	EXD3	GCCCGGCGGAAGTCCGGCCG	P1P2
EXD3_-_140317717.23-P1P2	EXD3	GAAAGCTCCCGGCGGAAGTC	P1P2
EXO1_+_242011361.23-P1P2	EXO1	GCGTCTCGCTGGGTAGACAG	P1P2
EXO1_+_242011199.23-P1P2	EXO1	GGGGCGTTGTAGTTCCCTCC	P1P2
EXO1_-_242011353.23-P1P2	EXO1	GAGCAGCGGCTGCAGTCGTA	P1P2
EXO1_+_242011400.23-P1P2	EXO1	GCTGCGGCTTCCAACTCATA	P1P2
EXO1_+_242011178.23-P1P2	EXO1	GGCTGCAGCCCCAGTTCTGG	P1P2
EXO1_+_242011276.23-P1P2	EXO1	GCGAGTGGCACTGGCGCTGA	P1P2
EXO1_+_242011311.23-P1P2	EXO1	GTGCCGGCCCGAACTCCGTG	P1P2
EXO1_+_242011269.23-P1P2	EXO1	GCACTGGCGCTGATGGCCGA	P1P2
EXO1_-_242011234.23-P1P2	EXO1	GCAACGCCCAGCAGCCCCGG	P1P2
EXO1_-_242011393.23-P1P2	EXO1	GCCAGCGAGACGGAGAGCTC	P1P2
EYA3_-_28415250.23-P1P2	EYA3	GACCGGGCGGGGAAGCTTTT	P1P2
EYA3_+_28415296.23-P1P2	EYA3	GTGTCTCCGAGGCACTAAGA	P1P2
EYA3_+_28415307.23-P1P2	EYA3	GCAGAAGCTGCTTGTCTCCG	P1P2
EYA3_+_28415173.23-P1P2	EYA3	GGAACGAGGTGTGGATTGTG	P1P2
EYA3_-_28415268.23-P1P2	EYA3	GTAGGCTCCGCCCACTCCGC	P1P2
EYA3_+_28415284.23-P1P2	EYA3	GACTAAGAGGGGCGTGGCCA	P1P2
EYA3_-_28415289.23-P1P2	EYA3	GGCCCGGCGAGCCACGCCCA	P1P2
EYA3_-_28415312.23-P1P2	EYA3	GCACGCCCCTCTTAGTGCCT	P1P2
EYA3_-_28415353.23-P1P2	EYA3	GGAGCGCTAGGCAGTCCTGA	P1P2
EYA3_+_28415256.23-P1P2	EYA3	GCTCGCCGGGCCGGCGGAGT	P1P2
EZH1_+_40897194.23-P1P2	EZH1	GCTGGGAGGCTGCACCCGCC	P1P2
EZH1_-_40897246.23-P1P2	EZH1	GAAAGCGGCGCTGGCAGGGG	P1P2
EZH1_+_40897169.23-P1P2	EZH1	GCCTGAGTGCGGGGTTTTGG	P1P2
EZH1_+_40897397.23-P1P2	EZH1	GGGTGTCTGGAGAACTGGTA	P1P2
EZH1_+_40897339.23-P1P2	EZH1	GCAAACGCTGAAGTGAGATG	P1P2
EZH1_-_40897237.23-P1P2	EZH1	GACGGCTTCCAAAGCGGCGC	P1P2
EZH1_-_40897231.23-P1P2	EZH1	GTCCCAGACGGCTTCCAAAG	P1P2
EZH1_+_40897377.23-P1P2	EZH1	GGGGTGAAGCATCGGTATGA	P1P2
EZH1_+_40897103.23-P1P2	EZH1	GCACGCGCCGACAGGAggcg	P1P2
EZH1_-_40897202.23-P1P2	EZH1	GCGCACTCAGGAGTCCTGGC	P1P2
EZH2_-_148581534.23-P1P2	EZH2	GCCCACGCAGAGTGCGCTCA	P1P2
EZH2_-_148581482.23-P1P2	EZH2	GCGGGCGCCCGTCCAATCAC	P1P2
EZH2_-_148581752.23-P1P2	EZH2	GGACGGGAGGCGGGGAGGAT	P1P2
EZH2_-_148581599.23-P1P2	EZH2	GgcggcggggTTCGCTGTAA	P1P2
EZH2_+_148581514.23-P1P2	EZH2	GGCCCTGAGCGCACTCTGCG	P1P2
EZH2_-_148581545.23-P1P2	EZH2	GTGCGCTCAGGGCTCGTGGG	P1P2
EZH2_-_148581542.23-P1P2	EZH2	GGAGTGCGCTCAGGGCTCGT	P1P2
EZH2_+_148581425.23-P1P2	EZH2	GAATCGGGGCGGCGCTTGAT	P1P2
EZH2_-_148581609.23-P1P2	EZH2	GTCGCTGTAAGGGACGCCAC	P1P2
EZH2_+_148581508.23-P1P2	EZH2	GAGCGCACTCTGCGTGGGGC	P1P2
FAM110A_-_814124.23-P1P2	FAM110A	GAGGAAGTCCCAGCTGGCCG	P1P2
FAM110A_-_814311.23-P1P2	FAM110A	GCGGAAGCGAGGAACCAATC	P1P2
FAM110A_+_814303.23-P1P2	FAM110A	GTCGCCCCGGACTTCCTGAT	P1P2
FAM110A_+_814402.23-P1P2	FAM110A	GGGGTGGCCCTCACTGTCGA	P1P2
FAM110A_-_814162.23-P1P2	FAM110A	GGGGAAAGAACCAGGCGCCG	P1P2
FAM110A_+_814361.23-P1P2	FAM110A	GCCCTGGGGCGCCGTGGAAG	P1P2
FAM110A_-_814292.23-P1P2	FAM110A	GTGGCGGCGCGCCGTTCGAA	P1P2
FAM110A_+_814098.23-P1P2	FAM110A	GGCCAGCTGGGACTTCCTCT	P1P2
FAM110A_-_814334.23-P1P2	FAM110A	GAGTCCGGGGCGAACCATTC	P1P2
FAM110A_-_814256.23-P1P2	FAM110A	GTCGGGCGGGGGAAGCTAAG	P1P2
FAM111A_+_58912148.23-P1	FAM111A	GCTCTTCCGGCCTAAACCTC	P1
FAM111A_+_58912257.23-P1	FAM111A	GGGGCGGGAAACGGAGCAGG	P1
FAM111A_+_58912266.23-P1	FAM111A	GGCTCCAGCTGGGCGGGAAA	P1
FAM111A_-_58912154.23-P1	FAM111A	GTGCACGCTGTAGCTACCTG	P1
FAM111A_-_58912160.23-P1	FAM111A	GCTGTAGCTACCTGAGGTTT	P1
FAM111A_-_58912292.23-P1	FAM111A	GTCCCGCCCAGCTGGAGCTC	P1
FAM111A_+_58912201.23-P1	FAM111A	GAGGTTGTCTGCGAACCAAT	P1
FAM111A_+_58911947.23-P1	FAM111A	GCGTAGTGTTGCTAGTGATA	P1
FAM111A_+_58911737.23-P1	FAM111A	GGAAGGTTGAAGGGACTTCA	P1
FAM111A_+_58912161.23-P1	FAM111A	GAAATCAGCCGTGCCTCTTC	P1
FAM111A_+_58910201.23-P2	FAM111A	GGAGGTGGAAGTTGGGGCGC	P2
FAM111A_+_58910167.23-P2	FAM111A	GCCCGCCTGTAAATCATGGT	P2
FAM111A_+_58910138.23-P2	FAM111A	GTCGCGGAGGCACCAGGCTG	P2
FAM111A_+_58910252.23-P2	FAM111A	GGCTGGCGGCAGAGCCACTG	P2
FAM111A_-_58910184.23-P2	FAM111A	GCTCCCCAACCATGATTTAC	P2
FAM111A_+_58910171.23-P2	FAM111A	GTGTCCCCGCCTGTAAATCA	P2
FAM111A_+_58910151.23-P2	FAM111A	GGGTTGGGGAGGAGTCGCGG	P2
FAM111A_+_58910219.23-P2	FAM111A	GTCGCGCGCGCAGGAAGCGG	P2
FAM111A_+_58910087.23-P2	FAM111A	GAGGAGGCGCTGAGGCTAGT	P2
FAM111A_+_58910222.23-P2	FAM111A	GGTCTCGCGCGCGCAGGAAG	P2
FAM126A_-_23053928.23-P1P2	FAM126A	GTGGGCGTGGTCTGAGCAAT	P1P2
FAM126A_+_23053853.23-P1P2	FAM126A	GAGCAGAAGAAGATTCTCAT	P1P2
FAM126A_-_23053910.23-P1P2	FAM126A	GGCCATGAGGCGCCTTGAGT	P1P2
FAM126A_+_23053811.23-P1P2	FAM126A	GCGCCCCGGAGGACGGCGAT	P1P2
FAM126A_-_23053968.23-P1P2	FAM126A	GGGGAAGTTGATTGACTGTA	P1P2
FAM126A_-_23054005.23-P1P2	FAM126A	GAGGCGATGACAATCAGCGA	P1P2
FAM126A_+_23053890.23-P1P2	FAM126A	GGCCCACTCAAGGCGCCTCA	P1P2
FAM126A_+_23053802.23-P1P2	FAM126A	GGGACGGCGATAGGCTGAAC	P1P2
FAM126A_-_23053765.23-P1P2	FAM126A	GTCTCTGACAGGCACGACCA	P1P2
FAM126A_+_23053792.23-P1P2	FAM126A	GAGGCTGAACTGGCGTGGGG	P1P2
FAM161A_+_62081448.23-P1P2	FAM161A	GTTCAGGCGGTTAGACGCAA	P1P2
FAM161A_-_62081251.23-P1P2	FAM161A	GGCGGCCCCTGGCAACCCGG	P1P2
FAM161A_+_62081267.23-P1P2	FAM161A	GTTACGGCGCCCATAGCAAC	P1P2
FAM161A_-_62081264.23-P1P2	FAM161A	GACCCGGGGGCGCCTAGCTA	P1P2
FAM161A_-_62081280.23-P1P2	FAM161A	GCTAGGGAGCCGGTTGCTAT	P1P2
FAM161A_-_62081315.23-P1P2	FAM161A	GGACGCTACAGGAGCCGCCA	P1P2
FAM161A_-_62081294.23-P1P2	FAM161A	GGCTATGGGCGCCGTAACTG	P1P2
FAM161A_+_62081651.23-P1P2	FAM161A	GCCCCCGCGGGAGACATGTT	P1P2
FAM161A_+_62081310.23-P1P2	FAM161A	GTTGCGTGACTTTTGGTCCC	P1P2
FAM161A_-_62081219.23-P1P2	FAM161A	GCGCCTGCGCTGGCCCGGGA	P1P2
FAM178A_-_102672540.23-P1P2	FAM178A	GCGCCCTCAGTGCATGTGAC	P1P2
FAM178A_-_102672545.23-P1P2	FAM178A	GTCAGTGCATGTGACGGGGT	P1P2
FAM178A_+_102672676.23-P1P2	FAM178A	GGAACCTGGGGACCAGTAAG	P1P2
FAM178A_+_102672702.23-P1P2	FAM178A	GGAAGTGACTCCGGCGTGAG	P1P2
FAM178A_+_102672762.23-P1P2	FAM178A	GAGGCTGTCGGAGCAGAGGT	P1P2
FAM178A_+_102672589.23-P1P2	FAM178A	GTAGGAAGCCGCAGCCTCTC	P1P2
FAM178A_+_102672885.23-P1P2	FAM178A	GAGGGGAAACCTGGCCTAGC	P1P2
FAM178A_+_102672832.23-P1P2	FAM178A	GGCGACGGCGGCATGAGCCG	P1P2
FAM178A_-_102673065.23-P1P2	FAM178A	GGGGGCAAGGGTATGAGGGG	P1P2
FAM178A_-_102672694.23-P1P2	FAM178A	GCCGCCCCTTACTGGTCCCC	P1P2
FAM221A_+_23719642.23-P1P2	FAM221A	GGGCGCCAGGCACCAGAACC	P1P2
FAM221A_-_23719771.23-P1P2	FAM221A	GAGGGGGCGCGGTACCGGGA	P1P2
FAM221A_-_23719678.23-P1P2	FAM221A	GTGGCGCCGGCAGCCAGTAG	P1P2
FAM221A_-_23719652.23-P1P2	FAM221A	GCTTGCGGAGATCCGGGTTC	P1P2
FAM221A_+_23719478.23-P1P2	FAM221A	GATAACAGGCGCATAGAAAA	P1P2
FAM221A_-_23719646.23-P1P2	FAM221A	GGCTGCGCTTGCGGAGATCC	P1P2
FAM221A_-_23719637.23-P1P2	FAM221A	GTGGCGCGAGGCTGCGCTTG	P1P2
FAM221A_-_23719618.23-P1P2	FAM221A	GCGGCAAACTGCACTCCATG	P1P2
FAM221A_-_23719565.23-P1P2	FAM221A	GGACTCGCCGGTCCAGGGAA	P1P2
FAM221A_-_23719766.23-P1P2	FAM221A	GGCGGGAGGGGGCGCGGTAC	P1P2
FAM83D_+_37554889.23-P1P2	FAM83D	GCCGCCCCCTGATGCGTTAT	P1P2
FAM83D_-_37554906.23-P1P2	FAM83D	GGCAGCCAATAACGCATCAG	P1P2
FAM83D_+_37554961.23-P1P2	FAM83D	GCCCGCCTCGGCTCTCCCAT	P1P2
FAM83D_-_37554921.23-P1P2	FAM83D	GTCAGGGGGCGGAGCCGTAG	P1P2
FAM83D_+_37554973.23-P1P2	FAM83D	GTGGCCGCACCTCCCCGCCT	P1P2
FAM83D_+_37554825.23-P1P2	FAM83D	GGCGAGGCGGGCCGCAGAGC	P1P2
FAM83D_+_37554709.23-P1P2	FAM83D	GCTAGACAACGAGGAGAGGC	P1P2
FAM83D_-_37554978.23-P1P2	FAM83D	GGCAGCCAATGGGAGAGCCG	P1P2
FAM83D_-_37554949.23-P1P2	FAM83D	GCCCCGCCTCGCTCCGCTAT	P1P2
FAM83D_-_37554953.23-P1P2	FAM83D	GGCCTCGCTCCGCTATTGGA	P1P2
FAN1_+_31195959.23-P1P2	FAN1	GTTAAAGGCTCCCATACCGT	P1P2
FAN1_-_31196053.23-P1P2	FAN1	GGGAAGCGAGACGCGGGGAT	P1P2
FAN1_-_31195905.23-P1P2	FAN1	GGGCGCCTGCCTCTGCGGGT	P1P2
FAN1_-_31195867.23-P1P2	FAN1	GTCGCAGAGAAGGCGTGCGG	P1P2
[truncated: 4,007 more rows]
