# Supplementary material for: High-content imaging-based pooled CRISPR screens in mammalian cells
Source: J Cell Biol. 2021 Jan 19;220(2):e202008158. doi: 10.1083/jcb.202008158 (PMC7821101; doi:10.1083/jcb.202008158)
Supplement: Table S3 — describes the sgRNA library used in the nuclear size screen. [file JCB_202008158_TableS3.txt]

#sgID	gene_strand targeted_PAM coordinante.sgRNA length-transcript
#gene	gene targeted by the sgRNA or "negative control"
#protospacer sequence	protospacer sequence; 5'G is included whether or not it is present in the genome
#transcript	transcript start site (TSS) targeted by the sgRNA
#All the sgRNAs were selected based on hCRISPRi-v2 libraries designed in Jonathan Weissman lab, for more information, see Horlbeck et al. eLife 2016;5:e19760. DOI: 10.7554/eLife.19760
sgID	gene	protospacer sequence	transcript
ARHGAP29_+_94702716.23-P1P2	ARHGAP29	GGAGCTGGGGAGGACGCCAG	P1P2
ARHGAP29_+_94702776.23-P1P2	ARHGAP29	GGGAGTCCACGGGAAGGGTC	P1P2
ARHGAP29_+_94702781.23-P1P2	ARHGAP29	GGGACTGGAGTCCACGGGAA	P1P2
ARHGAP29_+_94702525.23-P1P2	ARHGAP29	Gaagcacacagactagtggt	P1P2
ARHGAP29_+_94702836.23-P1P2	ARHGAP29	GCGGCCCCGAGTGGAAGCGG	P1P2
ARHGAP29_+_94702529.23-P1P2	ARHGAP29	Ggcccaagcacacagactag	P1P2
ARHGAP29_+_94703085.23-P1P2	ARHGAP29	GtgcggctgcggcTGAGATT	P1P2
ARHGAP29_+_94702796.23-P1P2	ARHGAP29	GGGTGTCCTCGAGCCAGGAC	P1P2
ARHGAP29_+_94702748.23-P1P2	ARHGAP29	GCTAGGGGCGCGCCCGGCGA	P1P2
ARHGAP29_+_94702770.23-P1P2	ARHGAP29	GCACGGGAAGGGTCCGGCCG	P1P2
ARSJ_+_114900515.23-P1P2	ARSJ	GTCAGGAGGCCGGTCCACTA	P1P2
ARSJ_-_114900380.23-P1P2	ARSJ	GGCCAGAGCGCCCTCGACGT	P1P2
ARSJ_-_114900420.23-P1P2	ARSJ	GCTGGGAGTGCTGGTACGGA	P1P2
ARSJ_-_114900791.23-P1P2	ARSJ	GTAGTTGGCGCACCCGGCGC	P1P2
ARSJ_-_114900416.23-P1P2	ARSJ	GTCTCCTGGGAGTGCTGGTA	P1P2
ARSJ_-_114900737.23-P1P2	ARSJ	GAGCCGGGTCCCTAGCCCCG	P1P2
ARSJ_+_114900753.23-P1P2	ARSJ	GAACTACGCAAAGACCAAGC	P1P2
ARSJ_-_114900423.23-P1P2	ARSJ	GGGAGTGCTGGTACGGAGGG	P1P2
ARSJ_-_114900721.23-P1P2	ARSJ	GGGAGCCTGAAGGCCAAAGC	P1P2
ARSJ_+_114900369.23-P1P2	ARSJ	GGCCTCGCTCCCCAACGTCG	P1P2
BAZ2B_-_160472590.23-P1P2	BAZ2B	GGACCGGCGAGGATAAACAG	P1P2
BAZ2B_-_160471794.23-P1P2	BAZ2B	GGAGCCGCGAAAGAGAACGG	P1P2
BAZ2B_-_160472605.23-P1P2	BAZ2B	GACAGCGGCGGAGGGCGAGA	P1P2
BAZ2B_-_160472593.23-P1P2	BAZ2B	GCGGCGAGGATAAACAGCGG	P1P2
BAZ2B_+_160472620.23-P1P2	BAZ2B	GCTCCGGAGTTGCTGCGTGG	P1P2
BAZ2B_+_160472669.23-P1P2	BAZ2B	GAAGCCGGTGGAAACAGCAG	P1P2
BAZ2B_-_160472049.23-P1P2	BAZ2B	GAGAGCCTCCAGCTACACAC	P1P2
BAZ2B_-_160472392.23-P1P2	BAZ2B	GCGGCCGGGAGCACAACCCA	P1P2
BAZ2B_-_160472345.23-P1P2	BAZ2B	GAGGGCGGCCGGCACAAAGG	P1P2
BAZ2B_-_160472342.23-P1P2	BAZ2B	GGCCAGGGCGGCCGGCACAA	P1P2
BDP1_+_70751690.23-P1P2	BDP1	GCGGAACATGGCGGAGGCAG	P1P2
BDP1_-_70751527.23-P1P2	BDP1	GCAGGGTCATGAAAAAGCGG	P1P2
BDP1_-_70751524.23-P1P2	BDP1	GTGGCAGGGTCATGAAAAAG	P1P2
BDP1_+_70751954.23-P1P2	BDP1	GCCAGGTGACATGCCCGGAG	P1P2
BDP1_+_70751699.23-P1P2	BDP1	GCGTGCCCTGCGGAACATGG	P1P2
BDP1_-_70751530.23-P1P2	BDP1	GGGTCATGAAAAAGCGGCGG	P1P2
BDP1_-_70751510.23-P1P2	BDP1	GTAGCCATCGGTGTGTGGCA	P1P2
BDP1_-_70751572.23-P1P2	BDP1	GCGGCGGGGCAGTGAAACTA	P1P2
BDP1_+_70751492.23-P1P2	BDP1	GTGACCCTGCCACACACCGA	P1P2
BDP1_-_70751477.23-P1P2	BDP1	GTGAGCGCGGGGATGCTGGG	P1P2
CENPK_+_64858943.23-P1P2	CENPK	GGCGCAGCGCCTAGGCGACC	P1P2
CENPK_-_64858956.23-P1P2	CENPK	GCACAAACTCCAGGTCGCCT	P1P2
CENPK_+_64858981.23-P1P2	CENPK	GCAGCGCGCGCAGAAGTCCG	P1P2
CENPK_+_64858912.23-P1P2	CENPK	GCGCTGTGATGGTAAGACCT	P1P2
CENPK_+_64858891.23-P1P2	CENPK	GGCCGGGGAGGTTGATATAA	P1P2
CENPK_+_64858977.23-P1P2	CENPK	GGCGCGCAGAAGTCCGGGGC	P1P2
CENPK_+_64858549.23-P1P2	CENPK	GAAAAGACCTAGGGCAGAAC	P1P2
CENPK_+_64858951.23-P1P2	CENPK	GCGCTTCCTGCGCAGCGCCT	P1P2
CENPK_+_64858923.23-P1P2	CENPK	GGGAGTTTGTGACGCTGTGA	P1P2
CENPK_+_64858861.23-P1P2	CENPK	GTGTGGAGCTCCAGTCCTGA	P1P2
CENPL_+_173793242.23-P1P2	CENPL	GTCTCTTGTGAACCCACTTG	P1P2
CENPL_+_173793293.23-P1P2	CENPL	GAGGGCCCGCCCCGCGTCTG	P1P2
CENPL_+_173793946.23-P1P2	CENPL	GCGGCCAGAACCGGAAAACA	P1P2
CENPL_-_173793997.23-P1P2	CENPL	GTCTCGAGAAGCGTGGAAAG	P1P2
CENPL_+_173793565.23-P1P2	CENPL	GAATCGGCGAGGCGCCAAGG	P1P2
CENPL_+_173793965.23-P1P2	CENPL	GGCTTCTCGAGAGGCTCCCG	P1P2
CENPL_-_173793832.23-P1P2	CENPL	GAAGGGCGCTTGGACCCCAG	P1P2
CENPL_+_173793568.23-P1P2	CENPL	GCGGAATCGGCGAGGCGCCA	P1P2
CENPL_-_173793815.23-P1P2	CENPL	GACTAGCGGGCGGAGTTGAA	P1P2
CENPL_+_173793534.23-P1P2	CENPL	GTGGGGCCGCAGAGCGAGTC	P1P2
CENPQ_-_49431166.23-P1P2	CENPQ	GAGGGTGCAAGAAGAATCAG	P1P2
CENPQ_-_49431147.23-P1P2	CENPQ	GTCTAAGCGCGGCTCTCAGA	P1P2
CENPQ_+_49431493.23-P1P2	CENPQ	GTGTGGGCACAAGAGTGAGT	P1P2
CENPQ_+_49431075.23-P1P2	CENPQ	GAGGAGACCCGGAAGTGGGT	P1P2
CENPQ_-_49431520.23-P1P2	CENPQ	GCACTCTTGTGCCCACATAG	P1P2
CENPQ_+_49431485.23-P1P2	CENPQ	GCAAGAGTGAGTAGGACTCC	P1P2
CENPQ_+_49431094.23-P1P2	CENPQ	GCCCAAACATTCGTAAACAG	P1P2
CENPQ_+_49431086.23-P1P2	CENPQ	GTTCGTAAACAGAGGAGACC	P1P2
CENPQ_-_49431532.23-P1P2	CENPQ	GCACATAGAGGTCTAAATTG	P1P2
CENPQ_-_49431136.23-P1P2	CENPQ	GGCGCGAATTACTCTAAGCG	P1P2
CHD1_-_98262220.23-P1P2	CHD1	GCAACAGTCACAGGTTTTCT	P1P2
CHD1_+_98262226.23-P1P2	CHD1	GttttCTTTAGGTGAATCAA	P1P2
CHD1_-_98261946.23-P1P2	CHD1	GGAAAACTCTGCTACCTATG	P1P2
CHD1_+_98262046.23-P1P2	CHD1	GAAAGTGTTAGAAACAGTAG	P1P2
CHD1_+_98261781.23-P1P2	CHD1	GTTGTTTACTTAAATCTATT	P1P2
CHD1_-_98261917.23-P1P2	CHD1	GTAGTATTTGGATAGCTAAG	P1P2
CHD1_+_98261857.23-P1P2	CHD1	GGAACCTTTTTTCATAATAC	P1P2
CHD1_+_98261750.23-P1P2	CHD1	GTTTGAGCTAATAATTAAGC	P1P2
CHD1_-_98261905.23-P1P2	CHD1	GTCAGAATTTTTTTAGTATT	P1P2
CHD1_+_98262036.23-P1P2	CHD1	GAAACAGTAGTGGAGAATCA	P1P2
CLK1_+_201728942.23-P1P2	CLK1	GCGGCGGAGCTGTAAGATGG	P1P2
CLK1_+_201728945.23-P1P2	CLK1	GCCTCGGCGGAGCTGTAAGA	P1P2
CLK1_-_201729161.23-P1P2	CLK1	GTGTGCAGCCTGGGAGTGAA	P1P2
CLK1_-_201729341.23-P1P2	CLK1	GAAGCTTGTAACGCAATCAC	P1P2
CLK1_+_201728988.23-P1P2	CLK1	GCGCCTGACGCGGGACGGTC	P1P2
CLK1_-_201728981.23-P1P2	CLK1	GGCCGAGGCGGTTCACAACA	P1P2
CLK1_-_201729128.23-P1P2	CLK1	GTCGGCCGCGCAGGAAAGAG	P1P2
CLK1_-_201729027.23-P1P2	CLK1	GGGCGGCGCCGCTTCCTCAG	P1P2
CLK1_-_201729314.23-P1P2	CLK1	GGACAAAGACTCCAAGTCGA	P1P2
CLK1_-_201729048.23-P1P2	CLK1	GGAGGGCAGAAGCTCCAAGA	P1P2
CLK4_-_178053564.23-P1P2	CLK4	GGCCCAGGCCAGGAATCCAG	P1P2
CLK4_+_178054052.23-P1P2	CLK4	GGGCGACTCGGGGGATTCTA	P1P2
CLK4_-_178053661.23-P1P2	CLK4	GGCTGGAAGAGGTCCCGACA	P1P2
CLK4_+_178053616.23-P1P2	CLK4	GGCGGGCGCTAGGACCTGTC	P1P2
CLK4_+_178054000.23-P1P2	CLK4	GTTGTCGCAGCGGCCGAGGA	P1P2
CLK4_+_178053877.23-P1P2	CLK4	GAGGTCTCCGAGCCAGGTGT	P1P2
CLK4_-_178053612.23-P1P2	CLK4	GGCCAGAGACGGCTCTCGAA	P1P2
CLK4_-_178053624.23-P1P2	CLK4	GTCTCGAAGGGTCTCCCGAC	P1P2
CLK4_-_178054037.23-P1P2	CLK4	GCGACAAACACCCCACAAAA	P1P2
CLK4_+_178054061.23-P1P2	CLK4	GGGTGCTAGAGGCGACTCGG	P1P2
DBT_+_100715212.23-P1P2	DBT	GGCGTCCAGGGCACGCGTGA	P1P2
DBT_-_100715126.23-P1P2	DBT	GTCGCTGCAGAAGCGCTTCC	P1P2
DBT_+_100715310.23-P1P2	DBT	GGAAGCTGGTAAGCACGTTT	P1P2
DBT_+_100715331.23-P1P2	DBT	GAACCTGGAGCAGGAATGCG	P1P2
DBT_+_100715346.23-P1P2	DBT	GAGTCCGTATGCTGAGAACC	P1P2
DBT_+_100715147.23-P1P2	DBT	GCGAGTCGACCAGTCTGGAG	P1P2
DBT_-_100714976.23-P1P2	DBT	Gaccagtgtttggcatactg	P1P2
DBT_+_100715152.23-P1P2	DBT	GCGGAGCGAGTCGACCAGTC	P1P2
DBT_+_100715207.23-P1P2	DBT	GCAGGGCACGCGTGATGGAG	P1P2
DBT_+_100715181.23-P1P2	DBT	GGGGATGCATGCAAAATAAA	P1P2
DCLRE1B_+_114448004.23-P1P2	DCLRE1B	GCCCGCTGGAGCCCAAATCG	P1P2
DCLRE1B_-_114448188.23-P1P2	DCLRE1B	GCCCGTGGAGAAGATCCCAC	P1P2
DCLRE1B_+_114448001.23-P1P2	DCLRE1B	GGCTGGAGCCCAAATCGCGG	P1P2
DCLRE1B_+_114448083.23-P1P2	DCLRE1B	GACAGGGCCAGAGACCCTAA	P1P2
DCLRE1B_-_114448323.23-P1P2	DCLRE1B	GTGCACTCGGACCACACCGT	P1P2
DCLRE1B_+_114448135.23-P1P2	DCLRE1B	GCTGCGTGAGGCTTCCACAA	P1P2
DCLRE1B_+_114448317.23-P1P2	DCLRE1B	GCAGGTGCTAGACAGGCCCA	P1P2
DCLRE1B_+_114448099.23-P1P2	DCLRE1B	GTCATGCTGGGGCAAGAACA	P1P2
DCLRE1B_+_114447931.23-P1P2	DCLRE1B	GCAAAGCGCGCGCTGCAGGG	P1P2
DCLRE1B_+_114448203.23-P1P2	DCLRE1B	GATCAGGACCCCATTCATGG	P1P2
DDX58_+_32526165.23-P1P2	DDX58	GGCTAGCTGCAAGCAGAGGC	P1P2
DDX58_+_32526169.23-P1P2	DDX58	GCGTAGCTAGCTGCAAGCAG	P1P2
DDX58_+_32526041.23-P1P2	DDX58	GGGAGGGTGAGTGTCTCCAG	P1P2
DDX58_+_32526193.23-P1P2	DDX58	GTAGTGAGGCACAGCCTGCG	P1P2
DDX58_-_32526159.23-P1P2	DDX58	GAGGCTGCGTCGCTGCTCGG	P1P2
DDX58_-_32526307.23-P1P2	DDX58	GACGCGAGGCGGAGCTGCAT	P1P2
DDX58_-_32526096.23-P1P2	DDX58	GGCCATGTAGCTCAGGATGT	P1P2
DDX58_-_32526232.23-P1P2	DDX58	GACTAGCTTTAAAGCCGGGT	P1P2
DDX58_-_32525907.23-P1P2	DDX58	GCCGAGGGCTCCTCAAACTC	P1P2
DDX58_-_32526238.23-P1P2	DDX58	GTTTAAAGCCGGGTAGGAGG	P1P2
DIABLO_+_122710557.23-P1P2	DIABLO	GGCGTCCGCGCGCTGCACAA	P1P2
DIABLO_+_122710195.23-P1P2	DIABLO	GTCCCTGAGGAGACGTGGAG	P1P2
DIABLO_+_122710129.23-P1P2	DIABLO	GTCTGAAGACGTCCTCCCGA	P1P2
DIABLO_-_122710507.23-P1P2	DIABLO	GCCCCTCTACGCGGCCGCAG	P1P2
DIABLO_+_122710192.23-P1P2	DIABLO	GCTGAGGAGACGTGGAGAGG	P1P2
DIABLO_+_122710173.23-P1P2	DIABLO	GAGGAGGGACACGGCATGGG	P1P2
DIABLO_-_122710226.23-P1P2	DIABLO	GTCTCCTCAGGGACTTCGAG	P1P2
DIABLO_+_122710165.23-P1P2	DIABLO	GCACGGCATGGGGGGAGTCC	P1P2
DIABLO_+_122710200.23-P1P2	DIABLO	GCGAAGTCCCTGAGGAGACG	P1P2
DIABLO_-_122710236.23-P1P2	DIABLO	GGACTTCGAGTGGCTGACGA	P1P2
EYA3_-_28414957.23-P1P2	EYA3	GCTCCCACCCACAAGGACCG	P1P2
EYA3_-_28415107.23-P1P2	EYA3	GAGTAGAACCAATCGAGCGG	P1P2
EYA3_-_28415116.23-P1P2	EYA3	GAATCGAGCGGAGGAAACCG	P1P2
EYA3_-_28415104.23-P1P2	EYA3	GCACAGTAGAACCAATCGAG	P1P2
EYA3_-_28414688.23-P1P2	EYA3	GCGCTGAGATCCCAGATCAG	P1P2
EYA3_-_28415040.23-P1P2	EYA3	GGCAGCTGAGACTCACCCAA	P1P2
EYA3_-_28414761.23-P1P2	EYA3	GGTGGCTGAGAGAAGCGCTG	P1P2
EYA3_-_28414768.23-P1P2	EYA3	GAGAGAAGCGCTGAGGCGTA	P1P2
EYA3_-_28414781.23-P1P2	EYA3	GGGCGTAAGGCAAGAAACCG	P1P2
EYA3_+_28415111.23-P1P2	EYA3	GCCGGGTCACGCTAACGCCG	P1P2
FAM126A_+_23053694.23-P1P2	FAM126A	GTGGGTTGTCAGTCAGTGAG	P1P2
FAM126A_+_23053717.23-P1P2	FAM126A	GGCGGCAGTGGTGGCTCTCC	P1P2
FAM126A_+_23053691.23-P1P2	FAM126A	GGTTGTCAGTCAGTGAGAGG	P1P2
FAM126A_+_23053369.23-P1P2	FAM126A	GCGCGCGAGGCGCCATGGGT	P1P2
FAM126A_-_23053304.23-P1P2	FAM126A	GCAGGCTGCGCCCAACTTCG	P1P2
FAM126A_+_23053742.23-P1P2	FAM126A	GCTGGTCGTGCCTGTCAGAG	P1P2
FAM126A_+_23053713.23-P1P2	FAM126A	GCAGTGGTGGCTCTCCCGGC	P1P2
FAM126A_-_23053720.23-P1P2	FAM126A	GCACTGACTGACAACCCAGC	P1P2
FAM126A_-_23053550.23-P1P2	FAM126A	GTCGGCTGGACTCACCAGGG	P1P2
FAM126A_-_23053676.23-P1P2	FAM126A	GTTCCTAGCAGAACGGGTCC	P1P2
FBXL5_+_15656951.23-P1	FBXL5	GGGCGAGGGTGTCTATGGAG	P1
FBXL5_+_15656956.23-P1	FBXL5	GCCCGCGGCGAGGGTGTCTA	P1
FBXL5_+_15656948.23-P1	FBXL5	GGAGGGTGTCTATGGAGAgg	P1
FBXL5_-_15656495.23-P1	FBXL5	GGTAGGGCCGCTCTCCTTAG	P1
FBXL5_-_15656479.23-P1	FBXL5	GCCAGGGCTTCGAGGAGGTA	P1
FBXL5_+_15656571.23-P1	FBXL5	GTCCCCTGCCGAGGGCCTGG	P1
FBXL5_-_15656474.23-P1	FBXL5	GGGCACCCAGGGCTTCGAGG	P1
FBXL5_-_15656554.23-P1	FBXL5	GCGAGGGCGGCCAGTGACGC	P1
FBXL5_+_15656906.23-P1	FBXL5	Ggaggctgaggcagtggcga	P1
FBXL5_-_15656624.23-P1	FBXL5	GCCCGAGAGCACGTCCGAGG	P1
FBXL5_-_15683155.23-P2	FBXL5	GGGCCCGCCCACCAGCTCAG	P2
FBXL5_-_15683170.23-P2	FBXL5	GTCAGAGGCAGAGTTCTCCG	P2
FBXL5_+_15683110.23-P2	FBXL5	GATGTAGCCGAGCGCGGACA	P2
FBXL5_-_15683182.23-P2	FBXL5	GTTCTCCGCGGTGTCTCCTA	P2
FBXL5_+_15683165.23-P2	FBXL5	GGAAACCCTAGGAGACACCG	P2
FBXL5_+_15682998.23-P2	FBXL5	GAACCAGGCGAAGCAGGTAG	P2
FBXL5_+_15683176.23-P2	FBXL5	GCCCTCTGACAAGAAACCCT	P2
FBXL5_+_15683144.23-P2	FBXL5	GGAGAACTCTGCCTCTGAGC	P2
FBXL5_+_15683081.23-P2	FBXL5	GGGACAGAGTCCCAGAGCCA	P2
FBXL5_+_15683059.23-P2	FBXL5	GGAGCGAAAAGAGACTGCTG	P2
FBXO5_-_153304123.23-P1P2	FBXO5	GACGTGGAGTCTGCCTCAGG	P1P2
FBXO5_-_153304068.23-P1P2	FBXO5	GGAGCAGCGGGGTGGCCGTA	P1P2
FBXO5_-_153304140.23-P1P2	FBXO5	GGGTGGAGGAACCGCTCCGG	P1P2
FBXO5_+_153304114.23-P1P2	FBXO5	GGGAGCGGTTCCTCCACCTG	P1P2
FBXO5_+_153303697.23-P1P2	FBXO5	GTGCGGGTCGTGGCATCCCA	P1P2
FBXO5_+_153304493.23-P1P2	FBXO5	GAGGAGGCCGGTCCAGAAGA	P1P2
FBXO5_+_153304698.23-P1P2	FBXO5	GGCGCGCGTAAATCCTAGAG	P1P2
FBXO5_+_153304490.23-P1P2	FBXO5	GAGGCCGGTCCAGAAGACGG	P1P2
FBXO5_-_153303745.23-P1P2	FBXO5	GCGGGGCTGGAGTCCACGGT	P1P2
FBXO5_-_153303751.23-P1P2	FBXO5	GTGGAGTCCACGGTCGGCGT	P1P2
FBXO8_+_175205296.23-P1	FBXO8	GCAGCCTTGCCGTCTCCTCG	P1
FBXO8_-_175205314.23-P1	FBXO8	GGAGCCCCGAGGAGACGGCA	P1
FBXO8_+_175204393.23-P1	FBXO8	GGCATCTTGAGTGACAGTAG	P1
FBXO8_+_175204785.23-P1	FBXO8	GACGTCAAAATTGGGATAGT	P1
FBXO8_-_175204757.23-P1	FBXO8	GCTACGACCCTCAGAACTCA	P1
FBXO8_+_175204743.23-P1	FBXO8	GGGAGGTACCCTGAGTTCTG	P1
FBXO8_+_175204587.23-P1	FBXO8	GCCCAGAGGCCAATTCGTCG	P1
FBXO8_-_175204479.23-P1	FBXO8	GTCGGCCAACTGGCAAGCAC	P1
FBXO8_+_175204559.23-P1	FBXO8	GTGGAGATCGCAGGTCGCTC	P1
FBXO8_+_175204819.23-P1	FBXO8	GCGGAGCCTAACGTCACTTC	P1
FBXO8_+_175184190.23-P2	FBXO8	GACCAGCAGCTGCAACAAGA	P2
FBXO8_+_175184094.23-P2	FBXO8	GATCGTAAACAAGTCCAAGG	P2
FBXO8_-_175184166.23-P2	FBXO8	GATTCTCCTGCTCTGCTCTC	P2
FBXO8_-_175184121.23-P2	FBXO8	GTGGACTTGTTTACGATGAT	P2
FBXO8_+_175183919.23-P2	FBXO8	GTGCGAATGATGAACTTCTC	P2
FBXO8_-_175183992.23-P2	FBXO8	GAGGTCAGTTGCATTCAGGT	P2
FBXO8_+_175183913.23-P2	FBXO8	GTGATGAACTTCTCTGGCAA	P2
FBXO8_+_175183949.23-P2	FBXO8	GTTGCTTGGCTTCATGTGTT	P2
FBXO8_+_175183684.23-P2	FBXO8	GAACTTTACAGTTAGAAGAG	P2
FBXO8_-_175183899.23-P2	FBXO8	GAGATACCTGAATTCAACTT	P2
FER_-_108084698.23-P1	FER	GGGCTTGTCAGGTTCTAGGT	P1
FER_+_108084710.23-P1	FER	GCAACAGCGCCTACCGCCGG	P1
FER_-_108085027.23-P1	FER	GCGGGACCCGAAGGCTGAGG	P1
FER_+_108084713.23-P1	FER	GGGGCAACAGCGCCTACCGC	P1
FER_+_108085135.23-P1	FER	GTGAGGGTACAGGCAAGATT	P1
FER_-_108084671.23-P1	FER	GGACTGGCTCCGGAGTCTGA	P1
FER_-_108085065.23-P1	FER	GAGGGCTGTGGCGGGCGTAG	P1
FER_+_108085068.23-P1	FER	GCCCAGACCCCGCGACGGGG	P1
FER_-_108085047.23-P1	FER	GGGCGGGTGCCGGCGCGAAA	P1
FER_-_108084687.23-P1	FER	GTGAGGGGTTCGGGCTTGTC	P1
FER_+_108084006.23-P2	FER	GGAGCTGAAATCTCCGGGAA	P2
FER_+_108084027.23-P2	FER	GGAGGGCGCTGGGCGATCCC	P2
FER_-_108083701.23-P2	FER	GGCATTCTAGACTCCCGAAG	P2
FER_+_108084110.23-P2	FER	GAAGGGACTACTCGGCGGGT	P2
FER_+_108083965.23-P2	FER	GAGGCCCCCACCCCTAAAAT	P2
FER_-_108083643.23-P2	FER	GGTGAAGGACGCTTCAGAAA	P2
FER_+_108083609.23-P2	FER	GGTCCTTCACCAAAAGAATT	P2
FER_-_108083670.23-P2	FER	GACTGAAGAGCAGACCCGTT	P2
FER_+_108084114.23-P2	FER	GCTGGAAGGGACTACTCGGC	P2
FER_+_108084045.23-P2	FER	GAAATGTTAAGTGTGCCCGG	P2
FGD4_+_32639394.23-P1P2	FGD4	GAGATGACAAGGGTCAACAG	P1P2
FGD4_+_32639337.23-P1P2	FGD4	GCTCTGTGCTATGAACTCAC	P1P2
FGD4_+_32639364.23-P1P2	FGD4	GACTCACTTCCACTACTCTC	P1P2
FGD4_+_32638899.23-P1P2	FGD4	GTGATAAAGAACTAACTAAT	P1P2
FGD4_+_32638980.23-P1P2	FGD4	GATTTGGATCCATAATTTGT	P1P2
FGD4_-_32639322.23-P1P2	FGD4	GATCCAGGAACAATTACTTG	P1P2
FGD4_-_32639166.23-P1P2	FGD4	GGCAAAGTATACAATAGATG	P1P2
FGD4_-_32639278.23-P1P2	FGD4	GTGCTGTGGTTTTAGCACAA	P1P2
FGD4_-_32639264.23-P1P2	FGD4	GTTAGAGTAGTTCAGTGCTG	P1P2
FGD4_-_32639235.23-P1P2	FGD4	GCACGATGGAAAAATTATCG	P1P2
GIN1_+_102455804.23-P1P2	GIN1	GGCGCGAGATAAATCACGAG	P1P2
GIN1_-_102455774.23-P1P2	GIN1	GGAACGACCACTCACCGAGG	P1P2
GIN1_-_102455771.23-P1P2	GIN1	GCCAGAACGACCACTCACCG	P1P2
GIN1_-_102455625.23-P1P2	GIN1	GCAAGGCCCTCCTATCTCAA	P1P2
GIN1_+_102455759.23-P1P2	GIN1	GTTAGGACCACCTCGGTGAG	P1P2
GIN1_-_102455837.23-P1P2	GIN1	GTATCTCGCGCTGCCGGAAG	P1P2
GIN1_-_102455860.23-P1P2	GIN1	GACTACCCGGGTCCTTTAGA	P1P2
GIN1_+_102455828.23-P1P2	GIN1	GACCCGGGTAGTTCCGCTTC	P1P2
GIN1_-_102455847.23-P1P2	GIN1	GTGCCGGAAGCGGAACTACC	P1P2
GIN1_+_102455613.23-P1P2	GIN1	GGCGCAAGCGCCTTTGAGAT	P1P2
GTPBP2_+_43596960.23-P1P2	GTPBP2	GGACACGGCAGTGGCAGTAA	P1P2
GTPBP2_+_43596975.23-P1P2	GTPBP2	GTGCTCAGGCCGGCCGGACA	P1P2
GTPBP2_+_43596957.23-P1P2	GTPBP2	GACGGCAGTGGCAGTAAGgg	P1P2
GTPBP2_+_43596598.23-P1P2	GTPBP2	GCGGTGTCGAGACCCCAGGG	P1P2
GTPBP2_+_43596689.23-P1P2	GTPBP2	GGAGCACCTGAGAAGTGGTA	P1P2
GTPBP2_+_43596601.23-P1P2	GTPBP2	GTTCCGGTGTCGAGACCCCA	P1P2
GTPBP2_+_43596551.23-P1P2	GTPBP2	GTTCAGGTCCCGGGACCCCA	P1P2
GTPBP2_+_43596820.23-P1P2	GTPBP2	GGCCGTGGGCGGAACCCTCA	P1P2
GTPBP2_+_43596694.23-P1P2	GTPBP2	GGAGGTGAGCACCTGAGAAG	P1P2
GTPBP2_-_43597002.23-P1P2	GTPBP2	GCCGGCCGGCCTGAGCAGAG	P1P2
HCFC2_+_104458352.23-P1P2	HCFC2	GAACTCGCCTCCAGTTGAGG	P1P2
HCFC2_-_104458364.23-P1P2	HCFC2	GGGCTCCCAGCCTCCTCAAC	P1P2
HCFC2_+_104458592.23-P1P2	HCFC2	GCAAGGAAGCAGTGACCGGG	P1P2
HCFC2_+_104458355.23-P1P2	HCFC2	GAGAAACTCGCCTCCAGTTG	P1P2
HCFC2_+_104458347.23-P1P2	HCFC2	GGCCTCCAGTTGAGGAGGCT	P1P2
HCFC2_-_104458695.23-P1P2	HCFC2	GCCGCAGCTCAGGATCTCCG	P1P2
HCFC2_+_104458577.23-P1P2	HCFC2	GCGGGCGGTGACAGCTGTCA	P1P2
HCFC2_-_104458329.23-P1P2	HCFC2	GATTGTGGGCAGAGGGGCGG	P1P2
HCFC2_-_104458658.23-P1P2	HCFC2	GCAGCCGGGCAGCCCGGGTC	P1P2
HCFC2_+_104458378.23-P1P2	HCFC2	GCGGGGGACCGGCCCCGTGA	P1P2
HELZ_-_65241181.23-P1P2	HELZ	GccggggTCCGGGACACCGG	P1P2
HELZ_-_65241234.23-P1P2	HELZ	GGAGCTCGCGGAGCGGCCCC	P1P2
HELZ_+_65241262.23-P1P2	HELZ	GTGGCGTAGAAAGTAATGAC	P1P2
HELZ_-_65240836.23-P1P2	HELZ	GGGAAGTCCGAGGCCTGAGG	P1P2
HELZ_-_65240895.23-P1P2	HELZ	GACCCCCAGCCGCGACCCGG	P1P2
HELZ_-_65240826.23-P1P2	HELZ	GCCCACCCGGTGGAAGTCCG	P1P2
HELZ_+_65241087.23-P1P2	HELZ	GTGGGAAGCGCGGCTCTTCG	P1P2
HELZ_-_65241212.23-P1P2	HELZ	GTCCCCTCCCCGGAGAGCTC	P1P2
HELZ_-_65240899.23-P1P2	HELZ	GCCAGCCGCGACCCGGAGGA	P1P2
HELZ_+_65241292.23-P1P2	HELZ	GTTGTGGGGACGTTGACAAG	P1P2
HIST1H1C_+_26056693.23-P1P2	HIST1H1C	GTGCCCAGGCGCTGCTTCAT	P1P2
HIST1H1C_+_26056436.23-P1P2	HIST1H1C	GGCTGCCGCCGGCTATGATG	P1P2
HIST1H1C_-_26056453.23-P1P2	HIST1H1C	GTTCTCCACATCATAGCCGG	P1P2
HIST1H1C_-_26056624.23-P1P2	HIST1H1C	GGCCTTCTCCGCAGGAGGCG	P1P2
HIST1H1C_+_26056289.23-P1P2	HIST1H1C	GGCCAAGCCCAAGGTTAAAA	P1P2
HIST1H1C_-_26056685.23-P1P2	HIST1H1C	GTCAAAAACTCGGGTACAAG	P1P2
HIST1H1C_-_26056274.23-P1P2	HIST1H1C	GCTGCCCCAACTGGCTTCTT	P1P2
HIST1H1C_+_26056457.23-P1P2	HIST1H1C	GGCTGCTCTGAAAAAAGCGT	P1P2
HIST1H1C_+_26056363.23-P1P2	HIST1H1C	GGCACTCTGGTGCAAACGAA	P1P2
HIST1H1C_-_26056712.23-P1P2	HIST1H1C	GCGCCGATGAAGCAGCGCCT	P1P2
HIST1H4C_-_26104182.23-P1P2	HIST1H4C	GCTGCGATAGGAATCATGTC	P1P2
HIST1H4C_+_26104228.23-P1P2	HIST1H4C	GATCCCGGAGCACCTTACGA	P1P2
HIST1H4C_-_26104188.23-P1P2	HIST1H4C	GTAGGAATCATGTCTGGTCG	P1P2
HIST1H4C_-_26104214.23-P1P2	HIST1H4C	GGGCGGAAAAGGCTTGGGGA	P1P2
HIST1H4C_+_26104154.23-P1P2	HIST1H4C	GTGATTCCTATCGCAGTGGA	P1P2
HIST1H4C_+_26104425.23-P1P2	HIST1H4C	GAGGGCATATACTACATCCA	P1P2
HIST1H4C_-_26104459.23-P1P2	HIST1H4C	GATATGCCCTAAAACGTCAG	P1P2
HIST1H4C_+_26104243.23-P1P2	HIST1H4C	GAATGCCCTGGATGTTATCC	P1P2
HIST1H4C_-_26104609.23-P1P2	HIST1H4C	GTGCGTTGCGAGAATGAGTT	P1P2
HIST1H4C_-_26104246.23-P1P2	HIST1H4C	GGCGCCATCGTAAGGTGCTC	P1P2
IBTK_-_82957413.23-P1	IBTK	GCCCCAGACCCGGGTCAGTT	P1
IBTK_-_82957256.23-P1	IBTK	GGAAGCCGCACCGCACGGTC	P1
IBTK_-_82957071.23-P1	IBTK	GGCCATTCATTAGCTGAGGG	P1
IBTK_-_82957417.23-P1	IBTK	GAGACCCGGGTCAGTTCGGC	P1
IBTK_+_82957399.23-P1	IBTK	GCCGCCTGCCGAACTGACCC	P1
IBTK_+_82957051.23-P1	IBTK	GGCCCCCCTCAGCTAATGAA	P1
IBTK_-_82957025.23-P1	IBTK	GGAGGGCGTGTCCAGCAGGA	P1
IBTK_+_82957432.23-P1	IBTK	GTTCCCGATTCCTGTAGTAG	P1
IBTK_+_82957041.23-P1	IBTK	GGCTAATGAATGGCCTGTCC	P1
IBTK_-_82957467.23-P1	IBTK	GATCGGGAACGGGGATGTAG	P1
IBTK_-_82950492.23-P2	IBTK	GCTGGAGTCAAGCACCAAGG	P2
IBTK_+_82950510.23-P2	IBTK	GAGGGTCAGACAGTGTGGAG	P2
IBTK_+_82950100.23-P2	IBTK	GGGGAGCGAAAACCAGATTA	P2
IBTK_-_82950110.23-P2	IBTK	GGGAGAGAAAGGCCTTAATC	P2
IBTK_-_82950489.23-P2	IBTK	GTTCCTGGAGTCAAGCACCA	P2
IBTK_-_82950278.23-P2	IBTK	GTGAAAAAGCCAGGACACAA	P2
IBTK_+_82950058.23-P2	IBTK	GTACAATGCTGCAACTATCA	P2
IBTK_+_82950119.23-P2	IBTK	GCCTTTCTGTGGTAACAAAG	P2
IBTK_+_82950451.23-P2	IBTK	GAGGAATAATTTATAAACTG	P2
IBTK_+_82950145.23-P2	IBTK	GCGATCCCTGAAGCATGCTT	P2
IFRD1_+_112090510.23-P1	IFRD1	GTAGCGCGGGAGCTAAGGCG	P1
IFRD1_+_112090593.23-P1	IFRD1	GAAGCGGCGGGGGTAAGAGT	P1
IFRD1_+_112090515.23-P1	IFRD1	GCTCTCTAGCGCGGGAGCTA	P1
IFRD1_+_112090992.23-P1	IFRD1	GGCGCGAGGAGCAGCGCCCA	P1
IFRD1_+_112090713.23-P1	IFRD1	GGCCCGGTGCCGCCCAGAGT	P1
IFRD1_+_112090590.23-P1	IFRD1	GCGGCGGGGGTAAGAGTGGG	P1
IFRD1_-_112090573.23-P1	IFRD1	GTCGATCACAGCTCTTCACG	P1
IFRD1_-_112090907.23-P1	IFRD1	GAGTCTTCCATGCTTCGGCA	P1
IFRD1_-_112090780.23-P1	IFRD1	GAGCGGAACACTCCCCACCg	P1
IFRD1_-_112090902.23-P1	IFRD1	GTGGCGAGTCTTCCATGCTT	P1
IFRD1_-_112063620.23-P2	IFRD1	GCGGTAAGTGGTGGGTATCT	P2
IFRD1_+_112063205.23-P2	IFRD1	GAGCCAGAAGGAGTGCAGTC	P2
IFRD1_+_112063264.23-P2	IFRD1	GGGAATTACACACATCCCTC	P2
IFRD1_-_112063242.23-P2	IFRD1	GCTGGCTCCTGGTTCATTCA	P2
IFRD1_-_112063270.23-P2	IFRD1	GTAGTTAAAGGTTGTTCCAG	P2
IFRD1_-_112063258.23-P2	IFRD1	GTCAAGGTCTACATAGTTAA	P2
IFRD1_-_112063612.23-P2	IFRD1	GtcttAACCCGGTAAGTGGT	P2
IFRD1_+_112063227.23-P2	IFRD1	GTGTAGACCTTGAATGAACC	P2
IFRD1_+_112063284.23-P2	IFRD1	GAGGAACATCAAATACTGGG	P2
IFRD1_-_112063224.23-P2	IFRD1	GAACCAGACTGCACTCCTTC	P2
IREB2_+_78730600.23-P1P2	IREB2	GCCGGGCAGGGAAGACGGGG	P1P2
IREB2_-_78730669.23-P1P2	IREB2	GCCTCCCCGGAGGGATAATA	P1P2
IREB2_+_78730951.23-P1P2	IREB2	GCAGCGGCCACCGGAGAGAG	P1P2
IREB2_+_78731048.23-P1P2	IREB2	GTTCATCGCTCGCCAATGGG	P1P2
IREB2_-_78731077.23-P1P2	IREB2	GTGGCGAGCGATGAAGGCGG	P1P2
IREB2_+_78730578.23-P1P2	IREB2	GAAGACAGGCGGACTGGCAA	P1P2
IREB2_+_78730980.23-P1P2	IREB2	GACGGGGGCCAGGAAGCCGC	P1P2
IREB2_+_78731087.23-P1P2	IREB2	GGCTGCGTGAGACCCGAACA	P1P2
IREB2_+_78730925.23-P1P2	IREB2	GCGGGTCAAGGCCAGCGGTG	P1P2
IREB2_+_78730889.23-P1P2	IREB2	GGGTGTCGCGCAGGAGGGTG	P1P2
KRCC1_+_88354886.23-P1P2	KRCC1	GGGTCGGAGTGGGAAACTAG	P1P2
KRCC1_-_88355231.23-P1P2	KRCC1	GGGATAAGCCGCGGTGGAGG	P1P2
KRCC1_+_88355273.23-P1P2	KRCC1	GTCCCATCCAGCCTGCTcgg	P1P2
KRCC1_-_88355222.23-P1P2	KRCC1	GCCAGCCAGGGGATAAGCCG	P1P2
KRCC1_+_88354902.23-P1P2	KRCC1	GTTGCGGAGGAAGCCGAGGT	P1P2
KRCC1_-_88355293.23-P1P2	KRCC1	GgccgccgAGCAGGCTGGAT	P1P2
KRCC1_+_88354834.23-P1P2	KRCC1	GATCTAGACCCGGAGCGTCA	P1P2
KRCC1_+_88355217.23-P1P2	KRCC1	GCTCTCCGCCACCTCCACCG	P1P2
KRCC1_+_88354896.23-P1P2	KRCC1	GAGGAAGCCGAGGTCGGAGT	P1P2
KRCC1_-_88355225.23-P1P2	KRCC1	GGCCAGGGGATAAGCCGCGG	P1P2
LRIF1_+_111506585.23-P1P2	LRIF1	GTTGTCGTAGGCTCTGAGGG	P1P2
LRIF1_-_111506521.23-P1P2	LRIF1	GTCGCGCACCGCGCAGAAAC	P1P2
LRIF1_-_111506474.23-P1P2	LRIF1	GCGACAGCGGGCTCTCGAGA	P1P2
LRIF1_-_111506525.23-P1P2	LRIF1	GGCACCGCGCAGAAACCGGA	P1P2
LRIF1_+_111506480.23-P1P2	LRIF1	GGACCTCGTCCCGAAGCCTG	P1P2
LRIF1_+_111506545.23-P1P2	LRIF1	GTCTCAGCGTAGGGCTGTGA	P1P2
LRIF1_-_111506135.23-P1P2	LRIF1	GGCCTGGGTGGCGCACTCTG	P1P2
LRIF1_-_111506050.23-P1P2	LRIF1	GGCTGTGTCAGGCTCTAAAG	P1P2
LRIF1_-_111506532.23-P1P2	LRIF1	GGCAGAAACCGGAAGGCTCC	P1P2
LRIF1_+_111506093.23-P1P2	LRIF1	GCGGGAAGCGCTTGTCTCCG	P1P2
LRIG2_+_113615840.23-P1P2	LRIG2	GGTCGACGGCCTGGGACACA	P1P2
LRIG2_+_113615894.23-P1P2	LRIG2	GTGAAGGCTGTACCATCTAA	P1P2
LRIG2_+_113615863.23-P1P2	LRIG2	GAGCAGACGCAGCGCGACAG	P1P2
LRIG2_+_113616257.23-P1P2	LRIG2	GCGCTCTACTCACAGGATAG	P1P2
LRIG2_-_113616239.23-P1P2	LRIG2	GCGAGCTGGAGGGCGCTGTC	P1P2
LRIG2_-_113616229.23-P1P2	LRIG2	GTTGCCCGCACCGAGCTGGA	P1P2
LRIG2_+_113615854.23-P1P2	LRIG2	GAGCGCGACAGCGGGGTCGA	P1P2
LRIG2_+_113616248.23-P1P2	LRIG2	GCACAGGATAGCGGTGTCGG	P1P2
LRIG2_-_113615828.23-P1P2	LRIG2	GGTGGGGAGGGGCGGACGAG	P1P2
LRIG2_+_113616309.23-P1P2	LRIG2	GCCTGCCCCCTGTAGAGGGA	P1P2
MAML2_-_96076340.23-P1P2	MAML2	GCATTGTGCTCCGATAGgag	P1P2
MAML2_-_96076404.23-P1P2	MAML2	GgCCAGCAAGCTGCAGATGG	P1P2
MAML2_-_96076314.23-P1P2	MAML2	GCGGAGTCACGGCGATACAC	P1P2
MAML2_+_96075993.23-P1P2	MAML2	GTGTATTAGAATAGAGCCGG	P1P2
MAML2_-_96076303.23-P1P2	MAML2	GTGGCTCGCGCCCGGAGTCA	P1P2
MAML2_-_96076157.23-P1P2	MAML2	GCCCCGGCCAGTGGATCTGA	P1P2
MAML2_-_96076162.23-P1P2	MAML2	GGCCAGTGGATCTGAGGGTC	P1P2
MAML2_+_96076191.23-P1P2	MAML2	GTATAAAGCGGAGCAAATAC	P1P2
MAML2_-_96076335.23-P1P2	MAML2	GGCTTTCATTGTGCTCCGAT	P1P2
MAML2_-_96076453.23-P1P2	MAML2	GCTCGTTCGAGGCTCCCTGG	P1P2
MIS12_+_5389906.23-P1P2	MIS12	GCAGGGACAGACGGCGCGGT	P1P2
MIS12_+_5389910.23-P1P2	MIS12	GTTGCCAGGGACAGACGGCG	P1P2
MIS12_-_5389939.23-P1P2	MIS12	GTCTGTCCCTGGCAAGCCAG	P1P2
MIS12_-_5390351.23-P1P2	MIS12	GTCTAGCAGAGAAGATGAGG	P1P2
MIS12_-_5389953.23-P1P2	MIS12	GGCCAGCGGCGGTTTAAAGG	P1P2
MIS12_-_5389942.23-P1P2	MIS12	GGTCCCTGGCAAGCCAGCGG	P1P2
MIS12_-_5389893.23-P1P2	MIS12	GCGCCGAGGCGCGTATCAGT	P1P2
MIS12_-_5389956.23-P1P2	MIS12	GAGCGGCGGTTTAAAGGAGG	P1P2
MIS12_-_5390264.23-P1P2	MIS12	GCAACTCGCCGAGATGACCT	P1P2
MIS12_+_5389923.23-P1P2	MIS12	GAACCGCCGCTGGCTTGCCA	P1P2
NR3C2_+_149363506.23-P1P2	NR3C2	GGGAGACGGGAGCCAACTTC	P1P2
NR3C2_+_149363300.23-P1P2	NR3C2	GGGCCGAGGCAGGTGTGTAG	P1P2
NR3C2_+_149363470.23-P1P2	NR3C2	GCCCGTGCAGTCAGTCACCT	P1P2
NR3C2_-_149363071.23-P1P2	NR3C2	GGTAGACCTCCCACTGCCAA	P1P2
NR3C2_-_149363475.23-P1P2	NR3C2	GCAGCAACGCTCTTGCACCC	P1P2
NR3C2_+_149363208.23-P1P2	NR3C2	GAAGTGGCTGCGTAATCCGG	P1P2
NR3C2_-_149363152.23-P1P2	NR3C2	GGTCCTCTGGCGGCCAAAGG	P1P2
NR3C2_+_149363314.23-P1P2	NR3C2	GGAGAGACGGACCCCGGCCG	P1P2
NR3C2_+_149363194.23-P1P2	NR3C2	GTCCGGAGGCACAGTCAGTA	P1P2
NR3C2_-_149363548.23-P1P2	NR3C2	GCCGGGCCCAATGACACCCC	P1P2
PALB2_+_23652376.23-P1P2	PALB2	GCTCTGACCCCGCTTTCCCA	P1P2
PALB2_+_23652640.23-P1P2	PALB2	GATTTAATTGGCCGGAGTTT	P1P2
PALB2_-_23652582.23-P1P2	PALB2	GAGGCGCCCCAGGAAGGAAT	P1P2
PALB2_+_23652250.23-P1P2	PALB2	GTAGCGTGGTGCTCACGTGG	P1P2
PALB2_+_23652295.23-P1P2	PALB2	GCCTCCTCTTAGGGCTGAGG	P1P2
PALB2_+_23652527.23-P1P2	PALB2	GGCCAACTGGGTCCCGGTGT	P1P2
PALB2_+_23652599.23-P1P2	PALB2	GGTCAGCTGATCGCGCACTG	P1P2
PALB2_+_23652662.23-P1P2	PALB2	GGCGTGCGCAGGCCGAATGG	P1P2
PALB2_-_23652651.23-P1P2	PALB2	GCCAAGCGCGCCCTAAACTC	P1P2
PALB2_-_23652629.23-P1P2	PALB2	GGCGATCAGCTGACCCACGC	P1P2
POC5_+_75013225.23-P1P2	POC5	GCAGGTTGCCGTCTAGGTAG	P1P2
POC5_+_75013210.23-P1P2	POC5	GGTAGCGGTTGTGCTTGCTG	P1P2
POC5_+_75013170.23-P1P2	POC5	GCAGCTGCGACGCGGCTAAG	P1P2
POC5_+_75013178.23-P1P2	POC5	GTGACACTGCAGCTGCGACG	P1P2
POC5_+_75012804.23-P1P2	POC5	GAGGCTGGGTCGGAAGGTGA	P1P2
POC5_-_75013239.23-P1P2	POC5	GAGCACAACCGCTACCTAGA	P1P2
POC5_+_75013231.23-P1P2	POC5	GAACTGTCAGGTTGCCGTCT	P1P2
POC5_+_75012904.23-P1P2	POC5	GGAGCGATTACTGTCATCAG	P1P2
POC5_-_75012974.23-P1P2	POC5	GCTTCCTGCACGCCTCGGAG	P1P2
POC5_+_75013068.23-P1P2	POC5	GCCCTGGCGAAAGTAGTGGA	P1P2
POT1_-_124569870.23-P1P2	POT1	GGTACTCTAGAAAGAACCCT	P1P2
POT1_+_124569865.23-P1P2	POT1	GGCCCGCCTAAACTCTTCCT	P1P2
POT1_+_124569463.23-P1P2	POT1	GATTTAGCGGGTGAAGGGAG	P1P2
POT1_+_124569790.23-P1P2	POT1	GGAGTGGGTGCCAGACGTAA	P1P2
POT1_-_124569949.23-P1P2	POT1	GGCATGCGTGCAGGATCCCT	P1P2
POT1_-_124569884.23-P1P2	POT1	GACCCTAGGAAGAGTTTAGG	P1P2
POT1_+_124569828.23-P1P2	POT1	GCGGGTGAGTGAAATTTGTA	P1P2
POT1_-_124569881.23-P1P2	POT1	GAGAACCCTAGGAAGAGTTT	P1P2
POT1_-_124569994.23-P1P2	POT1	GCGGTGGACCAGCTGCGTAA	P1P2
POT1_-_124569802.23-P1P2	POT1	GATCCCGGGCCCGTTACGTC	P1P2
RARB_-_25469787.23-P1P2	RARB	GTAGGAAGTGAGCTGTTCAG	P1P2
RARB_-_25469769.23-P1P2	RARB	GTCTGTGTGACAGAAGTAGT	P1P2
RARB_+_25470162.23-P1P2	RARB	GCTCTAGGTGTGGAGGCAAA	P1P2
RARB_-_25470127.23-P1P2	RARB	GAGCCTACGTGCCAAAAAAG	P1P2
RARB_+_25469807.23-P1P2	RARB	GGGAATTCTGGTCCCCCCTT	P1P2
RARB_-_25469791.23-P1P2	RARB	GAAGTGAGCTGTTCAGAGGC	P1P2
RARB_-_25470383.23-P1P2	RARB	GTCGGCACACTGCTCAATGT	P1P2
RARB_+_25470169.23-P1P2	RARB	GGCTTATCCTCTAGGTGTGG	P1P2
RARB_+_25469987.23-P1P2	RARB	GTGCTCGGCCAATCCAGCCG	P1P2
RARB_-_25470481.23-P1P2	RARB	GTGCATTGGTAGCAAGACAA	P1P2
SASS6_+_100598418.23-P1P2	SASS6	GCCTCTCAGGCTAATCCCGA	P1P2
SASS6_-_100598483.23-P1P2	SASS6	GGTTTGGCGCTCGGCTTCTG	P1P2
SASS6_-_100598027.23-P1P2	SASS6	Gctgtcaaaagggaagagta	P1P2
SASS6_-_100598486.23-P1P2	SASS6	GTGGCGCTCGGCTTCTGCGG	P1P2
SASS6_-_100598060.23-P1P2	SASS6	GacgattccgtgcaCAGGTA	P1P2
SASS6_-_100598497.23-P1P2	SASS6	GTTCTGCGGAGGAGGCGGGG	P1P2
SASS6_+_100598092.23-P1P2	SASS6	GAGGAAGGGTGTGAGGAGTT	P1P2
SASS6_-_100598444.23-P1P2	SASS6	GGGGATTAGCCTGAGAGGTC	P1P2
SASS6_+_100598119.23-P1P2	SASS6	GCAAGTCGGCCGTTGCAGAG	P1P2
SASS6_-_100598297.23-P1P2	SASS6	GCCGCGGGCACTGGATGACG	P1P2
SLC35B3_+_8435771.23-P1P2	SLC35B3	GCACGCGCGCAGGGACACAT	P1P2
SLC35B3_-_8435751.23-P1P2	SLC35B3	GCGGAAAGCACTCTCAACTC	P1P2
SLC35B3_+_8435768.23-P1P2	SLC35B3	GGCGCGCAGGGACACATAGG	P1P2
SLC35B3_-_8435370.23-P1P2	SLC35B3	GCAGCCCGAGGGCGAAAAAC	P1P2
SLC35B3_-_8435359.23-P1P2	SLC35B3	GGGAGTTCTCGCCAGCCCGA	P1P2
SLC35B3_+_8435699.23-P1P2	SLC35B3	GCCGCCGCGGTGGAAAGTGC	P1P2
SLC35B3_+_8435712.23-P1P2	SLC35B3	GTCCGGGGAGGCGACCGCCG	P1P2
SLC35B3_-_8435502.23-P1P2	SLC35B3	GCCTTCTGGATGAGGAAGAT	P1P2
SLC35B3_-_8435565.23-P1P2	SLC35B3	GAACACAGGAAAGGCCCCGA	P1P2
SLC35B3_+_8435389.23-P1P2	SLC35B3	GGGCCGGGCGGTTTCCAGGG	P1P2
SOS2_+_50698265.23-P1P2	SOS2	GCCAGCGCCGCCGGGAAAGG	P1P2
SOS2_+_50697815.23-P1P2	SOS2	GCACAGGGCTCGAGTCCCCG	P1P2
SOS2_+_50697830.23-P1P2	SOS2	GGCAGGTCGTCCCTCCCACA	P1P2
SOS2_-_50698031.23-P1P2	SOS2	GGACAGCGCCTCCGCATCGG	P1P2
SOS2_+_50698288.23-P1P2	SOS2	GGGAGGAGCCGCCCCAGAAG	P1P2
SOS2_+_50697901.23-P1P2	SOS2	GCTGCGGAAGGTCAGTGCTA	P1P2
SOS2_+_50698476.23-P1P2	SOS2	GCTGTGGAGGTGACTCGAGT	P1P2
SOS2_-_50698257.23-P1P2	SOS2	GCCGCAAGCCCGGGCGACCC	P1P2
SOS2_+_50697853.23-P1P2	SOS2	GgccccccgAGCTTCTAACG	P1P2
SOS2_+_50698020.23-P1P2	SOS2	GCCGCGGGCTGCCCCCGATG	P1P2
TAF1A_-_222763193.23-P1P2	TAF1A	GCAGGCGCTAAACCTGGTTT	P1P2
TAF1A_-_222763187.23-P1P2	TAF1A	GTATGAGCAGGCGCTAAACC	P1P2
TAF1A_-_222763156.23-P1P2	TAF1A	GTCCCACCGGAAGACGAGTT	P1P2
TAF1A_-_222763060.23-P1P2	TAF1A	GGAACCACGGGCGATATCTG	P1P2
TAF1A_-_222763253.23-P1P2	TAF1A	GGCTGCAGCAGGCGTATCGT	P1P2
TAF1A_+_222763213.23-P1P2	TAF1A	GAGCAGGAGGAGTTACGAGC	P1P2
TAF1A_-_222763201.23-P1P2	TAF1A	GAAACCTGGTTTAGGTATTT	P1P2
TAF1A_+_222762824.23-P1P2	TAF1A	GCTGAAAACACGTGATGGGT	P1P2
TAF1A_-_222763216.23-P1P2	TAF1A	GATTTAGGCAGCGCGCGGCC	P1P2
TAF1A_+_222763183.23-P1P2	TAF1A	GCTGCCTAAATACCTAAACC	P1P2
TSTD2_+_100395597.23-P1P2	TSTD2	GGGCGGGGGAATAGGCTCGA	P1P2
TSTD2_+_100395594.23-P1P2	TSTD2	GGGGGGAATAGGCTCGAGGG	P1P2
TSTD2_-_100395235.23-P1P2	TSTD2	GGTGCTCATAAAGACATCAG	P1P2
TSTD2_-_100395414.23-P1P2	TSTD2	GTACCAAGGGGCGGCACGTG	P1P2
TSTD2_+_100395557.23-P1P2	TSTD2	GGCTAGGCGGAGACAGTGCA	P1P2
TSTD2_+_100395605.23-P1P2	TSTD2	GAAATACGCGGCGGGGGAAT	P1P2
TSTD2_+_100395617.23-P1P2	TSTD2	GGCTTTTCTACCCAAATACG	P1P2
TSTD2_-_100395263.23-P1P2	TSTD2	GCGCTCACACACAGGCATAT	P1P2
TSTD2_-_100395161.23-P1P2	TSTD2	Ggtaagaccgaaggagaatt	P1P2
TSTD2_-_100395405.23-P1P2	TSTD2	GGCCTTTCCATACCAAGGGG	P1P2
UQCRB_-_97247802.23-P1P2	UQCRB	GCCTTCTGGGTAAGTCATAG	P1P2
UQCRB_-_97247585.23-P1P2	UQCRB	GCCTGGGGACAGCAAACGAG	P1P2
UQCRB_+_97247725.23-P1P2	UQCRB	GGCAGGCCGGTAAGTAACTG	P1P2
UQCRB_-_97247570.23-P1P2	UQCRB	GTACAGGCAAGCCCGCCCTG	P1P2
UQCRB_+_97247411.23-P1P2	UQCRB	GGGCACAAGAGGATAACTAG	P1P2
UQCRB_-_97247530.23-P1P2	UQCRB	GCGGGCACCTTCACAAACAG	P1P2
UQCRB_-_97247714.23-P1P2	UQCRB	GCGGTGAAGCGCGACGATGC	P1P2
UQCRB_+_97247544.23-P1P2	UQCRB	GGGGCGGGCTTGCCTGTATA	P1P2
UQCRB_-_97247741.23-P1P2	UQCRB	GAAGACCCCCAGTTACTTAC	P1P2
UQCRB_+_97247539.23-P1P2	UQCRB	GGGCTTGCCTGTATAGGGTT	P1P2
USP53_-_120133893.23-P1P2	USP53	GCCGGTGAGCCTCGGTACTG	P1P2
USP53_+_120133854.23-P1P2	USP53	GCCGGGAACTGGAGCACAGG	P1P2
USP53_-_120133843.23-P1P2	USP53	GCACAGGGTCGGGCTCTGGG	P1P2
USP53_+_120134331.23-P1P2	USP53	GTTGTCGCCGCCCTCAAACA	P1P2
USP53_-_120133915.23-P1P2	USP53	GCAGCAGTCAGTGTGTCTGG	P1P2
USP53_+_120134239.23-P1P2	USP53	GGAGGCATCTCCGCCAGACG	P1P2
USP53_+_120134229.23-P1P2	USP53	GCGCCAGACGCGGCGAGAAG	P1P2
USP53_+_120134221.23-P1P2	USP53	GGCGGCGAGAAGGGGCGAAA	P1P2
USP53_-_120133934.23-P1P2	USP53	GCGGGTGTCGGCGTGAAGCG	P1P2
USP53_+_120134206.23-P1P2	USP53	GGAAAGGGCTGCGTGACCTC	P1P2
ZMYM1_+_35545183.23-P1P2	ZMYM1	GGGAGTTCCCGACCCCCATC	P1P2
ZMYM1_+_35545051.23-P1P2	ZMYM1	GCCGAAACCAGAGCCGCATG	P1P2
ZMYM1_+_35545048.23-P1P2	ZMYM1	GAAACCAGAGCCGCATGAGG	P1P2
ZMYM1_+_35545371.23-P1P2	ZMYM1	GGAGAGATACAGGTGTGATG	P1P2
ZMYM1_+_35545237.23-P1P2	ZMYM1	GATGAGGGCAAGGTTAAAGG	P1P2
ZMYM1_+_35545381.23-P1P2	ZMYM1	GCTCAATGAAGGAGAGATAC	P1P2
ZMYM1_-_35545019.23-P1P2	ZMYM1	GAGATTGTTTCAGAAGCGTT	P1P2
ZMYM1_+_35545252.23-P1P2	ZMYM1	GTAACCCCCCCAGTCTATGA	P1P2
ZMYM1_+_35545028.23-P1P2	ZMYM1	GGGCTTACTAATTTCTCTCA	P1P2
ZMYM1_-_35545193.23-P1P2	ZMYM1	GTGCGGATTCCGCCAGATGG	P1P2
AARS2_+_44281044.23-P1P2	AARS2	GGCTACGATGGCAGCGTCAG	P1P2
AARS2_+_44281056.23-P1P2	AARS2	GTCACTGCCCGGAGCTACGA	P1P2
AARS2_+_44281006.23-P1P2	AARS2	GGCTGCGGCGGGCCATTCGA	P1P2
AARS2_+_44281027.23-P1P2	AARS2	GAGTGGCAGCTGCAGCCCGG	P1P2
AARS2_+_44280650.23-P1P2	AARS2	GGGTACGGCGCTCAGAGTAT	P1P2
AARS2_+_44280645.23-P1P2	AARS2	GGGCGCTCAGAGTATAGGGA	P1P2
AARS2_-_44281016.23-P1P2	AARS2	GCATGCGGGCGACCTTCGAA	P1P2
AARS2_+_44280670.23-P1P2	AARS2	GTGGTTGGGTAAAGTGATGG	P1P2
AARS2_-_44280878.23-P1P2	AARS2	GCCGCGGGGCCGCACGGAAG	P1P2
AARS2_-_44281001.23-P1P2	AARS2	GTGGCTGAGGCCCCGCCATG	P1P2
AASDH_-_57253588.23-P1P2	AASDH	GTTTCCCGGATAGCTCGTCG	P1P2
AASDH_+_57253570.23-P1P2	AASDH	GTATCCGCGACGAGCTATCC	P1P2
AASDH_-_57253280.23-P1P2	AASDH	Gtcttcgaaaccactctagg	P1P2
AASDH_-_57253362.23-P1P2	AASDH	GGGAGTGTACACACAGGTCA	P1P2
AASDH_-_57253356.23-P1P2	AASDH	GGACGCAGGAGTGTACACAC	P1P2
AASDH_+_57253649.23-P1P2	AASDH	GGACGCGGAAGATTTACGTA	P1P2
AASDH_+_57253636.23-P1P2	AASDH	GTACGTATGGTGCCTCGCTC	P1P2
AASDH_-_57253646.23-P1P2	AASDH	GGTAAAGCTATCCCAGAGCG	P1P2
AASDH_+_57253516.23-P1P2	AASDH	GAGACTTGCTAAGTGAGTCG	P1P2
AASDH_-_57253574.23-P1P2	AASDH	GATCGCATTCGGCCCTTTCC	P1P2
ABCA8_+_66951401.23-P1P2	ABCA8	GTTCTAAACAAGGAGCTCAG	P1P2
ABCA8_+_66950959.23-P1P2	ABCA8	GTTGATTGCACAATAATGTA	P1P2
ABCA8_-_66951525.23-P1P2	ABCA8	GGTGAAGACTGCTTTCAGAG	P1P2
ABCA8_-_66951528.23-P1P2	ABCA8	GAAGACTGCTTTCAGAGTGG	P1P2
ABCA8_-_66951372.23-P1P2	ABCA8	GGAACTTACTTCTGGGAAAA	P1P2
ABCA8_-_66951365.23-P1P2	ABCA8	GATACAGTGAACTTACTTCT	P1P2
ABCA8_-_66951447.23-P1P2	ABCA8	GAGTTATTCATATTTTCTCC	P1P2
ABCA8_+_66951172.23-P1P2	ABCA8	GACTTTAAAGATTTTATATC	P1P2
ABCA8_+_66950951.23-P1P2	ABCA8	GACAATAATGTAGGGCATTT	P1P2
ABCA8_-_66951390.23-P1P2	ABCA8	GATGGAAGCAAGGAATCTAG	P1P2
ABCC3_+_48712248.23-P1P2	ABCC3	GCGAGCGCGGTCGGACCCAG	P1P2
ABCC3_+_48712270.23-P1P2	ABCC3	GCGAGGCGCGGCTGCAAGGA	P1P2
ABCC3_+_48712662.23-P1P2	ABCC3	GCCTTCCGCACCCGACGGAG	P1P2
ABCC3_+_48712559.23-P1P2	ABCC3	GCCAGTGCTGCAGCCGGGAA	P1P2
ABCC3_+_48712450.23-P1P2	ABCC3	GGGCGCCCAGGCCGTCTCAG	P1P2
ABCC3_-_48712163.23-P1P2	ABCC3	GGCAGGGAGACCGGACCCAG	P1P2
ABCC3_+_48712294.23-P1P2	ABCC3	GAACCGCACAGGGCGTCCAT	P1P2
ABCC3_+_48712245.23-P1P2	ABCC3	GGCGCGGTCGGACCCAGCGG	P1P2
ABCC3_-_48712673.23-P1P2	ABCC3	GTCCATCCCAGCCCCTCCGT	P1P2
ABCC3_+_48712738.23-P1P2	ABCC3	GGCAACCGAGTCCTAACCTG	P1P2
ABCC5_-_183735467.23-P1P2	ABCC5	GGGCGGCGGCAGGAGACCAG	P1P2
ABCC5_-_183735259.23-P1P2	ABCC5	GCTGGGATGCCCGGGCCCTA	P1P2
ABCC5_+_183735648.23-P1P2	ABCC5	GGCTCGGGAGCGTGGTTGAG	P1P2
ABCC5_+_183735692.23-P1P2	ABCC5	GGCGGCCGATGCCGCTATAA	P1P2
ABCC5_-_183735312.23-P1P2	ABCC5	GCGAGCGCGACCCACACCCA	P1P2
ABCC5_+_183735252.23-P1P2	ABCC5	GGGGCTGTGGGAACGCCCTA	P1P2
ABCC5_+_183735202.23-P1P2	ABCC5	GAGAGAAACGCCCACCTGGG	P1P2
ABCC5_+_183735246.23-P1P2	ABCC5	GTGGGAACGCCCTAGGGCCC	P1P2
ABCC5_+_183735285.23-P1P2	ABCC5	GGTGTGGGTCGCGCTCGCCT	P1P2
ABCC5_-_183735588.23-P1P2	ABCC5	GCCGTGACAACCGAGCTGGA	P1P2
ABTB1_+_127391828.23-P1P2	ABTB1	GCGAGCCGAACGACCTCGGG	P1P2
ABTB1_+_127391831.23-P1P2	ABTB1	GACCCGAGCCGAACGACCTC	P1P2
ABTB1_-_127392198.23-P1P2	ABTB1	GCCGAAGGCGCAGAAGTGGG	P1P2
ABTB1_+_127391808.23-P1P2	ABTB1	GGGCGAAGCCGCGCACCCGG	P1P2
ABTB1_+_127392221.23-P1P2	ABTB1	GTGACGTCCGGGCCCTACCA	P1P2
ABTB1_-_127391845.23-P1P2	ABTB1	GTTCGCCGCCCGAGGTCGTT	P1P2
ABTB1_+_127392211.23-P1P2	ABTB1	GGCCCTACCAGGGCGAACAG	P1P2
ABTB1_-_127392172.23-P1P2	ABTB1	GGTAAGAAGGGACTGCTCAG	P1P2
ABTB1_-_127392210.23-P1P2	ABTB1	GAAGTGGGCGGAGAGAAGGC	P1P2
ABTB1_+_127391861.23-P1P2	ABTB1	GGTCGCTGGTGTCCATGGCG	P1P2
ACAD10_-_112123907.23-P1P2	ACAD10	GTCGGAGCGGAAGGACGTCG	P1P2
ACAD10_-_112123894.23-P1P2	ACAD10	GAATTTTGAGGAGGTCGGAG	P1P2
ACAD10_-_112123925.23-P1P2	ACAD10	GGTGGAGATTGCTTGCGCTG	P1P2
ACAD10_+_112124115.23-P1P2	ACAD10	GAACAAAACCATCCAGACTA	P1P2
ACAD10_-_112124210.23-P1P2	ACAD10	Gtctaaggggccgtagagag	P1P2
ACAD10_-_112123885.23-P1P2	ACAD10	GTCCGGACGCAATTTTGAGG	P1P2
ACAD10_+_112123853.23-P1P2	ACAD10	GTTGCGTCCGGAAGAGCAGT	P1P2
ACAD10_-_112123838.23-P1P2	ACAD10	GACCGCGCACAGCGATTGGG	P1P2
ACAD10_-_112124129.23-P1P2	ACAD10	GTCTCTAACCCTAGTCTGGA	P1P2
ACAD10_+_112123992.23-P1P2	ACAD10	GGCCGAGGTGGATTAGGACG	P1P2
ACPL2_-_140950647.23-P1P2	ACPL2	Gggccccgcgagctccccgg	P1P2
ACPL2_+_140950963.23-P1P2	ACPL2	GgcgCAAGTCCTAGGCTCAG	P1P2
ACPL2_+_140950942.23-P1P2	ACPL2	GGCGAGCGCGGGGATAAAGG	P1P2
ACPL2_+_140951037.23-P1P2	ACPL2	Gctgggagaagggggctatg	P1P2
ACPL2_+_140951203.23-P1P2	ACPL2	GAATCTCGGCTGGAATCCAG	P1P2
ACPL2_+_140950667.23-P1P2	ACPL2	GCTCCTCCCGGCGCGAGGGG	P1P2
ACPL2_+_140951054.23-P1P2	ACPL2	Ggtgagacggcgccagctct	P1P2
ACPL2_+_140951088.23-P1P2	ACPL2	Gggcttggagacagagccgg	P1P2
ACPL2_-_140951141.23-P1P2	ACPL2	Ggcagccccgcactctcccg	P1P2
ACPL2_+_140950939.23-P1P2	ACPL2	GAGCGCGGGGATAAAGGAGG	P1P2
ACSF3_+_89160267.23-P1P2	ACSF3	GAGTCGGGCCGGACCAGTTC	P1P2
ACSF3_-_89160263.23-P1P2	ACSF3	GGCCGCGCCGGGGAAGCTGT	P1P2
ACSF3_+_89160393.23-P1P2	ACSF3	GgccgcccgcACCTACGAGA	P1P2
ACSF3_-_89160302.23-P1P2	ACSF3	GGCCCGACTCACGACCCCGC	P1P2
ACSF3_+_89160580.23-P1P2	ACSF3	GGCTCCCCACCGGACACGAG	P1P2
ACSF3_+_89160305.23-P1P2	ACSF3	GggtcgggccgggTTCCGGC	P1P2
ACSF3_+_89160320.23-P1P2	ACSF3	Gccgcgcgcgcgccggggtc	P1P2
ACSF3_-_89160369.23-P1P2	ACSF3	GACGAGGAAGAGTTGTGGCG	P1P2
ACSF3_-_89160319.23-P1P2	ACSF3	GGCGGGACCCGGCCGGAAcc	P1P2
ACSF3_+_89160483.23-P1P2	ACSF3	GAAGCCCAGCTGCGACCCAg	P1P2
ADAM23_+_207308275.23-P1P2	ADAM23	GGCCGCTTCAGCGACTGCGG	P1P2
ADAM23_+_207308623.23-P1P2	ADAM23	GCAAGGCTGCAGCCCGCCAG	P1P2
ADAM23_-_207308263.23-P1P2	ADAM23	GgcgccgccTCAGCATCCTC	P1P2
ADAM23_-_207308295.23-P1P2	ADAM23	GGCCCCCGCAGTCGCTGAAG	P1P2
ADAM23_+_207308716.23-P1P2	ADAM23	GGGACGAGAAGCAGGCGGCA	P1P2
ADAM23_+_207308301.23-P1P2	ADAM23	GGGCTACTCCCTCCCCCGGC	P1P2
ADAM23_+_207308359.23-P1P2	ADAM23	GCGGGACGCAGAGGAGTCCA	P1P2
ADAM23_-_207308343.23-P1P2	ADAM23	GCGCTGGGGAGGCTCCAAGT	P1P2
ADAM23_+_207308620.23-P1P2	ADAM23	GGGCTGCAGCCCGCCAGGGG	P1P2
ADAM23_-_207308660.23-P1P2	ADAM23	GGCCTTGCCGGCGCTTCCTG	P1P2
ADCK3_+_227128400.23-P1P2	ADCK3	GCGGCAGCGGGAAGGCGGTC	P1P2
ADCK3_-_227128078.23-P1P2	ADCK3	GGGCGGCTAGAAGGTGACCG	P1P2
ADCK3_-_227128046.23-P1P2	ADCK3	GCGCGGTGGCCAGCGCGCAG	P1P2
ADCK3_+_227128242.23-P1P2	ADCK3	GCCCACTGCGTCCGGACCTG	P1P2
ADCK3_-_227128055.23-P1P2	ADCK3	GCAGCGCGCAGAGGCGGGCG	P1P2
ADCK3_-_227128005.23-P1P2	ADCK3	GGCGAGTTGGTAAACAGATC	P1P2
ADCK3_-_227128253.23-P1P2	ADCK3	GTGGCCGCGAGCCTCAGGTC	P1P2
ADCK3_+_227128081.23-P1P2	ADCK3	GTACCTGGCTGCAGGAAGCT	P1P2
ADCK3_-_227128018.23-P1P2	ADCK3	GCAGATCCGGAGCGCGTGGC	P1P2
ADCK3_+_227128096.23-P1P2	ADCK3	GGGCGGGTGGCAGCCTTACC	P1P2
ADCY7_+_50300487.23-P1P2	ADCY7	GCCCAGGCTCACCCATCCGA	P1P2
ADCY7_-_50300524.23-P1P2	ADCY7	GCCTGGGCGCGTCTGAGGAA	P1P2
ADCY7_-_50300498.23-P1P2	ADCY7	GGTGGAAGGAGCCTTCGGAT	P1P2
ADCY7_-_50300519.23-P1P2	ADCY7	GGTGAGCCTGGGCGCGTCTG	P1P2
ADCY7_-_50300493.23-P1P2	ADCY7	GGTAGCGTGGAAGGAGCCTT	P1P2
ADCY7_-_50300670.23-P1P2	ADCY7	GACGGGGCTGGACAGTGGGT	P1P2
ADCY7_-_50300472.23-P1P2	ADCY7	GGATGTGACTCACTCTCATT	P1P2
ADCY7_-_50300484.23-P1P2	ADCY7	GTCTCATTAGGTAGCGTGGA	P1P2
ADCY7_+_50300909.23-P1P2	ADCY7	GACACCCTCGAGAAGGAGTG	P1P2
ADCY7_-_50300709.23-P1P2	ADCY7	GGCCTGGCCTGGGAGTGCAC	P1P2
AFF3_+_100758974.23-P1P2	AFF3	GGACGTTCAACGACTTACTG	P1P2
AFF3_-_100758793.23-P1P2	AFF3	GACCAGGGCCTGGACCATCT	P1P2
AFF3_-_100758535.23-P1P2	AFF3	GCCAGTCTGTGGCCATGTCA	P1P2
AFF3_-_100758841.23-P1P2	AFF3	GGCCCTGACCAGCGGAGCAT	P1P2
AFF3_-_100758917.23-P1P2	AFF3	GCCAGGCAAGGCATCCTAGA	P1P2
AFF3_+_100758888.23-P1P2	AFF3	GGATGCCTTGCCTGGAAGAG	P1P2
AFF3_-_100758574.23-P1P2	AFF3	GATAGCTAATGAGCAACATG	P1P2
AFF3_-_100758884.23-P1P2	AFF3	GCCTTCAGGACACAAAGTCG	P1P2
AFF3_+_100758926.23-P1P2	AFF3	GGAGGTAAGATCAAACTGGA	P1P2
AFF3_-_100759050.23-P1P2	AFF3	GCGCTGGCGAGCTTTCTGAA	P1P2
AGAP1_+_236403013.23-P1P2	AGAP1	GccccgAAGGAGGCTTGCTC	P1P2
AGAP1_-_236402788.23-P1P2	AGAP1	GCTGCGACTCGGTCCCAGGT	P1P2
AGAP1_+_236402779.23-P1P2	AGAP1	GgtgcgccgcccgccgACCT	P1P2
AGAP1_-_236402745.23-P1P2	AGAP1	GcggcgggcggcgcTCGGAG	P1P2
AGAP1_-_236402709.23-P1P2	AGAP1	GAGCCCTGCGTGCCAGGGAg	P1P2
AGAP1_-_236402792.23-P1P2	AGAP1	GGACTCGGTCCCAGGTcggc	P1P2
AGAP1_+_236402944.23-P1P2	AGAP1	GGGAGCAGCCATTAAAGCCC	P1P2
AGAP1_-_236403100.23-P1P2	AGAP1	Gccgggcggcccgctgaccc	P1P2
AGAP1_+_236403023.23-P1P2	AGAP1	GgtgcggccggccccgAAGG	P1P2
AGAP1_-_236402983.23-P1P2	AGAP1	GCTCCGCGGAGCAGCGCCTA	P1P2
AKAP1_-_55162653.23-P1P2	AKAP1	GCGCCTGGGCTAGCACGTGG	P1P2
AKAP1_-_55162661.23-P1P2	AKAP1	GCTAGCACGTGGGGGAGCTG	P1P2
AKAP1_+_55162988.23-P1P2	AKAP1	GGAGCCCGCGGGCAGACAAC	P1P2
AKAP1_+_55162999.23-P1P2	AKAP1	GCGATCTGTCAGGAGCCCGC	P1P2
AKAP1_+_55163111.23-P1P2	AKAP1	GAGGTGCAGAGAGGCGACCC	P1P2
AKAP1_-_55162880.23-P1P2	AKAP1	GCGCCCTCCAGGTACCCCGG	P1P2
AKAP1_-_55162810.23-P1P2	AKAP1	GCCTGCCGGAGACCCGAAGG	P1P2
AKAP1_-_55162770.23-P1P2	AKAP1	GCGAGGAGCTGGTAGGTCGG	P1P2
AKAP1_-_55162650.23-P1P2	AKAP1	GACCCGCCTGGGCTAGCACG	P1P2
AKAP1_+_55162968.23-P1P2	AKAP1	GGGCGGGGAAGGACGAGAGG	P1P2
AKNA_+_117150220.23-P1	AKNA	GCAGGGCGCAATGGAGACAG	P1
AKNA_+_117149787.23-P1	AKNA	GTCAGAGACGATGCAGGCAT	P1
AKNA_-_117149864.23-P1	AKNA	GGtgcagacgacgacacccc	P1
AKNA_+_117150244.23-P1	AKNA	GTGGCAGAACGGCCTGGAGG	P1
AKNA_+_117150247.23-P1	AKNA	GGGCTGGCAGAACGGCCTGG	P1
AKNA_+_117150188.23-P1	AKNA	GTTTGGAACAAAGAATTCAC	P1
AKNA_+_117150267.23-P1	AKNA	GGGTCTGTGAGCAGCAGCTT	P1
AKNA_+_117150138.23-P1	AKNA	GCGGTGGTGGAGCCCGAGAG	P1
AKNA_+_117150263.23-P1	AKNA	GTGTGAGCAGCAGCTTGGGC	P1
AKNA_+_117150132.23-P1	AKNA	GTGGAGCCCGAGAGAGGTAA	P1
AKNA_+_117160706.23-P2	AKNA	GCGCCAGCAGGTGAGACTCG	P2
AKNA_+_117160729.23-P2	AKNA	GGGAAACCACCCGCGCTCGG	P2
AKNA_-_117160725.23-P2	AKNA	GCTCCCCGAGTCTCACCTGC	P2
AKNA_-_117160335.23-P2	AKNA	GACAGCCCGAGGCCCCGCCA	P2
AKNA_+_117160271.23-P2	AKNA	GCGGGTTGCTGTGGTTACTG	P2
AKNA_-_117160773.23-P2	AKNA	GGGAGTTGAGCGGCAAACAA	P2
AKNA_-_117160467.23-P2	AKNA	GTGGAGACTGAGGAACCCCG	P2
AKNA_+_117160512.23-P2	AKNA	GTCACCGCTCCGGGAATGGG	P2
AKNA_-_117160508.23-P2	AKNA	GGGCCCATACCGCCCGTCCA	P2
AKNA_-_117160324.23-P2	AKNA	GCCAGCCCAAACACAGCCCG	P2
ALPK1_+_113218559.23-P1P2	ALPK1	GCTCTGAGCAGAGTTAATTC	P1P2
ALPK1_-_113218819.23-P1P2	ALPK1	GTGAGTTGGTGGGGTGAAGG	P1P2
ALPK1_-_113218809.23-P1P2	ALPK1	GAAGGGGAGGATGAGTTGGT	P1P2
ALPK1_-_113218916.23-P1P2	ALPK1	GGGCAAACCAGTTTTTCATA	P1P2
ALPK1_+_113218522.23-P1P2	ALPK1	GACACACTGTTTCTCATAAA	P1P2
ALPK1_-_113219044.23-P1P2	ALPK1	GACTTTTGCCTGGAATACAT	P1P2
ALPK1_+_113218502.23-P1P2	ALPK1	GGGCTTCAGTTTCAGGAAGT	P1P2
ALPK1_-_113218889.23-P1P2	ALPK1	GAAACTGTAGTCATTATGAA	P1P2
ALPK1_-_113218896.23-P1P2	ALPK1	GAGTCATTATGAAGGGGAGA	P1P2
ALPK1_+_113218857.23-P1P2	ALPK1	GGACTACAGTTTACCATTGT	P1P2
ANKRD32_+_93954429.23-P1P2	ANKRD32	GCTTCCTTCGGTGGCAGCGG	P1P2
ANKRD32_+_93954438.23-P1P2	ANKRD32	GTCTGGGATGCTTCCTTCGG	P1P2
ANKRD32_+_93954796.23-P1P2	ANKRD32	GTTCCAGGCGGCGGGCCGAG	P1P2
ANKRD32_+_93954432.23-P1P2	ANKRD32	GATGCTTCCTTCGGTGGCAG	P1P2
ANKRD32_+_93954716.23-P1P2	ANKRD32	GTCGGTGGCAGTCCCCGCAG	P1P2
ANKRD32_+_93954854.23-P1P2	ANKRD32	GCAGGATGAGGCGTCCCCAT	P1P2
ANKRD32_+_93954827.23-P1P2	ANKRD32	GTGGAAACGAGAGACGCGGG	P1P2
ANKRD32_-_93954758.23-P1P2	ANKRD32	GAGCGCCCCTCTGCAGTACT	P1P2
ANKRD32_-_93954476.23-P1P2	ANKRD32	GCCAGACACCGGGAAGGTAA	P1P2
ANKRD32_+_93954831.23-P1P2	ANKRD32	GTCTATGGAAACGAGAGACG	P1P2
ANKRD44_-_198062864.23-ENST00000328737.2	ANKRD44	Gaggctgtgagcagaagcta	ENST00000328737.2
ANKRD44_-_198062818.23-ENST00000328737.2	ANKRD44	Gagagacggatggaatggta	ENST00000328737.2
ANKRD44_-_198062813.23-ENST00000328737.2	ANKRD44	Gcaggtagagacggatggaa	ENST00000328737.2
ANKRD44_-_198062882.23-ENST00000328737.2	ANKRD44	Gagggagcctgaacatacac	ENST00000328737.2
ANKRD44_-_198062808.23-ENST00000328737.2	ANKRD44	Gttaaacaggtagagacgga	ENST00000328737.2
ANKRD44_-_198062645.23-ENST00000328737.2	ANKRD44	GTCCCTTGATGAGGTTACCA	ENST00000328737.2
ANKRD44_+_198062626.23-ENST00000328737.2	ANKRD44	GCACCTTGGTAACCTCATCA	ENST00000328737.2
ANKRD44_-_198062352.23-ENST00000328737.2	ANKRD44	Gccagaccagcctagacaca	ENST00000328737.2
ANKRD44_-_198062693.23-ENST00000328737.2	ANKRD44	GCAGCTAGAATGTAAGGCAC	ENST00000328737.2
ANKRD44_+_198062340.23-ENST00000328737.2	ANKRD44	Ggtggtttcaccatgtgtct	ENST00000328737.2
ANKRD44_+_198051801.23-ENST00000450567.1	ANKRD44	GTGGTTCAGGCAATCTTCAG	ENST00000450567.1
ANKRD44_-_198051829.23-ENST00000450567.1	ANKRD44	GAGATTGCCTGAACCAATGG	ENST00000450567.1
ANKRD44_+_198051790.23-ENST00000450567.1	ANKRD44	GATCTTCAGCGGTGATCCAG	ENST00000450567.1
ANKRD44_-_198051796.23-ENST00000450567.1	ANKRD44	GTGAGCATCCGGATCTCCTC	ENST00000450567.1
ANKRD44_+_198051730.23-ENST00000450567.1	ANKRD44	GACTCTGGTAAGAGATACTG	ENST00000450567.1
ANKRD44_-_198051850.23-ENST00000450567.1	ANKRD44	GGCTGCAAACACAAGAGAAT	ENST00000450567.1
ANKRD44_+_198051814.23-ENST00000450567.1	ANKRD44	GTTGCAGCCACCATTGGTTC	ENST00000450567.1
ANKRD44_-_198051671.23-ENST00000450567.1	ANKRD44	Gaccagatatcaagagtcca	ENST00000450567.1
ANKRD44_+_198051651.23-ENST00000450567.1	ANKRD44	Gaccatggactcttgatatc	ENST00000450567.1
ANKRD44_+_198051702.23-ENST00000450567.1	ANKRD44	GTACTCAGGCCCTGTTAGCC	ENST00000450567.1
ANKZF1_+_220094599.23-P1P2	ANKZF1	GAAACGTCCCGGGAGCTGAG	P1P2
ANKZF1_+_220094583.23-P1P2	ANKZF1	GGAGCGGCTCGCAAGTCCTC	P1P2
ANKZF1_-_220094589.23-P1P2	ANKZF1	GAAATCCGGCAATCGACCTG	P1P2
ANKZF1_+_220094610.23-P1P2	ANKZF1	GGAAGACGCACCAAACGTCC	P1P2
ANKZF1_+_220094518.23-P1P2	ANKZF1	GGAGCAGCGAAGAGGACAAC	P1P2
ANKZF1_-_220094903.23-P1P2	ANKZF1	GAGGCAGGAGACGCAGCAGT	P1P2
ANKZF1_+_220095001.23-P1P2	ANKZF1	GGAGATCGACGCAGGAGCCG	P1P2
ANKZF1_-_220094575.23-P1P2	ANKZF1	GTTGTTGTGTTGCAGAAATC	P1P2
ANKZF1_-_220094880.23-P1P2	ANKZF1	GGTGCAGGAGAAACCAAGTC	P1P2
ANKZF1_+_220094526.23-P1P2	ANKZF1	GTCACTACGGAGCAGCGAAG	P1P2
ANLN_-_36429483.23-P1P2	ANLN	GCAGAGGCCGAGTCCGTCAC	P1P2
ANLN_+_36429920.23-P1P2	ANLN	GAGGGACATGGTAAAAACGG	P1P2
ANLN_-_36429499.23-P1P2	ANLN	GCACTGGAAGCCGAGAGGAG	P1P2
ANLN_-_36429514.23-P1P2	ANLN	GGGAGAGGACAGCTGGTTGT	P1P2
ANLN_+_36429709.23-P1P2	ANLN	GCCCAGAGGTTGACAGAGGA	P1P2
ANLN_-_36429870.23-P1P2	ANLN	GGTCCTACAGATAAAACTCA	P1P2
ANLN_-_36429873.23-P1P2	ANLN	GCTACAGATAAAACTCAGGG	P1P2
ANLN_+_36429536.23-P1P2	ANLN	GGTGTCTCCTGGAAAAAACC	P1P2
ANLN_+_36429487.23-P1P2	ANLN	GACCAGCTGTCCTCTCCTCT	P1P2
ANLN_+_36429522.23-P1P2	ANLN	GAAACCAGGAGTCTGAGGCG	P1P2
AP4M1_+_99699365.23-P1P2	AP4M1	GTAGATGAGCGGGTCCCCCT	P1P2
AP4M1_+_99699307.23-P1P2	AP4M1	GTGGAGAGTAGACAAGAAGA	P1P2
AP4M1_-_99699520.23-P1P2	AP4M1	GCAGTCCGCGGGGACAGTGG	P1P2
AP4M1_+_99699521.23-P1P2	AP4M1	GGAAGAGCTCGGCCACATCC	P1P2
AP4M1_-_99699531.23-P1P2	AP4M1	GGACAGTGGCGGCCGGGATG	P1P2
AP4M1_+_99699335.23-P1P2	AP4M1	GATGAAGAATTGGGAAATCA	P1P2
AP4M1_-_99699517.23-P1P2	AP4M1	GCGCCAGTCCGCGGGGACAG	P1P2
AP4M1_-_99699548.23-P1P2	AP4M1	GTGTGGCCGAGCTCTTCTAC	P1P2
AP4M1_+_99699326.23-P1P2	AP4M1	GTGGGAAATCATGGCCGTTC	P1P2
AP4M1_-_99699334.23-P1P2	AP4M1	GTCTTGTCTACTCTCCAGAA	P1P2
APBB2_+_41216471.23-P1P2	APBB2	GGCTCCGGGAAGGGCGAGAC	P1P2
APBB2_-_41216083.23-P1P2	APBB2	GCCCAGGCCCTGCCAAGCCG	P1P2
APBB2_+_41216527.23-P1P2	APBB2	GGCCCGTTCTGGTCTCAAGT	P1P2
APBB2_+_41216456.23-P1P2	APBB2	GAGACTGGAGCAGAGCCGCT	P1P2
APBB2_+_41216495.23-P1P2	APBB2	GGCTGTAACCGCATCTGATC	P1P2
APBB2_+_41216485.23-P1P2	APBB2	GCATCTGATCTGGGCGCTCC	P1P2
APBB2_+_41216303.23-P1P2	APBB2	GCGGCTGCGGGTTCCCCCGG	P1P2
APBB2_+_41216073.23-P1P2	APBB2	GTCCCTCAGCAGCCCCGGCT	P1P2
APBB2_-_41216547.23-P1P2	APBB2	GTCCTACTTGAGACCAGAAC	P1P2
APBB2_-_41216489.23-P1P2	APBB2	GGCTCCAGTCTCGCCCTTCC	P1P2
APEX2_-_55026823.23-P1P2	APEX2	GAGTTCGCTCGCGCCTAGGT	P1P2
APEX2_-_55026828.23-P1P2	APEX2	GGCTCGCGCCTAGGTTGGCG	P1P2
APEX2_-_55026797.23-P1P2	APEX2	GGCCTGGCCAACTTCTGAAC	P1P2
APEX2_+_55026814.23-P1P2	APEX2	GTCCCAGCCCGCGCCAACCT	P1P2
APEX2_+_55026846.23-P1P2	APEX2	GCCACGCGCAACATCTTAAA	P1P2
APEX2_+_55027248.23-P1P2	APEX2	GTTGGGGCCGGAGAATGAGT	P1P2
APEX2_+_55027330.23-P1P2	APEX2	GGCAGGGATGAAGAATTCGG	P1P2
APEX2_+_55027175.23-P1P2	APEX2	GGGAGATGGAGTGCAATTAG	P1P2
APEX2_+_55027230.23-P1P2	APEX2	GTGGGAATCTGACTAGATAT	P1P2
APEX2_-_55026886.23-P1P2	APEX2	GTGGTGAGCTGGAACATCAA	P1P2
APOLD1_-_12938628.23-P1P2	APOLD1	GGGAGGCAGACAGAAGTGAA	P1P2
APOLD1_-_12938948.23-P1P2	APOLD1	GGTACAGTGGACATGAAGGT	P1P2
APOLD1_-_12939037.23-P1P2	APOLD1	GTCTTCAGTTGGCTTCAACG	P1P2
APOLD1_-_12938658.23-P1P2	APOLD1	GGAACCCTGAGGCATATATT	P1P2
APOLD1_-_12938611.23-P1P2	APOLD1	GTCAGATTTTACTTTCCTGG	P1P2
APOLD1_+_12938640.23-P1P2	APOLD1	GATCCCGAATATATGCCTCA	P1P2
APOLD1_-_12938776.23-P1P2	APOLD1	GGAGATGAGGATTCTAGACT	P1P2
APOLD1_-_12938962.23-P1P2	APOLD1	GAAGGTGGGAATCTGCAACT	P1P2
APOLD1_-_12938763.23-P1P2	APOLD1	GTCCTGTGAATAAGGAGATG	P1P2
APOLD1_-_12938944.23-P1P2	APOLD1	GAAGAGTACAGTGGACATGA	P1P2
ARHGAP11A_-_32908159.23-P1P2	ARHGAP11A	GGGGTGACCAGAAAGAAGGT	P1P2
ARHGAP11A_+_32908385.23-P1P2	ARHGAP11A	GATACGTCGATAACTCTCTG	P1P2
ARHGAP11A_-_32908029.23-P1P2	ARHGAP11A	GGAACCAGACGGGGACAGTA	P1P2
ARHGAP11A_-_32908034.23-P1P2	ARHGAP11A	GAGACGGGGACAGTAAGGTT	P1P2
ARHGAP11A_-_32907745.23-P1P2	ARHGAP11A	GGGGTGTCTGCGGAGGAGCT	P1P2
ARHGAP11A_-_32908020.23-P1P2	ARHGAP11A	GTTTCAGAGCGAACCAGACG	P1P2
ARHGAP11A_+_32908381.23-P1P2	ARHGAP11A	GGTCGATAACTCTCTGAGGC	P1P2
ARHGAP11A_-_32907738.23-P1P2	ARHGAP11A	GTGGCTCTGGGTGTCTGCGG	P1P2
ARHGAP11A_-_32907735.23-P1P2	ARHGAP11A	GTGGTGGCTCTGGGTGTCTG	P1P2
ARHGAP11A_-_32908068.23-P1P2	ARHGAP11A	GCGTTGGAAGTAGCAAGAAG	P1P2
ARHGAP24_-_86396687.23-P1P2	ARHGAP24	GTCGGAGCAGCAGCCCTGTC	P1P2
ARHGAP24_-_86396380.23-P1P2	ARHGAP24	GAACACAGCCCAGCTCCGGG	P1P2
ARHGAP24_-_86396768.23-P1P2	ARHGAP24	GACCGCGGGAAGGACGGACG	P1P2
ARHGAP24_-_86396762.23-P1P2	ARHGAP24	GGGAGCTACCGCGGGAAGGA	P1P2
ARHGAP24_-_86396724.23-P1P2	ARHGAP24	GCCCAGCAAGGTAGGTGATG	P1P2
ARHGAP24_-_86396392.23-P1P2	ARHGAP24	GCTCCGGGTGGAAACCAGCA	P1P2
ARHGAP24_+_86396678.23-P1P2	ARHGAP24	GTCAAGACAGATGCCGGACA	P1P2
ARHGAP24_-_86396754.23-P1P2	ARHGAP24	GAAGTGCGCGGAGCTACCGC	P1P2
ARHGAP24_+_86396657.23-P1P2	ARHGAP24	GGCTGCTGCTCCGAAGGAAA	P1P2
ARHGAP24_-_86396742.23-P1P2	ARHGAP24	GGCGGTCGCGAGGAAGTGCG	P1P2
ARHGAP26_-_142150021.23-P1P2	ARHGAP26	GGCTAGCGAAGGAGGCGGGG	P1P2
ARHGAP26_-_142150010.23-P1P2	ARHGAP26	GGCCGAGAGCTAGCTAGCGA	P1P2
ARHGAP26_-_142150016.23-P1P2	ARHGAP26	GAGCTAGCTAGCGAAGGAGG	P1P2
ARHGAP26_+_142150361.23-P1P2	ARHGAP26	GTCGGAAGTGCGGACTATCG	P1P2
ARHGAP26_-_142149986.23-P1P2	ARHGAP26	GTGCTGTGAGAGGGCGCTCG	P1P2
ARHGAP26_+_142149990.23-P1P2	ARHGAP26	GTCCTTCGCTAGCTAGCTCT	P1P2
ARHGAP26_-_142149949.23-P1P2	ARHGAP26	GGTTCGAGCGGCCCAGACAC	P1P2
ARHGAP26_+_142150063.23-P1P2	ARHGAP26	GACGCAGCGCGGACCCGCAG	P1P2
ARHGAP26_-_142150454.23-P1P2	ARHGAP26	GCAAGGAGCTCATCAAGGAC	P1P2
ARHGAP26_+_142150202.23-P1P2	ARHGAP26	GGCCGCCGGCTCCACAGGTG	P1P2
ARHGAP29_+_94702716.23-P1P2	ARHGAP29	GGAGCTGGGGAGGACGCCAG	P1P2
ARHGAP29_+_94702776.23-P1P2	ARHGAP29	GGGAGTCCACGGGAAGGGTC	P1P2
ARHGAP29_+_94702781.23-P1P2	ARHGAP29	GGGACTGGAGTCCACGGGAA	P1P2
ARHGAP29_+_94702525.23-P1P2	ARHGAP29	Gaagcacacagactagtggt	P1P2
ARHGAP29_+_94702836.23-P1P2	ARHGAP29	GCGGCCCCGAGTGGAAGCGG	P1P2
ARHGAP29_+_94702529.23-P1P2	ARHGAP29	Ggcccaagcacacagactag	P1P2
ARHGAP29_+_94703085.23-P1P2	ARHGAP29	GtgcggctgcggcTGAGATT	P1P2
ARHGAP29_+_94702796.23-P1P2	ARHGAP29	GGGTGTCCTCGAGCCAGGAC	P1P2
ARHGAP29_+_94702748.23-P1P2	ARHGAP29	GCTAGGGGCGCGCCCGGCGA	P1P2
ARHGAP29_+_94702770.23-P1P2	ARHGAP29	GCACGGGAAGGGTCCGGCCG	P1P2
ARHGEF10L_-_17866424.23-P1P2	ARHGEF10L	GTGAGCGGCGCGGACGACAA	P1P2
ARHGEF10L_+_17866624.23-P1P2	ARHGEF10L	GCCACACAGAGGGGAGACGC	P1P2
ARHGEF10L_+_17866471.23-P1P2	ARHGEF10L	GACACGCGAGGATCCCGCGG	P1P2
ARHGEF10L_-_17866684.23-P1P2	ARHGEF10L	GTGGAGTTCTGGTGTTACTA	P1P2
ARHGEF10L_+_17866530.23-P1P2	ARHGEF10L	GCAGGACACCCGGAGGACCC	P1P2
ARHGEF10L_+_17866474.23-P1P2	ARHGEF10L	GGGCACACGCGAGGATCCCG	P1P2
ARHGEF10L_+_17866652.23-P1P2	ARHGEF10L	GCCAGAACTCCAGTGACACA	P1P2
ARHGEF10L_+_17866293.23-P1P2	ARHGEF10L	Gccgccgccacccgagccaa	P1P2
ARHGEF10L_+_17866397.23-P1P2	ARHGEF10L	GTCGTCCGCGCCGCTCACAA	P1P2
ARHGEF10L_-_17866207.23-P1P2	ARHGEF10L	Gggcgccgcgtcgcgcacgg	P1P2
ARHGEF28_-_72922052.23-P1P2	ARHGEF28	GGAGCCTTCCGGACTCCGGG	P1P2
ARHGEF28_+_72922024.23-P1P2	ARHGEF28	GGAGTCCGGAAGGCTCTCCC	P1P2
ARHGEF28_+_72922034.23-P1P2	ARHGEF28	GCCGCCGCCCGGAGTCCGGA	P1P2
ARHGEF28_+_72922450.23-P1P2	ARHGEF28	GCCTGTCTCCCGAAGGACAC	P1P2
ARHGEF28_-_72922093.23-P1P2	ARHGEF28	GTCCGAGGCGCCCTCAGGCA	P1P2
ARHGEF28_-_72922429.23-P1P2	ARHGEF28	GCGGGCGCACTGAGAGCCGG	P1P2
ARHGEF28_+_72922212.23-P1P2	ARHGEF28	GGCCCTGCGGATGCGAACTC	P1P2
ARHGEF28_+_72922447.23-P1P2	ARHGEF28	GGTCTCCCGAAGGACACTGG	P1P2
ARHGEF28_-_72922028.23-P1P2	ARHGEF28	GGCCAGGCGTTGGCATCGCC	P1P2
ARHGEF28_-_72922018.23-P1P2	ARHGEF28	GCCCGGCCGCCGCCAGGCGT	P1P2
ARHGEF39_-_35665151.23-P1P2	ARHGEF39	GCACCGGGCACCGCGAACCG	P1P2
ARHGEF39_+_35664761.23-P1P2	ARHGEF39	GGCTCCTGGGAGCTCATCTA	P1P2
ARHGEF39_+_35664744.23-P1P2	ARHGEF39	GTACGGCGCCAGCCAGTGAG	P1P2
ARHGEF39_-_35664791.23-P1P2	ARHGEF39	GAGCTCCCAGGAGCCAAACA	P1P2
ARHGEF39_+_35665061.23-P1P2	ARHGEF39	GGGAGCTGCTAGAGACCGAG	P1P2
ARHGEF39_-_35665206.23-P1P2	ARHGEF39	GCACTTCCGGCTGCAGTCCG	P1P2
ARHGEF39_-_35664779.23-P1P2	ARHGEF39	GGCGCCGTAGATGAGCTCCC	P1P2
ARHGEF39_-_35664852.23-P1P2	ARHGEF39	GGGATCCCCAAAAAGTACTG	P1P2
ARHGEF39_-_35665178.23-P1P2	ARHGEF39	GGAGCTCCATGCCCTGGCTG	P1P2
ARHGEF39_+_35664929.23-P1P2	ARHGEF39	GCGGAGCATGTAGGGAGCCT	P1P2
ARL6IP1_+_18812826.23-P1	ARL6IP1	GTCGGTTGGAGGACTCGTTG	P1
ARL6IP1_+_18812497.23-P1	ARL6IP1	GTAGGAGTCGAGGAGGAAGT	P1
ARL6IP1_+_18812823.23-P1	ARL6IP1	GGTTGGAGGACTCGTTGGGG	P1
ARL6IP1_+_18812507.23-P1	ARL6IP1	GTCACCGCGAGTAGGAGTCG	P1
ARL6IP1_-_18812650.23-P1	ARL6IP1	GCGCCTGCCCAGGGAGAGAA	P1
ARL6IP1_+_18812504.23-P1	ARL6IP1	GCCGCGAGTAGGAGTCGAGG	P1
ARL6IP1_+_18812781.23-P1	ARL6IP1	GTGCATCCCCGAGACGATGG	P1
ARL6IP1_-_18812405.23-P1	ARL6IP1	GAGACGGGGAAAGCCGAATA	P1
ARL6IP1_+_18812784.23-P1	ARL6IP1	GGACTGCATCCCCGAGACGA	P1
ARL6IP1_+_18812467.23-P1	ARL6IP1	GGGGCTGCGACACTAGCCTG	P1
ARL6IP1_-_18808905.23-P2	ARL6IP1	GTTacagggcctgccacagt	P2
ARL6IP1_-_18809346.23-P2	ARL6IP1	GAAACGCCGGACAGAACAGA	P2
ARL6IP1_-_18809283.23-P2	ARL6IP1	GAAATTCTAGGCGCTAGAAT	P2
ARL6IP1_-_18809147.23-P2	ARL6IP1	GCTAATGCTTAGGTGTCTGA	P2
ARL6IP1_+_18809330.23-P2	ARL6IP1	GTAGATCCATCTGTTCTGTC	P2
ARL6IP1_+_18809241.23-P2	ARL6IP1	GTTTGGCTCCAATAAATGGT	P2
ARL6IP1_-_18808891.23-P2	ARL6IP1	GTATTTCACAGTACTTTaca	P2
ARL6IP1_+_18809190.23-P2	ARL6IP1	GGTGTAGTTACTGAACTTGG	P2
ARL6IP1_+_18809225.23-P2	ARL6IP1	GGGTAGGTAGCATAATGATT	P2
ARL6IP1_-_18809255.23-P2	ARL6IP1	GTATGCTACCTACCATTTAT	P2
ASB13_+_5708362.23-P1P2	ASB13	GGTGGTGGCGCGCCCCGCGC	P1P2
ASB13_+_5708331.23-P1P2	ASB13	GCGGGGGCGTTTGGCGGGGT	P1P2
ASB13_+_5708501.23-P1P2	ASB13	GGTGAGCCGCATGGAGCCCC	P1P2
ASB13_-_5708517.23-P1P2	ASB13	GCGCCGCCCGGGGCTCCATG	P1P2
ASB13_-_5708546.23-P1P2	ASB13	GGCGGCCGCGCGGCGACTCT	P1P2
ASB13_+_5708106.23-P1P2	ASB13	GAGAGCCTGGGAAACGCCCA	P1P2
ASB13_+_5708070.23-P1P2	ASB13	GGAAGCCAGGCGCGAGCCCA	P1P2
ASB13_-_5708302.23-P1P2	ASB13	GAGAGCCCGTCTGGGATGCG	P1P2
ASB13_-_5708111.23-P1P2	ASB13	GTCCCCGAGAGGGAGCACCG	P1P2
ASB13_+_5708432.23-P1P2	ASB13	GGGAGGTCAGAGCGAGGCAG	P1P2
ASPM_-_197115568.23-P1P2	ASPM	Gcccactcgccggttcgcca	P1P2
ASPM_+_197115633.23-P1P2	ASPM	Gaagcggtcagcgtaagtcc	P1P2
ASPM_-_197115684.23-P1P2	ASPM	Ggggcggctgtagaggtcgt	P1P2
ASPM_+_197115347.23-P1P2	ASPM	GCTAGACAACCCTAACGAGG	P1P2
ASPM_+_197115344.23-P1P2	ASPM	GGACAACCCTAACGAGGAGG	P1P2
ASPM_-_197115391.23-P1P2	ASPM	GGCCAGAGACAGCGTCCGTG	P1P2
ASPM_+_197115350.23-P1P2	ASPM	GGCCCTAGACAACCCTAACG	P1P2
ASPM_-_197115665.23-P1P2	ASPM	Ggctgaccgcttcccctcag	P1P2
ASPM_-_197115425.23-P1P2	ASPM	GCGTCCCCGAAGCAAAGGAA	P1P2
ASPM_+_197115513.23-P1P2	ASPM	Gggaagtgagcccgaccgag	P1P2
ATAD5_+_29159165.23-P1P2	ATAD5	GCCGAATCGAACACGGAAAG	P1P2
ATAD5_+_29159022.23-P1P2	ATAD5	GTCGGACCACAGAGCTTCGG	P1P2
ATAD5_+_29159040.23-P1P2	ATAD5	GAAGCAAGCGGACCGCAGAT	P1P2
ATAD5_+_29159404.23-P1P2	ATAD5	GTCTCGCAGTCCTTCACGGG	P1P2
ATAD5_-_29159050.23-P1P2	ATAD5	GAGCTCTGTGGTCCGATCTG	P1P2
ATAD5_+_29159407.23-P1P2	ATAD5	GCAATCTCGCAGTCCTTCAC	P1P2
ATAD5_-_29159373.23-P1P2	ATAD5	GGGAAGCGGGGAGTATGGTG	P1P2
ATAD5_-_29159416.23-P1P2	ATAD5	GGCTGCTCCGCCTCCCGTGA	P1P2
ATAD5_-_29159368.23-P1P2	ATAD5	GTTCCGGGAAGCGGGGAGTA	P1P2
ATAD5_-_29159228.23-P1P2	ATAD5	GGCTCCCGCTCTCTGTCGGT	P1P2
ATF7IP_-_14518605.23-P1	ATF7IP	GGCGCGTGCAAGGGAGAAGC	P1
ATF7IP_-_14518679.23-P1	ATF7IP	GTGAAGCGCGCGAAAAGCTG	P1
ATF7IP_-_14518682.23-P1	ATF7IP	GAGCGCGCGAAAAGCTGAGG	P1
ATF7IP_-_14518693.23-P1	ATF7IP	GAGCTGAGGCGGCAACGTCG	P1
ATF7IP_-_14518719.23-P1	ATF7IP	GCTGCGCGGGACGGCTCTGT	P1
ATF7IP_-_14518596.23-P1	ATF7IP	GACGGCCCCGGCGCGTGCAA	P1
ATF7IP_-_14518846.23-P1	ATF7IP	GAGTCAAGACCGCATTATGG	P1
ATF7IP_-_14518697.23-P1	ATF7IP	GGAGGCGGCAACGTCGGGGA	P1
ATF7IP_-_14518723.23-P1	ATF7IP	GGCGGGACGGCTCTGTAGGA	P1
ATF7IP_-_14518627.23-P1	ATF7IP	GTTTGTTTTTGAATCTgcgg	P1
ATF7IP_-_14538334.23-P2	ATF7IP	GTCACATGCATCAGGACCAG	P2
ATF7IP_+_14538571.23-P2	ATF7IP	GGGCCAGAAATGCACTACTA	P2
ATF7IP_-_14538285.23-P2	ATF7IP	GCTAGTCTTTGTAGCTGCTT	P2
ATF7IP_-_14538504.23-P2	ATF7IP	GAAACAGTACATAGCATGGT	P2
ATF7IP_+_14538328.23-P2	ATF7IP	GAGTAATTGGTTCTTACCTC	P2
ATF7IP_-_14538512.23-P2	ATF7IP	GCATAGCATGGTGGGGTCAA	P2
ATF7IP_+_14538711.23-P2	ATF7IP	GGTAGTCTTTGTGCAAAACA	P2
ATF7IP_-_14538500.23-P2	ATF7IP	GATGGAAACAGTACATAGCA	P2
ATF7IP_-_14538765.23-P2	ATF7IP	GGGTTTTGTGAGGTATTGTG	P2
ATF7IP_-_14538433.23-P2	ATF7IP	GGAGGGGTGAACTTAGAGCT	P2
ATG14_+_55878129.23-P1P2	ATG14	GCAGCGTAGGGGCCAGATGA	P1P2
ATG14_+_55878522.23-P1P2	ATG14	GCATCATGGCGTCTCCCAGT	P1P2
ATG14_+_55878313.23-P1P2	ATG14	GGCCGCGACCGGGAGAGGTA	P1P2
ATG14_-_55878158.23-P1P2	ATG14	GTGGCCCCTACGCTGTCCTC	P1P2
ATG14_+_55878140.23-P1P2	ATG14	GCTACCAGAGGACAGCGTAG	P1P2
ATG14_-_55878570.23-P1P2	ATG14	GAGAGGAGAGCCAGTCACGT	P1P2
ATG14_-_55878514.23-P1P2	ATG14	GCCAGGAGCCTCCAGCGCCC	P1P2
ATG14_-_55878472.23-P1P2	ATG14	GACGGAGTCCACCAGGTCCC	P1P2
ATG14_+_55878169.23-P1P2	ATG14	GGTAGCTAGCTGCTCTGCAC	P1P2
ATG14_+_55878440.23-P1P2	ATG14	GGTGGACTCCGTGGACGATG	P1P2
ATG16L2_+_72525467.23-P1P2	ATG16L2	GGCCGCGCTCTCCCGCCTAG	P1P2
ATG16L2_-_72525477.23-P1P2	ATG16L2	GGGAGGAACGCGCCGCTAGG	P1P2
ATG16L2_+_72525820.23-P1P2	ATG16L2	GCCGTCCTGAGGGGCGACGA	P1P2
ATG16L2_-_72525453.23-P1P2	ATG16L2	GCCCGGCCTGGCGCCGTCCT	P1P2
ATG16L2_-_72525493.23-P1P2	ATG16L2	GAGGCGGGAGAGCGCGGCCA	P1P2
ATG16L2_-_72525456.23-P1P2	ATG16L2	GGGCCTGGCGCCGTCCTGGG	P1P2
ATG16L2_-_72525549.23-P1P2	ATG16L2	GCTGGAAACGCCACATCGTG	P1P2
ATG16L2_-_72525487.23-P1P2	ATG16L2	GGCCGCTAGGCGGGAGAGCG	P1P2
ATG16L2_+_72525884.23-P1P2	ATG16L2	GCCTGCAAAACCAACACCCG	P1P2
ATG16L2_+_72525685.23-P1P2	ATG16L2	GGCACTCGGGTCACAGGCGG	P1P2
ATM_-_108093795.23-P1P2	ATM	GTTGAACCGGAAGCGGGAGT	P1P2
ATM_-_108093813.23-P1P2	ATM	GTAGGTAGCTGCGTGGCTAA	P1P2
ATM_+_108094013.23-P1P2	ATM	GGAGGAGTCAAGGGCCACTC	P1P2
ATM_-_108093829.23-P1P2	ATM	GTAACGGAGAAAAGAAGCCG	P1P2
ATM_-_108093839.23-P1P2	ATM	GAAGAAGCCGTGGCCGCGGG	P1P2
ATM_+_108093824.23-P1P2	ATM	GTCGCCTCCTCCCGCGGCCA	P1P2
ATM_+_108094009.23-P1P2	ATM	GAGTCAAGGGCCACTCTGGA	P1P2
ATM_-_108094282.23-P1P2	ATM	Ggcctcgcggttaagagctt	P1P2
ATM_-_108093806.23-P1P2	ATM	GGCGGGAGTAGGTAGCTGCG	P1P2
ATM_-_108093772.23-P1P2	ATM	GGGCGCTGGGCAGTCACGCA	P1P2
ATXN1_-_16761669.23-P1P2	ATXN1	GCAGTGAAACAGGTCCTGTA	P1P2
ATXN1_+_16761661.23-P1P2	ATXN1	GTACAGTGGCGGAGCCGTAC	P1P2
ATXN1_-_16761442.23-P1P2	ATXN1	GGCCCCTCTCGGGAGATCGG	P1P2
ATXN1_-_16761628.23-P1P2	ATXN1	GCTCTGGCTGCTGCTCCACG	P1P2
ATXN1_-_16761659.23-P1P2	ATXN1	GGATCCCCCTGCAGTGAAAC	P1P2
ATXN1_+_16761675.23-P1P2	ATXN1	GGACATCATTTCTACTACAG	P1P2
ATXN1_+_16761642.23-P1P2	ATXN1	GAGGACCTGTTTCACTGCAG	P1P2
ATXN1_-_16761504.23-P1P2	ATXN1	GGGAGGGGGGAAAGAATCGG	P1P2
ATXN1_+_16761228.23-P1P2	ATXN1	GACCCCCACTCTgggcgcag	P1P2
ATXN1_+_16761270.23-P1P2	ATXN1	GgtgtACATACAACCGTCCC	P1P2
ATXN2_+_112037067.23-P1P2	ATXN2	GTTGGTAGCAACGGCAACGG	P1P2
ATXN2_-_112036668.23-P1P2	ATXN2	GGCCGAGGACGAGGAGACCG	P1P2
ATXN2_-_112037110.23-P1P2	ATXN2	GAACAGTCTGAGGCGGAGGG	P1P2
ATXN2_+_112036716.23-P1P2	ATXN2	GCCAATGTCCGCAAGCCCGG	P1P2
ATXN2_-_112037103.23-P1P2	ATXN2	GCTACCAAAACAGTCTGAGG	P1P2
ATXN2_-_112037100.23-P1P2	ATXN2	GTTGCTACCAAAACAGTCTG	P1P2
ATXN2_-_112037036.23-P1P2	ATXN2	GGGGAGGCCCGCCGAGACCA	P1P2
ATXN2_-_112036858.23-P1P2	ATXN2	GTGGTGAGGGGCCCATACAC	P1P2
ATXN2_-_112037046.23-P1P2	ATXN2	GCCGAGACCAAGGAGCCGCC	P1P2
ATXN2_-_112036639.23-P1P2	ATXN2	GTCGCCGCGACCACCGAGGA	P1P2
AUNIP_-_26185870.23-P1P2	AUNIP	GGCCGCTGAGGAGACGAAGC	P1P2
AUNIP_-_26185449.23-P1P2	AUNIP	GCAGGGACTGTGGCCTCCTA	P1P2
AUNIP_-_26185881.23-P1P2	AUNIP	GGACGAAGCCGGCAGGACGC	P1P2
AUNIP_+_26185897.23-P1P2	AUNIP	GGCGGTTCTGGCGTTCCCTG	P1P2
AUNIP_+_26185924.23-P1P2	AUNIP	GTGGCGCGAGATCCGAACGT	P1P2
AUNIP_+_26185409.23-P1P2	AUNIP	GCTGCGAGACGTCCTAGTAG	P1P2
AUNIP_+_26185496.23-P1P2	AUNIP	GGCGGCGAAGGTTCAGGTGT	P1P2
AUNIP_-_26185904.23-P1P2	AUNIP	GGCAGGCTCCCGGCGCCTCA	P1P2
AUNIP_-_26185858.23-P1P2	AUNIP	GGTCCGCCTCATGGCCGCTG	P1P2
AUNIP_+_26185653.23-P1P2	AUNIP	GCGAAGTCGGGGACAGAGAA	P1P2
AURKA_+_54967179.23-P1P2	AURKA	GACCGTGGGGGATATCTCAG	P1P2
AURKA_-_54967215.23-P1P2	AURKA	GCCACGGTCTACCCACCCGT	P1P2
AURKA_+_54967204.23-P1P2	AURKA	GCAGGTGGGAGCCGACGGGT	P1P2
AURKA_-_54967035.23-P1P2	AURKA	GTAACAAGCAGTATCCTACA	P1P2
AURKA_-_54966756.23-P1P2	AURKA	GCCAGGACAAGGGCCTTCTT	P1P2
AURKA_-_54967065.23-P1P2	AURKA	GTGCCCAGGAGCGGATGCAA	P1P2
AURKA_+_54966817.23-P1P2	AURKA	GTACGGAGAACTTGCAGCTG	P1P2
AURKA_-_54967108.23-P1P2	AURKA	GCGCCAAGGACACTCAGGGA	P1P2
AURKA_-_54967199.23-P1P2	AURKA	GGCCACTGAGATATCCCCCA	P1P2
AURKA_+_54966834.23-P1P2	AURKA	GgagacagacggtaagcGTA	P1P2
AURKB_+_8113846.23-P1P2	AURKB	GTAGCAGTGCCTTGGACCCC	P1P2
AURKB_+_8113717.23-P1P2	AURKB	GGTAGGGACGATAGCAGGGC	P1P2
AURKB_+_8113488.23-P1P2	AURKB	GCTACGGCCGACAGACGGTA	P1P2
AURKB_-_8113837.23-P1P2	AURKB	GGCGCAAGGCCTGCGACAGG	P1P2
AURKB_-_8113518.23-P1P2	AURKB	GCTGTCGGCCGTAGGGCCAG	P1P2
AURKB_+_8113854.23-P1P2	AURKB	GCGGGAGAGTAGCAGTGCCT	P1P2
AURKB_-_8113482.23-P1P2	AURKB	GATGGGGGCGCAGGGACGGA	P1P2
AURKB_-_8113557.23-P1P2	AURKB	GGGCCATCCTTagagagaaa	P1P2
AURKB_+_8113794.23-P1P2	AURKB	GCGGGAGTGGGCAGATGATC	P1P2
AURKB_-_8113850.23-P1P2	AURKB	GGACAGGAGGCCAGCTCACC	P1P2
AUTS2_+_69063482.23-P1P2	AUTS2	GTGCACGGCGTGTCCCCGGG	P1P2
AUTS2_+_69063846.23-P1P2	AUTS2	GTGCTGCTGGAGCAGTTGTG	P1P2
AUTS2_-_69063511.23-P1P2	AUTS2	GGGACACGCCGTGCACCCTC	P1P2
AUTS2_+_69063642.23-P1P2	AUTS2	GTCTCCAGCGGGAGAGACAC	P1P2
AUTS2_+_69063903.23-P1P2	AUTS2	GGAGAGGGCGAAACTGCGAG	P1P2
AUTS2_+_69063504.23-P1P2	AUTS2	GgAGAAAGCCCCGAGCCGGA	P1P2
AUTS2_+_69063485.23-P1P2	AUTS2	GGGGTGCACGGCGTGTCCCC	P1P2
AUTS2_+_69063900.23-P1P2	AUTS2	GAGGGCGAAACTGCGAGCGG	P1P2
AUTS2_+_69063678.23-P1P2	AUTS2	GGTGAGTCAGTCAGTCGATG	P1P2
AUTS2_+_69063508.23-P1P2	AUTS2	GcgccgAGAAAGCCCCGAGC	P1P2
BARD1_+_215674399.23-P1P2	BARD1	GCGGCCCGCCGTCCCAGACG	P1P2
BARD1_+_215674263.23-P1P2	BARD1	GTAATCGGCAGCCGAGGAAC	P1P2
BARD1_-_215674358.23-P1P2	BARD1	GGGAAGCCTCGGGAAACCAC	P1P2
BARD1_-_215674348.23-P1P2	BARD1	GCGGGAAGCAAGGAAGCCTC	P1P2
BARD1_+_215674388.23-P1P2	BARD1	GCCCAGACGCGGGAAGAGCT	P1P2
BARD1_-_215674387.23-P1P2	BARD1	GCAGGCCAGCGACTCGAAAC	P1P2
BARD1_+_215674015.23-P1P2	BARD1	GTCCCGCGCTGCAGTCGGGT	P1P2
BARD1_-_215674044.23-P1P2	BARD1	GACTGCAGCGCGGGAACGGA	P1P2
BARD1_+_215674384.23-P1P2	BARD1	GGACGCGGGAAGAGCTTGGC	P1P2
BARD1_+_215674076.23-P1P2	BARD1	GCGGGTCGCACAGTTTCTGG	P1P2
BCDIN3D_+_50236818.23-P1P2	BCDIN3D	GAGTGTTAAGGAGACCGCAG	P1P2
BCDIN3D_-_50236860.23-P1P2	BCDIN3D	GTCCCTCCATCCAGTTCCGT	P1P2
BCDIN3D_+_50236884.23-P1P2	BCDIN3D	GCGGTTCCGCCACGGCCCAG	P1P2
BCDIN3D_+_50236385.23-P1P2	BCDIN3D	GTCAGGGCCAGACCCCAGGT	P1P2
BCDIN3D_+_50236854.23-P1P2	BCDIN3D	GAGGCTAATGGCGGTGCCCA	P1P2
BCDIN3D_-_50236471.23-P1P2	BCDIN3D	GAGATTCCTAAGACAGATGG	P1P2
BCDIN3D_-_50236900.23-P1P2	BCDIN3D	GCACAGCCTCTGGGCCGTGG	P1P2
BCDIN3D_+_50236660.23-P1P2	BCDIN3D	GCGAGAACGGGCCGATTCTG	P1P2
BCDIN3D_+_50236635.23-P1P2	BCDIN3D	GGACGTGGGGTGTAACTCCG	P1P2
BCDIN3D_+_50236848.23-P1P2	BCDIN3D	GATGGCGGTGCCCACGGAAC	P1P2
BLM_+_91260645.23-P1P2	BLM	GCACGCAGACTCCTAGCGGA	P1P2
BLM_-_91260642.23-P1P2	BLM	GGCGCGGGAAGTTTGGATCC	P1P2
BLM_+_91260649.23-P1P2	BLM	GCTCGCACGCAGACTCCTAG	P1P2
BLM_-_91260596.23-P1P2	BLM	GTCCGGCGGGAAGTGAGCCA	P1P2
BLM_-_91260700.23-P1P2	BLM	GCGCGCGCGTAACTACGGGT	P1P2
BLM_+_91260997.23-P1P2	BLM	GGTAGTAGTGCCAGAGGTCT	P1P2
BLM_+_91260790.23-P1P2	BLM	GGCCAGACTAGAGGACTCAG	P1P2
BLM_-_91260635.23-P1P2	BLM	GGGTTGCGGCGCGGGAAGTT	P1P2
BLM_+_91260638.23-P1P2	BLM	GACTCCTAGCGGACGGAACC	P1P2
BLM_-_91260926.23-P1P2	BLM	GGGCGTCGGAGGCCGAGCAT	P1P2
BMP4_+_54423527.23-P1	BMP4	Ggaggaaggaagatgcgaga	P1
BMP4_+_54423466.23-P1	BMP4	GCCCGGAAGCTAGGTGAGTG	P1
BMP4_+_54423266.23-P1	BMP4	GCCGCTACTGCAGGGACCTA	P1
BMP4_+_54423475.23-P1	BMP4	GGGAGCCCGGCCCGGAAGCT	P1
BMP4_-_54423062.23-P1	BMP4	GCAAAGGTGAGAATCTCCCA	P1
BMP4_+_54423166.23-P1	BMP4	GCTGTGACCGAGGCAAAAGG	P1
BMP4_-_54423443.23-P1	BMP4	GGGAGCAGCAGCGGCGTCTC	P1
BMP4_-_54423112.23-P1	BMP4	GGGCAGTAGCCGATATTTAA	P1
BMP4_+_54423131.23-P1	BMP4	GCAATAGTGGTGCTGGAGGT	P1
BMP4_+_54423242.23-P1	BMP4	GAGCAAGGCTACCTGGTGAG	P1
BMP4_-_54420114.23-P2	BMP4	GTCGGGATGGCACTACGGAA	P2
BMP4_-_54419675.23-P2	BMP4	GGAACGCGCCACGGAGACAC	P2
BMP4_-_54419696.23-P2	BMP4	GGGGGCTCTCCCAGACAAGT	P2
BMP4_-_54419666.23-P2	BMP4	GAGAGAGTGGGAACGCGCCA	P2
BMP4_-_54420101.23-P2	BMP4	GAGCAGTGCGTTGCTCGGGA	P2
BMP4_-_54419702.23-P2	BMP4	GCTCCCAGACAAGTTGGATA	P2
BMP4_-_54419708.23-P2	BMP4	GGACAAGTTGGATAGGGGAA	P2
BMP4_+_54419822.23-P2	BMP4	GCGGGGCGCTGGAAGCGTAC	P2
BMP4_-_54420071.23-P2	BMP4	GAAACTTGCTGGAAAGGCTC	P2
BMP4_+_54419661.23-P2	BMP4	GAGAGCCCCCAGTGTCTCCG	P2
BNC2_+_16870678.23-P1P2	BNC2	GCCGCTAAGAGGAGACCAAG	P1P2
BNC2_+_16870672.23-P1P2	BNC2	GAGAGGAGACCAAGAGGCGG	P1P2
BNC2_+_16870401.23-P1P2	BNC2	GTCTGAGGCGAGCTCTAGGT	P1P2
BNC2_+_16870381.23-P1P2	BNC2	GGGAGGGTGCACGTGAGAGG	P1P2
BNC2_+_16870312.23-P1P2	BNC2	GCTGGCTAGGGGAGGCTCCA	P1P2
BNC2_+_16870334.23-P1P2	BNC2	GGCTTCCGCGCGAAGGTGAG	P1P2
BNC2_+_16870735.23-P1P2	BNC2	GAGAGAAAGGCCGAGACGGA	P1P2
BNC2_-_16870477.23-P1P2	BNC2	GAGCGCAGCGGGGATCAGGT	P1P2
BNC2_-_16870195.23-P1P2	BNC2	GCCGCCGGTCCCTCACTCGG	P1P2
BNC2_+_16870521.23-P1P2	BNC2	GctccggcccgcggcgTGAG	P1P2
BOLA1_+_149858510.23-P1	BOLA1	GCCAGACATGACTGAAATCA	P1
BOLA1_+_149858954.23-P1	BOLA1	GCTTTTTTTGAAAACTTGGG	P1
BOLA1_+_149858859.23-P1	BOLA1	GCTTTGGTAACAGAACGGCC	P1
BOLA1_-_149858486.23-P1	BOLA1	GTCAATCTTATTTTGTTGCG	P1
BOLA1_+_149858450.23-P1	BOLA1	GAGATTGAAAGAGAACCAAG	P1
BOLA1_+_149858864.23-P1	BOLA1	GGTTTTCTTTGGTAACAGAA	P1
BOLA1_+_149858875.23-P1	BOLA1	GTGTGGCTTTCGGTTTTCTT	P1
BOLA1_+_149858929.23-P1	BOLA1	GTAAAAAGAGCCTTTGGTCT	P1
BOLA1_+_149858900.23-P1	BOLA1	GGTCTGCATTTATTTGCTTT	P1
BOLA1_+_149858592.23-P1	BOLA1	GTCGCCCTACCGGGAACTGG	P1
BOLA1_-_149871144.23-P2	BOLA1	GTCCCAGCGTGCCTCAGGAA	P2
BOLA1_-_149871185.23-P2	BOLA1	GTCCGGAGCGTCCAGAGTCC	P2
BOLA1_+_149871133.23-P2	BOLA1	GAGTCCTGGCGCCCTTCCTG	P2
BOLA1_+_149871570.23-P2	BOLA1	GACGCCAGGAGTGAGGGTCG	P2
BOLA1_+_149871186.23-P2	BOLA1	GCCACTGCGATTCCCGCTCA	P2
BOLA1_-_149871623.23-P2	BOLA1	GGGCGTAGCCCATGCTGAGT	P2
BOLA1_-_149871603.23-P2	BOLA1	GCTCCTGGCGTCTGAGTCTC	P2
BOLA1_+_149871147.23-P2	BOLA1	GCCGGAGCAAAATGCAGTCC	P2
BOLA1_+_149871473.23-P2	BOLA1	GGTCCACACCAGCTCCTATA	P2
BOLA1_-_149871213.23-P2	BOLA1	GGCGGGAATCGCAGTGGCCG	P2
BORA_+_73302072.23-P1P2	BORA	GCCAGGCCAGCTTCCACGAC	P1P2
BORA_+_73302106.23-P1P2	BORA	GAGCCCCCAGTACCGACTCC	P1P2
BORA_+_73302094.23-P1P2	BORA	GCGACTCCAGGGAGCTCCGG	P1P2
BORA_-_73302125.23-P1P2	BORA	GTCCCTGGAGTCGGTACTGG	P1P2
BORA_+_73302097.23-P1P2	BORA	GTACCGACTCCAGGGAGCTC	P1P2
BORA_+_73302530.23-P1P2	BORA	GAGAGAAGTATGATTGACAG	P1P2
BORA_+_73302404.23-P1P2	BORA	GCAATCAAAGGAGGCTACAG	P1P2
BORA_+_73302441.23-P1P2	BORA	GACCCCTCCCGGGATAGAAA	P1P2
BORA_-_73302514.23-P1P2	BORA	GTTGGAGGAAAGGGGACCCC	P1P2
BORA_-_73302081.23-P1P2	BORA	GAAAGAGTCTATGCCTGTCG	P1P2
BRCA2_-_32889639.23-P1P2	BRCA2	GGGCGCGAGCTTCTGAAACT	P1P2
BRCA2_-_32889750.23-P1P2	BRCA2	GGAGGGGACAGATTTGTGAC	P1P2
BRCA2_+_32889673.23-P1P2	BRCA2	GGACACCCGAGGCGCAGCAG	P1P2
BRCA2_-_32889642.23-P1P2	BRCA2	GGCGAGCTTCTGAAACTAGG	P1P2
BRCA2_+_32889684.23-P1P2	BRCA2	GCCGCCGCAAAAGACACCCG	P1P2
BRCA2_-_32889662.23-P1P2	BRCA2	GGGCAGAGGCGGAGCCGCTG	P1P2
BRCA2_+_32889713.23-P1P2	BRCA2	GCCCCTCACGCTTCTCCCGG	P1P2
BRCA2_-_32889648.23-P1P2	BRCA2	GTTCTGAAACTAGGCGGCAG	P1P2
BRCA2_+_32890033.23-P1P2	BRCA2	GAGCTGAAGGCGGAGCCCAA	P1P2
BRCA2_-_32889733.23-P1P2	BRCA2	GGCCGCCGGGAGAAGCGTGA	P1P2
BRIP1_+_59940616.23-P1P2	BRIP1	GCGGAGGGAAGTCCACGGAA	P1P2
BRIP1_+_59940838.23-P1P2	BRIP1	GTGAGGGGTCTGGTGGGTCG	P1P2
BRIP1_-_59940823.23-P1P2	BRIP1	GGGCCTTGTGTGCAGGACTG	P1P2
BRIP1_+_59940833.23-P1P2	BRIP1	GGGTCTGGTGGGTCGAGGAA	P1P2
BRIP1_+_59940824.23-P1P2	BRIP1	GGGTCGAGGAAAGGTAACGG	P1P2
BRIP1_+_59940621.23-P1P2	BRIP1	GCAAGTCGGAGGGAAGTCCA	P1P2
BRIP1_-_59940496.23-P1P2	BRIP1	GGCTCAAAGGAGGTAAGGAT	P1P2
BRIP1_-_59940469.23-P1P2	BRIP1	GCAGCGCCCGGGCTAAGAAC	P1P2
BRIP1_-_59940486.23-P1P2	BRIP1	GACAGGCCTGCGCTCAAAGG	P1P2
BRIP1_+_59940804.23-P1P2	BRIP1	GGGCCCCAGTCCTGCACACA	P1P2
BTBD9_+_38607525.23-P1P2	BTBD9	GTGGGGCCTGGCCGCACCTg	P1P2
BTBD9_-_38607281.23-P1P2	BTBD9	GCGAGACTGCTAGGGAACCT	P1P2
BTBD9_+_38607285.23-P1P2	BTBD9	GAGAGAGGAGTTCGAATCAG	P1P2
BTBD9_+_38607352.23-P1P2	BTBD9	GCAGTCCACGAAGGTGTAGT	P1P2
BTBD9_+_38607692.23-P1P2	BTBD9	Gacgcgcgccgcagcagccg	P1P2
BTBD9_+_38607574.23-P1P2	BTBD9	GTCTCAGAGGAGCATCGCTG	P1P2
BTBD9_-_38607385.23-P1P2	BTBD9	GTCGTGGACTGCGAACGGGA	P1P2
BTBD9_-_38607479.23-P1P2	BTBD9	GCCCGGAAAAAgcggcggag	P1P2
BTBD9_-_38607273.23-P1P2	BTBD9	GACAGGATACGAGACTGCTA	P1P2
BTBD9_-_38607474.23-P1P2	BTBD9	GCCGCCCCCGGAAAAAgcgg	P1P2
BTN3A1_+_26402505.23-P1P2	BTN3A1	GAGACTGTCGGGTCATCGTG	P1P2
BTN3A1_+_26402516.23-P1P2	BTN3A1	GAAAGAAAGCAGAGACTGTC	P1P2
BTN3A1_+_26402548.23-P1P2	BTN3A1	GCTATGGTTAAATCTCCTTC	P1P2
BTN3A1_-_26402650.23-P1P2	BTN3A1	GAATGCTAAGAGGTGAGTGG	P1P2
BTN3A1_+_26402759.23-P1P2	BTN3A1	GTGTGCGTGCGCACCCCCTC	P1P2
BTN3A1_-_26402966.23-P1P2	BTN3A1	Gtctaagagattctaaaaag	P1P2
BTN3A1_-_26402768.23-P1P2	BTN3A1	GAAGGGGTGTGTGCCTGAGG	P1P2
BTN3A1_-_26402683.23-P1P2	BTN3A1	GAGCCTGGTTCACAATGCCT	P1P2
BTN3A1_-_26402640.23-P1P2	BTN3A1	GTTCAGAGGGGAATGCTAAG	P1P2
BTN3A1_+_26402664.23-P1P2	BTN3A1	GCTCCCAGGCATTGTGAACC	P1P2
BUB1B_-_40453430.23-P1P2	BUB1B	GCAGGAATGCAGGATGGCGG	P1P2
BUB1B_-_40453465.23-P1P2	BUB1B	GGGGTGCTCTGAGGTAGGTA	P1P2
BUB1B_-_40453297.23-P1P2	BUB1B	GTGAGGTGGCCGGTTTGTTA	P1P2
BUB1B_-_40453273.23-P1P2	BUB1B	GACTTGGCGGCTAGGGGTGT	P1P2
BUB1B_-_40453637.23-P1P2	BUB1B	GTGAAAACGCAGTGGACTGA	P1P2
BUB1B_-_40453629.23-P1P2	BUB1B	GGGTGGAGGTGAAAACGCAG	P1P2
BUB1B_-_40453576.23-P1P2	BUB1B	GCCGTCAGAACAGACCCCAC	P1P2
BUB1B_-_40453337.23-P1P2	BUB1B	GGTCGCTTCTGTAGCTCCGA	P1P2
BUB1B_-_40453685.23-P1P2	BUB1B	GTTCAAAGCGAAGAAGGCTG	P1P2
BUB1B_-_40453521.23-P1P2	BUB1B	GCGGCCTGGTAGGTAATAGA	P1P2
BUB3_-_124913973.23-P1P2	BUB3	GCGCAGCGAGTGGCGAGTAG	P1P2
BUB3_+_124913995.23-P1P2	BUB3	GCGCCTCGCCTCCCTACCTT	P1P2
BUB3_-_124913930.23-P1P2	BUB3	GTAGCCTGCGAGTGTTCTGA	P1P2
BUB3_-_124913938.23-P1P2	BUB3	GGAGTGTTCTGAGGGAAGCA	P1P2
BUB3_+_124913901.23-P1P2	BUB3	GACACTCGCAGGCTAGGCGA	P1P2
BUB3_+_124913890.23-P1P2	BUB3	GCTAGGCGAAGGAGGCGGAG	P1P2
BUB3_+_124913898.23-P1P2	BUB3	GCTCGCAGGCTAGGCGAAGG	P1P2
BUB3_-_124914006.23-P1P2	BUB3	GCTGAGGGGAGCCCAAGGTA	P1P2
BUB3_-_124914328.23-P1P2	BUB3	GCAAGCGCAGAGTCTCCTCG	P1P2
BUB3_-_124913992.23-P1P2	BUB3	GTGGAAACGTTGCTTCTGAG	P1P2
BUD13_-_116643667.23-P1P2	BUD13	GACTCGGCCTTGGAAAGCGG	P1P2
BUD13_-_116643664.23-P1P2	BUD13	GGATACTCGGCCTTGGAAAG	P1P2
BUD13_-_116643709.23-P1P2	BUD13	GCGGGGGCAGAGAGACGGGT	P1P2
BUD13_+_116643652.23-P1P2	BUD13	GGCAGCTCCGCCGCTTTCCA	P1P2
BUD13_-_116643283.23-P1P2	BUD13	GGGACGGAAGTCTACCAAGG	P1P2
BUD13_-_116643492.23-P1P2	BUD13	GCCGAGGGCGGAGTTGGGAA	P1P2
BUD13_-_116643467.23-P1P2	BUD13	GCAAGAGGGAAGGAACTGCC	P1P2
BUD13_-_116643681.23-P1P2	BUD13	GAGCGGCGGAGCTGCCGCCA	P1P2
BUD13_-_116643420.23-P1P2	BUD13	GGGGCCCTGAGCATGAGCAG	P1P2
BUD13_+_116643217.23-P1P2	BUD13	GTGCCTCGAGAATAATGGAG	P1P2
C11orf82_+_82612811.23-P1P2	C11orf82	GGACGCACAGTGACTCGGAC	P1P2
C11orf82_+_82612790.23-P1P2	C11orf82	GGCCGAACTCAGTAGCACGC	P1P2
C11orf82_-_82612810.23-P1P2	C11orf82	GGCCGGCGTGCTACTGAGTT	P1P2
C11orf82_+_82612846.23-P1P2	C11orf82	GTCACCTGGGGGAGAAGACC	P1P2
C11orf82_-_82612839.23-P1P2	C11orf82	GGAGTCACTGTGCGTCGCCT	P1P2
C11orf82_+_82613190.23-P1P2	C11orf82	GCACGTACTACTCTGCACAG	P1P2
C11orf82_-_82612786.23-P1P2	C11orf82	GCGCGGGAGATTCGATTGGA	P1P2
C11orf82_-_82612916.23-P1P2	C11orf82	GGAAGAGCCGGAGACTCCTA	P1P2
C11orf82_-_82613221.23-P1P2	C11orf82	GGAGTAGTACGTGCTGAAAG	P1P2
C11orf82_-_82612782.23-P1P2	C11orf82	GAGGACGCGGGAGATTCGAT	P1P2
C14orf79_+_105452079.23-P1P2	C14orf79	GCTTCCGGCGTCCGTCGCCG	P1P2
C14orf79_+_105452483.23-P1P2	C14orf79	GGAGGCGCGTACCAGACCCA	P1P2
C14orf79_-_105452219.23-P1P2	C14orf79	GCCGAGGCGGCGACCAAGGT	P1P2
C14orf79_+_105452501.23-P1P2	C14orf79	GGGCGCGGAGTCCGACACAG	P1P2
C14orf79_+_105452362.23-P1P2	C14orf79	GGCCCGCGGGAGTCCCAAGT	P1P2
C14orf79_-_105452333.23-P1P2	C14orf79	GGCGTGCGAGAGGGACTCTC	P1P2
C14orf79_+_105452620.23-P1P2	C14orf79	GAGTGCCCCGGGCTGCCCAG	P1P2
C14orf79_-_105452534.23-P1P2	C14orf79	GACTCCGCGCCCGCCTGCGT	P1P2
C14orf79_+_105452353.23-P1P2	C14orf79	GAGTCCCAAGTGGGAAGGAG	P1P2
C14orf79_-_105452603.23-P1P2	C14orf79	GCAGTTCCACAGCAGCACGT	P1P2
C14orf80_-_105957606.23-P1P2	C14orf80	GTTCCAGCCGGAGCGGTAAC	P1P2
C14orf80_-_105957877.23-P1P2	C14orf80	GGCGGTGACGCTCTCGCGGA	P1P2
C14orf80_+_105957623.23-P1P2	C14orf80	GGCACGGGCCGGGTTTAGTG	P1P2
C14orf80_+_105958016.23-P1P2	C14orf80	GCCCAGGGCGAGCGATGCCA	P1P2
C14orf80_+_105957638.23-P1P2	C14orf80	GCTGCGTCCAATCACCGCAC	P1P2
C14orf80_+_105958059.23-P1P2	C14orf80	GGGGGCCAGTGCTACCGGGT	P1P2
C14orf80_+_105957978.23-P1P2	C14orf80	GTGGCGAGAGCACACGGAAG	P1P2
C14orf80_+_105957984.23-P1P2	C14orf80	GAGGGAGTGGCGAGAGCACA	P1P2
C14orf80_+_105958063.23-P1P2	C14orf80	GAGGCGGGGCCAGTGCTACC	P1P2
C14orf80_+_105957816.23-P1P2	C14orf80	GGGCGCGGCGGAAGATCTCG	P1P2
C15orf41_+_36872055.23-P1P2	C15orf41	GCTTTGGTCAGTATCATGTT	P1P2
C15orf41_+_36871861.23-P1P2	C15orf41	GGCCCGGTCCCAGGCTCCAC	P1P2
C15orf41_+_36871889.23-P1P2	C15orf41	GCCTAGCTGCAAAAGCGGGG	P1P2
C15orf41_+_36871850.23-P1P2	C15orf41	GGGCTCCACCGGCACCTCCG	P1P2
C15orf41_-_36871824.23-P1P2	C15orf41	GTGCTCAGTAAGCCAAGCTA	P1P2
C15orf41_-_36872296.23-P1P2	C15orf41	GGTCAGGCGTTAGGAGGTCG	P1P2
C15orf41_-_36871855.23-P1P2	C15orf41	GGTACAGCCAGTCCCCGCCG	P1P2
C15orf41_+_36871978.23-P1P2	C15orf41	GCTTGGTGCCGAGGGATGAG	P1P2
C15orf41_+_36872102.23-P1P2	C15orf41	GGGTAGGCGGCACAGACACT	P1P2
C15orf41_-_36872280.23-P1P2	C15orf41	GGGGGAGGAACACCAGTGTC	P1P2
C16orf59_+_2510137.23-P1P2	C16orf59	GCCCGCCGGCAGCATGAAGG	P1P2
C16orf59_-_2510283.23-P1P2	C16orf59	GAGCCGCCGGTGCGTCCCCC	P1P2
C16orf59_+_2510134.23-P1P2	C16orf59	GGCCGGCAGCATGAAGGCGG	P1P2
C16orf59_+_2510168.23-P1P2	C16orf59	GCCTGCCGCGCAGGCCTCAC	P1P2
C16orf59_+_2510151.23-P1P2	C16orf59	GACCGGCGCGAGCAGCCCGC	P1P2
C16orf59_+_2510140.23-P1P2	C16orf59	GCAGCCCGCCGGCAGCATGA	P1P2
C16orf59_-_2510128.23-P1P2	C16orf59	GTCAGAGGCGGCAAATTGCA	P1P2
C16orf59_+_2510556.23-P1P2	C16orf59	GAGCCCAAACAGACCCGAgg	P1P2
C16orf59_+_2510306.23-P1P2	C16orf59	GCGCTGTGCGCAGGCGTCCA	P1P2
C16orf59_+_2510586.23-P1P2	C16orf59	GCAGCCGTCGCACGGCCAGG	P1P2
C17orf53_-_42219654.23-P1P2	C17orf53	GCGGCggagtcgggagacct	P1P2
C17orf53_+_42219355.23-P1P2	C17orf53	GGATGAGTCTCTGCGATATA	P1P2
C17orf53_-_42219347.23-P1P2	C17orf53	GGCGCCTGCCGCCAGTCTCC	P1P2
C17orf53_-_42219666.23-P1P2	C17orf53	Ggagacctgggctgtcgtca	P1P2
C17orf53_+_42219336.23-P1P2	C17orf53	GGGGAAAGTCGCCAGGAGAC	P1P2
C17orf53_+_42219404.23-P1P2	C17orf53	GTGGAAGTCTCGGACTCCGA	P1P2
C17orf53_+_42219390.23-P1P2	C17orf53	GTCCGAGGGACAGTGCTTCC	P1P2
C17orf53_+_42219789.23-P1P2	C17orf53	GGGAAAGGGATGGACCCAAG	P1P2
C17orf53_-_42219319.23-P1P2	C17orf53	GGTGGCGGCGTCTTCGAATG	P1P2
C17orf53_-_42219304.23-P1P2	C17orf53	GGGCGGAGACGCCCCAGTGG	P1P2
C18orf54_+_51884783.23-P1P2	C18orf54	GGCCAGGGCGAGCGCAGCAA	P1P2
C18orf54_+_51884775.23-P1P2	C18orf54	GGAGCGCAGCAATGGACTGA	P1P2
C18orf54_-_51884739.23-P1P2	C18orf54	GCTGAGGCGGCGACAGGAAG	P1P2
C18orf54_-_51884803.23-P1P2	C18orf54	GTCCATTGCTGCGCTCGCCC	P1P2
C18orf54_-_51884726.23-P1P2	C18orf54	GGGCGTCTGCGGACCTGAGG	P1P2
C18orf54_-_51885234.23-P1P2	C18orf54	Gcgaactgaagcctgtacgg	P1P2
C18orf54_-_51884723.23-P1P2	C18orf54	GACGGGCGTCTGCGGACCTG	P1P2
C18orf54_-_51885240.23-P1P2	C18orf54	Ggaagcctgtacggaggaaa	P1P2
C18orf54_-_51884998.23-P1P2	C18orf54	GCCTTCGCTGGCCGGTCGGT	P1P2
C18orf54_-_51884972.23-P1P2	C18orf54	GCGATGCGCACTGCTGGAGA	P1P2
C19orf48_+_51307828.23-P1P2	C19orf48	GCTTCGGAGAGAGAAATGCT	P1P2
C19orf48_+_51307872.23-P1P2	C19orf48	GAGCGGCGCGCACTATAAAA	P1P2
C19orf48_+_51307844.23-P1P2	C19orf48	GCTGCAACCCGCGCCCGCTT	P1P2
C19orf48_+_51307414.23-P1P2	C19orf48	GTACCTACAGGTGCTTCCTT	P1P2
C19orf48_-_51307636.23-P1P2	C19orf48	GATAGGAGTCGCAAACTCCC	P1P2
C19orf48_-_51307552.23-P1P2	C19orf48	GCGGCGTGCGGGCAGCACAA	P1P2
C19orf48_-_51307639.23-P1P2	C19orf48	GGGAGTCGCAAACTCCCAGG	P1P2
C19orf48_-_51307619.23-P1P2	C19orf48	GCCCCGCTCGCGCCAGCTAT	P1P2
C19orf48_+_51307766.23-P1P2	C19orf48	GAAGACGCACGTGTCCTGAA	P1P2
C19orf48_-_51307447.23-P1P2	C19orf48	GCCTGTAGGTAGCACGAAAA	P1P2
C19orf55_+_36249109.23-P1P2	C19orf55	GTCACCTGCGGTCCATCCCG	P1P2
C19orf55_+_36249121.23-P1P2	C19orf55	GGAGCGATCGGCCTCACCTG	P1P2
C19orf55_-_36249102.23-P1P2	C19orf55	GAGCAGAGCGGCCGGAAGCG	P1P2
C19orf55_+_36249466.23-P1P2	C19orf55	GACAAGCCCCAGGATCCACT	P1P2
C19orf55_-_36249178.23-P1P2	C19orf55	GGGAGGCTGGGGAGGACCAA	P1P2
C19orf55_+_36249505.23-P1P2	C19orf55	GACATTCCTGGGGGACACGA	P1P2
C19orf55_-_36249106.23-P1P2	C19orf55	GGAGCGGCCGGAAGCGCGGA	P1P2
C19orf55_-_36249531.23-P1P2	C19orf55	GGTGTCCCCCAGGAATGTAT	P1P2
C19orf55_+_36249133.23-P1P2	C19orf55	GTAGTCCCTGGAAGAGCGAT	P1P2
C19orf55_-_36249127.23-P1P2	C19orf55	GGAGCCGCGGGATGGACCGC	P1P2
C1orf109_+_38156159.23-P1	C1orf109	GCGCGTGGTGCAGTCCCTGG	P1
C1orf109_-_38156166.23-P1	C1orf109	GCAAAGCGTGAGAACCCTCC	P1
C1orf109_+_38156162.23-P1	C1orf109	GGGGCGCGTGGTGCAGTCCC	P1
C1orf109_-_38156121.23-P1	C1orf109	GGGTCGCCTTCCTGAAAAAG	P1
C1orf109_+_38156088.23-P1	C1orf109	GGAAGGCGACCGGCAGCCTC	P1
C1orf109_-_38156008.23-P1	C1orf109	GCCCCTCGGGAAGGGTAACC	P1
C1orf109_+_38156174.23-P1	C1orf109	GCAGAGAGACTGTGGGCGCG	P1
C1orf109_-_38156013.23-P1	C1orf109	GCGGGAAGGGTAACCTGGAT	P1
C1orf109_-_38155995.23-P1	C1orf109	GGAGACCCTGGTTTCCCCTC	P1
C1orf109_+_38156216.23-P1	C1orf109	GCCCGCGGAGTAGCTTTGTG	P1
C1orf109_-_38157872.23-P2	C1orf109	GACAGCCGACCTGACCTAGT	P2
C1orf109_+_38157864.23-P2	C1orf109	GGGAGGGCTGGGGGCCTACT	P2
C1orf109_-_38157554.23-P2	C1orf109	GGGGGGAGCGAGGAACGACA	P2
C1orf109_-_38157917.23-P2	C1orf109	GGTATTGCAGAGCCGCCACA	P2
C1orf109_+_38157859.23-P2	C1orf109	GGCTGGGGGCCTACTAGGTC	P2
C1orf109_+_38157446.23-P2	C1orf109	GCGACTTCAGGTGCAAGTAG	P2
C1orf109_+_38157910.23-P2	C1orf109	GCTACTCCCGGCAGGCCTTG	P2
C1orf109_-_38157514.23-P2	C1orf109	GAGGCGCCAACACGCGAACT	P2
C1orf109_+_38157571.23-P2	C1orf109	GGCTATCCCGCGGCCAGTCT	P2
C1orf109_-_38157517.23-P2	C1orf109	GCGCCAACACGCGAACTGGG	P2
C2CD5_+_22697098.23-P1P2	C2CD5	GTCTGCAGGAGCCCAAGAAG	P1P2
C2CD5_+_22697075.23-P1P2	C2CD5	GCGAAACCGAGACCATGCCA	P1P2
C2CD5_-_22696879.23-P1P2	C2CD5	GTGGGAGAGCTGGACAACCA	P1P2
C2CD5_-_22697109.23-P1P2	C2CD5	GTCGGTTTCGGCCTCTTCTT	P1P2
C2CD5_-_22696950.23-P1P2	C2CD5	GGGTGGGTAGATCCTTCACA	P1P2
C2CD5_-_22696904.23-P1P2	C2CD5	GAAGGGAGGGCAGTCGAGGG	P1P2
C2CD5_-_22696891.23-P1P2	C2CD5	GACAACCACGGCCGAAGGGA	P1P2
C2CD5_+_22696940.23-P1P2	C2CD5	GGGAGCGCCAAGCCCTGTGA	P1P2
C2CD5_-_22696900.23-P1P2	C2CD5	GGCCGAAGGGAGGGCAGTCG	P1P2
C2CD5_+_22697398.23-P1P2	C2CD5	GAGACAAGCAGGGGCGGCAG	P1P2
C4orf21_-_113557839.23-P1P2	C4orf21	GCCTGGGAAAAACGGTGAAG	P1P2
C4orf21_+_113558025.23-P1P2	C4orf21	GCGCGGGAGAAATTCGAAAG	P1P2
C4orf21_+_113557974.23-P1P2	C4orf21	GGTGTTTCTCGGGATTTCCT	P1P2
C4orf21_+_113558000.23-P1P2	C4orf21	GTTGTGCAATTTGACAGGTG	P1P2
C4orf21_+_113557984.23-P1P2	C4orf21	GGTGAGGTGAAGTGTTTCTC	P1P2
C4orf21_+_113558005.23-P1P2	C4orf21	GGGATTTTGTGCAATTTGAC	P1P2
C4orf21_+_113557842.23-P1P2	C4orf21	GTCGGACTGCTTGTAGTAAG	P1P2
C4orf21_-_113557831.23-P1P2	C4orf21	GAAGCAAGGCCTGGGAAAAA	P1P2
C4orf21_+_113557593.23-P1P2	C4orf21	GTGTTATCCGAACTATTTAG	P1P2
C4orf21_+_113557794.23-P1P2	C4orf21	GTTGCTTTGCAATTTCGAGT	P1P2
C5orf34_+_43515230.23-P1P2	C5orf34	GCTGTTGCGGAGCTCTGAAG	P1P2
C5orf34_+_43515004.23-P1P2	C5orf34	GCCCCTGAAGAAGCAGTCGT	P1P2
C5orf34_-_43515105.23-P1P2	C5orf34	GCAACCCTAGAGGAATAAGG	P1P2
C5orf34_-_43515153.23-P1P2	C5orf34	GCCGCCACGAAACAGGAAAG	P1P2
C5orf34_-_43514776.23-P1P2	C5orf34	GCACCCAGCACATTACGTCA	P1P2
C5orf34_+_43514899.23-P1P2	C5orf34	GGGCTCCGAACTGCTGTGAG	P1P2
C5orf34_+_43515172.23-P1P2	C5orf34	GGGTTTGCGCTTTCTCTTAG	P1P2
C5orf34_-_43515226.23-P1P2	C5orf34	GGTTCAAAACCAGCGCCCTC	P1P2
C5orf34_+_43515087.23-P1P2	C5orf34	GCTGCCACCTTATTCCTCTA	P1P2
C5orf34_-_43514997.23-P1P2	C5orf34	GGCTCTGGAAGCCGCAGCGT	P1P2
C5orf45_+_179285792.23-P1P2	C5orf45	GGCGACTGCACAAGCAGGGA	P1P2
C5orf45_-_179285748.23-P1P2	C5orf45	GGACCTGGTGCGCCTGGAAG	P1P2
C5orf45_-_179285318.23-P1P2	C5orf45	GGCCCCGCGGAAACGGACGG	P1P2
C5orf45_+_179285598.23-P1P2	C5orf45	GGGAGTGCAGGGACCGCTGA	P1P2
C5orf45_-_179285315.23-P1P2	C5orf45	GCTGGCCCCGCGGAAACGGA	P1P2
C5orf45_-_179285441.23-P1P2	C5orf45	GGCGACAGCGCTACTTCGTG	P1P2
C5orf45_-_179285607.23-P1P2	C5orf45	GCAATGAGACCCGCCCTCAG	P1P2
C5orf45_+_179285609.23-P1P2	C5orf45	GCCGGGCCCGAAGGAGTGCA	P1P2
C5orf45_-_179285343.23-P1P2	C5orf45	GAGGCGCGGGGCGACGGAGA	P1P2
C5orf45_+_179285595.23-P1P2	C5orf45	GGTGCAGGGACCGCTGAGGG	P1P2
CALM2_+_47403965.23-P1P2	CALM2	GGTACAAACCAGCCAATCAG	P1P2
CALM2_+_47403639.23-P1P2	CALM2	GGGAGGCGAATTAGTCCGAG	P1P2
CALM2_-_47403403.23-P1P2	CALM2	GGCCCCCCTGAAGAGAATGG	P1P2
CALM2_+_47404016.23-P1P2	CALM2	GAAGCCGCACCGCGTCCCGG	P1P2
CALM2_-_47403900.23-P1P2	CALM2	GCGGTGGAGCGGCCCCTGAG	P1P2
CALM2_+_47403268.23-P1P2	CALM2	GGACAGCCCAGTGCACGGGA	P1P2
CALM2_+_47403890.23-P1P2	CALM2	GGCAAAGTAGCGCCCCTCAG	P1P2
CALM2_+_47403695.23-P1P2	CALM2	GTGGATGCGGCGGAGGGATC	P1P2
CALM2_-_47403724.23-P1P2	CALM2	GCTCCGCCGCATCCAGATAA	P1P2
CALM2_+_47403322.23-P1P2	CALM2	GAGGTGGTGAAGCTCCTCGG	P1P2
CAMK2D_-_114682878.23-P1P2	CAMK2D	GAGCCCGCGCGGCTTCAAGA	P1P2
CAMK2D_-_114682323.23-P1P2	CAMK2D	GCCCGCGGCGCTGTCACCCA	P1P2
CAMK2D_-_114682883.23-P1P2	CAMK2D	GGCGCGGCTTCAAGACGGCG	P1P2
CAMK2D_+_114682914.23-P1P2	CAMK2D	Gggcctggggacggcagaag	P1P2
CAMK2D_-_114682840.23-P1P2	CAMK2D	GGCGAAGCGAGGCACCTTGG	P1P2
CAMK2D_-_114682660.23-P1P2	CAMK2D	GGAGGGGAGGGAGTCCGAGG	P1P2
CAMK2D_-_114682553.23-P1P2	CAMK2D	GTAAAGTACTCAAGAAGAGG	P1P2
CAMK2D_-_114682902.23-P1P2	CAMK2D	GCGGCGAGAGAAAGagcgct	P1P2
CAMK2D_+_114682427.23-P1P2	CAMK2D	GGGAGGATCGGCGGACTGTG	P1P2
CAMK2D_+_114682220.23-P1P2	CAMK2D	GGCACAGCCCGGACCGAGGA	P1P2
CARD8_-_48753030.23-P1	CARD8	GTGTGAGTTTCAGGAGCCCC	P1
CARD8_+_48752808.23-P1	CARD8	GTGGCTGTGGGCGGTAAACG	P1
CARD8_+_48752847.23-P1	CARD8	GTCGAGGGAAACAAGCTCTC	P1
CARD8_+_48752862.23-P1	CARD8	GAGGGCTGTCTGAGATTCGA	P1
CARD8_+_48752880.23-P1	CARD8	GTAATGTTCATAGAGAAGGA	P1
CARD8_-_48753075.23-P1	CARD8	GTTGTTGCTTGGACACTGCC	P1
CARD8_-_48753064.23-P1	CARD8	GGGAGCGGAGGCTTGTTGCT	P1
CARD8_+_48753093.23-P1	CARD8	GTTCTTCTCAAGTGACCAAG	P1
CARD8_+_48752930.23-P1	CARD8	GGGAGAATCCCCTTAAGCTT	P1
CARD8_+_48752770.23-P1	CARD8	GGGCCATCTTCAATGTGAGT	P1
CARD8_-_48759175.23-P2	CARD8	GTAACGCTCGCAGAGGAGGT	P2
CARD8_-_48759125.23-P2	CARD8	GTGGGAGAATCCCCTTAGGT	P2
CARD8_+_48759114.23-P2	CARD8	GACCAGAGAAACCGACCTAA	P2
CARD8_-_48758868.23-P2	CARD8	GCAGGATGCCGAGCTTCCAG	P2
CARD8_-_48759134.23-P2	CARD8	GCCCCTTAGGTCGGTTTCTC	P2
CARD8_+_48759005.23-P2	CARD8	GGTACAGGAAGGAGAAACGG	P2
CARD8_-_48759171.23-P2	CARD8	GGAAATAACGCTCGCAGAGG	P2
CARD8_+_48758893.23-P2	CARD8	GCGTGTCAGAAGGGGAAATA	P2
CARD8_-_48759097.23-P2	CARD8	GTGGTGACTTTAGGGTAGGA	P2
CARD8_+_48759016.23-P2	CARD8	GGGAGCCCTAGTGTACAGGA	P2
CASC5_-_40886488.23-P1P2	CASC5	GGCGAGCCGGGCGTTGTGAG	P1P2
CASC5_-_40886499.23-P1P2	CASC5	GGTTGTGAGCGGACTGCTAG	P1P2
CASC5_-_40886911.23-P1P2	CASC5	GGCCCTGCCGTCCTCTGTCA	P1P2
CASC5_+_40886945.23-P1P2	CASC5	GAACAGCCGAGAGGTCCCTA	P1P2
CASC5_+_40886931.23-P1P2	CASC5	GCCCTAGGGAAGAGCGGCAG	P1P2
CASC5_+_40886900.23-P1P2	CASC5	GAGTCCGCGAGCCCTGACAG	P1P2
CASC5_-_40886678.23-P1P2	CASC5	GGTTCCTGCGGTGGGAGGTA	P1P2
CASC5_+_40886891.23-P1P2	CASC5	GGCCCTGACAGAGGACGGCA	P1P2
CASC5_-_40886443.23-P1P2	CASC5	GCGCGTGCGCATCACCTAGG	P1P2
CASC5_-_40886476.23-P1P2	CASC5	GTACTTCACTGAGGCGAGCC	P1P2
CASP8AP2_+_90539869.23-P1P2	CASP8AP2	GAGGACCACAGAGGGACGCA	P1P2
CASP8AP2_-_90539639.23-P1P2	CASP8AP2	GAAAGGAACCGGGTTGTCTT	P1P2
CASP8AP2_-_90539614.23-P1P2	CASP8AP2	GATGCCAGGGAGACCTCGGT	P1P2
CASP8AP2_-_90539622.23-P1P2	CASP8AP2	GGAGACCTCGGTGGGCAGAA	P1P2
CASP8AP2_-_90539629.23-P1P2	CASP8AP2	GCGGTGGGCAGAAAGGAACC	P1P2
CASP8AP2_-_90539669.23-P1P2	CASP8AP2	GGGCGGGTAAGTTGTCGTAG	P1P2
CASP8AP2_+_90539843.23-P1P2	CASP8AP2	GAGCCCTGAAGCTGCACCGG	P1P2
CASP8AP2_-_90539644.23-P1P2	CASP8AP2	GAACCGGGTTGTCTTGGGCC	P1P2
CASP8AP2_+_90539878.23-P1P2	CASP8AP2	GCCCTCTCGAAGGACCACAG	P1P2
CASP8AP2_-_90539684.23-P1P2	CASP8AP2	GGTAGGGGCCCGGTCCGTGA	P1P2
CCDC130_-_13858696.23-P1	CCDC130	GCGTCCTGGGGGCGCGGAGA	P1
CCDC130_-_13858764.23-P1	CCDC130	GGGGCGTGACGTCGGGAGGA	P1
CCDC130_-_13858757.23-P1	CCDC130	GACGGTCAGGGCGTGACGTC	P1
CCDC130_-_13858745.23-P1	CCDC130	GGCACTTCCGGGCACGGTCA	P1
CCDC130_-_13858734.23-P1	CCDC130	GGCTCTCAGCGCGCACTTCC	P1
CCDC130_+_13858699.23-P1	CCDC130	GCTGAGAGCGCGGTGAACCT	P1
CCDC130_-_13858739.23-P1	CCDC130	GCAGCGCGCACTTCCGGGCA	P1
CCDC130_+_13859119.23-P1	CCDC130	GTGACGCCGAGTTAAACGTT	P1
CCDC130_-_13858785.23-P1	CCDC130	GGCAGGTAAGTGCCGGCGGG	P1
CCDC130_+_13858950.23-P1	CCDC130	GTCCCGGGCACTTGGGTCAG	P1
CCDC130_+_13842618.23-P2	CCDC130	GCCCAGCTCGGCGAGGACCC	P2
CCDC130_-_13843099.23-P2	CCDC130	GCCCTCACTGGAGAATCCAG	P2
CCDC130_-_13842657.23-P2	CCDC130	GTGGGAGTTAGGATCCGAGG	P2
CCDC130_+_13842688.23-P2	CCDC130	GAGGGCGCTCAGTACCACGT	P2
CCDC130_-_13842605.23-P2	CCDC130	GAGCTGGCTTCAACCAGCGA	P2
CCDC130_-_13842623.23-P2	CCDC130	GAAGGCTGAACCCGCTTCCA	P2
CCDC130_-_13842654.23-P2	CCDC130	GAGCTGGGAGTTAGGATCCG	P2
CCDC130_+_13843067.23-P2	CCDC130	GTCCAGTGAGGGTTACTCCA	P2
CCDC130_+_13842625.23-P2	CCDC130	GCCTAACTCCCAGCTCGGCG	P2
CCDC130_-_13842589.23-P2	CCDC130	GTGCGCATGCGCCTCGGAGC	P2
CCDC14_-_123680052.23-P1P2	CCDC14	GTCAGAGAAGCCCAGACCGA	P1P2
CCDC14_-_123679781.23-P1P2	CCDC14	GaagccggcgctctAGACTA	P1P2
CCDC14_+_123680006.23-P1P2	CCDC14	GGGCGAGAGATGGTCAGGTC	P1P2
CCDC14_+_123680011.23-P1P2	CCDC14	GGAGGCGGCGAGAGATGGTC	P1P2
CCDC14_+_123680046.23-P1P2	CCDC14	GCGTGAGGCTTCACTTCCCT	P1P2
CCDC14_+_123679994.23-P1P2	CCDC14	GTCAGGTCTGGAGCTCGACC	P1P2
CCDC14_-_123679844.23-P1P2	CCDC14	GGTGTTACGACGGGAAGATT	P1P2
CCDC14_-_123679725.23-P1P2	CCDC14	Ggttaagtcactcgacgcag	P1P2
CCDC14_+_123680231.23-P1P2	CCDC14	GCAAGCCGGGAAGCTTGGAG	P1P2
CCDC14_-_123679820.23-P1P2	CCDC14	GGAAACATCTAGAGACCGAG	P1P2
CCDC15_-_124824133.23-P1P2	CCDC15	GCGAGCTGCGGGCCGATTCC	P1P2
CCDC15_+_124824234.23-P1P2	CCDC15	GAGCCGAGAGTCCCAATAAT	P1P2
CCDC15_+_124824081.23-P1P2	CCDC15	GCAGTCTACTCGGAGTACTA	P1P2
CCDC15_+_124824491.23-P1P2	CCDC15	GGCAGAAGCCTGGCATGAAG	P1P2
CCDC15_-_124824111.23-P1P2	CCDC15	GTCCGAGTAGACTGAGTCTG	P1P2
CCDC15_+_124824140.23-P1P2	CCDC15	GAGGCCTGCTCCGGCTGAGA	P1P2
CCDC15_+_124824528.23-P1P2	CCDC15	GGAGCCACAGGCCCGTGAAA	P1P2
CCDC15_-_124824077.23-P1P2	CCDC15	GAGTGGCGGTCTACTTGAGG	P1P2
CCDC15_+_124824091.23-P1P2	CCDC15	GGCCACAGACTCAGTCTACT	P1P2
CCDC15_+_124824123.23-P1P2	CCDC15	GGATGGCACTGGCCAGGAAT	P1P2
CCDC18_+_93645968.23-P1P2	CCDC18	GGCCCAGAGTCCCTACCCTT	P1P2
CCDC18_+_93646298.23-P1P2	CCDC18	GTCGGAGAACCAGCGAACCC	P1P2
CCDC18_-_93645642.23-P1P2	CCDC18	GTCTCCAGCGAGGCCTTCAG	P1P2
CCDC18_-_93646256.23-P1P2	CCDC18	GGGCGGGGCAGTGACCGGGT	P1P2
CCDC18_+_93645503.23-P1P2	CCDC18	GGACGGCCCTGGTGGTGAAG	P1P2
CCDC18_-_93646278.23-P1P2	CCDC18	GCGCGTCCCAACGGCTCCCG	P1P2
CCDC18_+_93645497.23-P1P2	CCDC18	GCCTGGTGGTGAAGAGGCGA	P1P2
CCDC18_-_93645584.23-P1P2	CCDC18	GGTGCAGCTGGGTTAAAGGA	P1P2
CCDC18_-_93645777.23-P1P2	CCDC18	GCCAGAAGGAGCACGGGGAA	P1P2
CCDC18_+_93646316.23-P1P2	CCDC18	GGGAAGCCTCGGACACAACT	P1P2
CCDC77_+_510825.23-P1	CCDC77	GACACTAAGACTCCGAGTCA	P1
CCDC77_-_511035.23-P1	CCDC77	GGTGCAAAGGGAGAGACCTC	P1
CCDC77_-_510835.23-P1	CCDC77	GTCAGTTGCGTTCCCTGACT	P1
CCDC77_-_510883.23-P1	CCDC77	GTTTCGGGTTTGGGGTGAAG	P1
CCDC77_+_511116.23-P1	CCDC77	GACACCGGAACGCATCTCCA	P1
CCDC77_-_510902.23-P1	CCDC77	GGGGTTAGGTAAGAAGCCTT	P1
CCDC77_-_511082.23-P1	CCDC77	GCAGTGAGGCGGTCGAGAAT	P1
CCDC77_+_511145.23-P1	CCDC77	GtgagagctagaCCAGCGTG	P1
CCDC77_-_511043.23-P1	CCDC77	GGGAGAGACCTCAGGAGTGC	P1
CCDC77_-_511058.23-P1	CCDC77	GGTGCTGGAGCGTTGGGACC	P1
CCDC77_+_498933.23-P2	CCDC77	GGCTATAAACGCAGCAGGGT	P2
CCDC77_+_498521.23-P2	CCDC77	GCACAGGCGTCGTGCAGCTG	P2
CCDC77_+_498517.23-P2	CCDC77	GGGCGTCGTGCAGCTGCGGA	P2
CCDC77_+_498901.23-P2	CCDC77	GTTACGAAGCACGGGCGGTG	P2
CCDC77_+_498896.23-P2	CCDC77	GAAGCACGGGCGGTGAGGCG	P2
CCDC77_-_498743.23-P2	CCDC77	Gggcggggcgaggcgcaacg	P2
CCDC77_-_498748.23-P2	CCDC77	Gggcgaggcgcaacgaggcg	P2
CCDC77_-_498549.23-P2	CCDC77	GTGCACGACGCCTGTGTGTC	P2
CCDC77_+_498646.23-P2	CCDC77	GCTCCCCGACCCCTTACCAA	P2
CCDC77_+_498619.23-P2	CCDC77	GTGCGTGGAGTCGTTGGACT	P2
CCDC97_-_41816134.23-P1P2	CCDC97	GCCGGACCCGGAACATTCTC	P1P2
CCDC97_-_41816261.23-P1P2	CCDC97	GCGGCGAAGGAACCCGATAA	P1P2
CCDC97_+_41816414.23-P1P2	CCDC97	GGTCAGCCCGCGACAAGGGA	P1P2
CCDC97_+_41816367.23-P1P2	CCDC97	GGGACCGGTAAAGCTGAGGG	P1P2
CCDC97_+_41816557.23-P1P2	CCDC97	GCAATGCAGGAATTAGGCCG	P1P2
CCDC97_+_41816403.23-P1P2	CCDC97	GACAAGGGAGGGAATAATCT	P1P2
CCDC97_+_41816418.23-P1P2	CCDC97	GGAAGGTCAGCCCGCGACAA	P1P2
CCDC97_-_41816122.23-P1P2	CCDC97	GGCAGCGGTGCACCCGGACC	P1P2
CCDC97_+_41816628.23-P1P2	CCDC97	GTCGTCTAGAGAGCAAGGGA	P1P2
CCDC97_+_41816632.23-P1P2	CCDC97	GGGATTCGTCTAGAGAGCAA	P1P2
CCNA2_-_122744979.23-P1P2	CCNA2	GAGGAGGTTGCGAAAGGCGC	P1P2
CCNA2_-_122745047.23-P1P2	CCNA2	GGAGCAGCCCGCCGGAGCGG	P1P2
CCNA2_+_122744569.23-P1P2	CCNA2	GCAGAGGCCGAAGACGAGAC	P1P2
CCNA2_+_122745012.23-P1P2	CCNA2	GGGCTGCTCGCTGCATCTCT	P1P2
CCNA2_+_122744606.23-P1P2	CCNA2	GACTGAAGTCCGGGAACCCG	P1P2
CCNA2_+_122744616.23-P1P2	CCNA2	GCGCTGGCGGTACTGAAGTC	P1P2
CCNA2_-_122744973.23-P1P2	CCNA2	GGGGCCGAGGAGGTTGCGAA	P1P2
CCNA2_-_122745039.23-P1P2	CCNA2	GGATGCAGCGAGCAGCCCGC	P1P2
CCNA2_+_122744340.23-P1P2	CCNA2	GCCGGTCTGCTCTCTATAGG	P1P2
CCNA2_+_122745036.23-P1P2	CCNA2	GGCAAGAACAGCCGCCGCTC	P1P2
CCNF_-_2479487.23-P1P2	CCNF	GCGACGCGAGCGCGGCGATG	P1P2
CCNF_-_2479453.23-P1P2	CCNF	GcgcgggcgcgcTCTCAGGC	P1P2
CCNF_+_2479907.23-P1P2	CCNF	GCCACGGCCCCGCTGGACTG	P1P2
CCNF_+_2479549.23-P1P2	CCNF	GACCCACCGTCCGCCCCGCA	P1P2
CCNF_-_2479867.23-P1P2	CCNF	GAAAGGGCTGCGGAGCGCGT	P1P2
CCNF_+_2479897.23-P1P2	CCNF	GGCTGGACTGAGGCTCGGTC	P1P2
CCNF_+_2479537.23-P1P2	CCNF	GCCCCGCAGGGCAGGCAGAA	P1P2
CCNF_-_2479459.23-P1P2	CCNF	GcgcgcTCTCAGGCGGGCTC	P1P2
CCNF_-_2479942.23-P1P2	CCNF	GGGCCGTGGACCTAGCTCTG	P1P2
CCNF_-_2479479.23-P1P2	CCNF	GGGCGGCAGCGACGCGAGCG	P1P2
CCNG2_-_78078785.23-P1P2	CCNG2	GTCATCCGCTGGAGCGACCA	P1P2
CCNG2_+_78078804.23-P1P2	CCNG2	GCGGGCGCCAGCTCCCCCCG	P1P2
CCNG2_-_78078464.23-P1P2	CCNG2	GTTGCGCCGCGGCGGAGGGT	P1P2
CCNG2_-_78078436.23-P1P2	CCNG2	GGCGGTGGGCTGGTCTTCCG	P1P2
CCNG2_+_78078768.23-P1P2	CCNG2	GAGCACCCTGGTCGCTCCAG	P1P2
CCNG2_-_78078401.23-P1P2	CCNG2	GCTCGGGGAGGTTTCCGCTG	P1P2
CCNG2_-_78078879.23-P1P2	CCNG2	GGAGGTTGCGACTAGGTTAA	P1P2
CCNG2_-_78078851.23-P1P2	CCNG2	GGGACAGATAGATGCTCGTG	P1P2
CCNG2_+_78078756.23-P1P2	CCNG2	GGCTCCAGCGGATGAGGAGC	P1P2
CCNG2_+_78078437.23-P1P2	CCNG2	GCTCCGCCGCGGCGCAACGC	P1P2
CCSAP_+_229478259.23-P1P2	CCSAP	GGTCGTGTACCGGGTCCCGT	P1P2
CCSAP_-_229478287.23-P1P2	CCSAP	GGACCCGGTACACGACACAG	P1P2
CCSAP_+_229478223.23-P1P2	CCSAP	GGAGCGGCTGGCGCTCGAGG	P1P2
CCSAP_+_229478814.23-P1P2	CCSAP	GGGAGGCTCCGGGACTGAGG	P1P2
CCSAP_-_229478265.23-P1P2	CCSAP	GCCTCGCTGCCCGCAGCCTA	P1P2
CCSAP_+_229477827.23-P1P2	CCSAP	GCCAGGTACCCGGCCCGGAG	P1P2
CCSAP_+_229477938.23-P1P2	CCSAP	GgTAGAGCCGGCGACCCAGG	P1P2
CCSAP_+_229477927.23-P1P2	CCSAP	GGACCCAGGAGGAGGCGGAA	P1P2
CCSAP_-_229478828.23-P1P2	CCSAP	GGGTGGCGCCGCCTCAGTCC	P1P2
CCSAP_+_229478619.23-P1P2	CCSAP	GGACCGCACGCCTAGCTCAG	P1P2
CDC25A_+_48229841.23-P1P2	CDC25A	GCTGGGTAAGAGGTGTAGGT	P1P2
CDC25A_+_48229851.23-P1P2	CDC25A	GCTGCGACAGCCTGGGTAAG	P1P2
CDC25A_+_48229063.23-P1P2	CDC25A	GGGCCGTCGGGACCTTCCAG	P1P2
CDC25A_-_48229649.23-P1P2	CDC25A	GGGCGCCAGCCACCAGCCAC	P1P2
CDC25A_-_48229900.23-P1P2	CDC25A	GCGGCCTTTCGCGGTAATAG	P1P2
CDC25A_+_48229505.23-P1P2	CDC25A	Ggcgcggccgaggccggtgt	P1P2
CDC25A_+_48229449.23-P1P2	CDC25A	GagggagcggGAGCTCTGCG	P1P2
CDC25A_-_48229910.23-P1P2	CDC25A	GCGGTAATAGCGGCTCAGTG	P1P2
CDC25A_+_48229802.23-P1P2	CDC25A	GCGGAGCTGGGCAAGCGGGT	P1P2
CDC25A_+_48229252.23-P1P2	CDC25A	GTGGGCAGGTAAGGAGAGAC	P1P2
CDC25B_+_3777015.23-P1P2	CDC25B	Gccaggcgcgagggaggaga	P1P2
CDC25B_+_3776964.23-P1P2	CDC25B	GCGGGCTCAGGCACCAGCCA	P1P2
CDC25B_-_3777393.23-P1P2	CDC25B	GCGGCAGGTAGGACACCCCA	P1P2
CDC25B_-_3776969.23-P1P2	CDC25B	GCTGCAACTAGAGGCTTCCC	P1P2
CDC25B_-_3776960.23-P1P2	CDC25B	GAAGTGGCAGCTGCAACTAG	P1P2
CDC25B_-_3777409.23-P1P2	CDC25B	GCCAAGGAGGCTGCATATGG	P1P2
CDC25B_-_3777396.23-P1P2	CDC25B	GCAGGTAGGACACCCCAAGG	P1P2
CDC25B_+_3776684.23-P1P2	CDC25B	GTGGAGCTCCACACTCCCAA	P1P2
CDC25B_+_3776641.23-P1P2	CDC25B	GGCCTCCGCAGGACCCCCCG	P1P2
CDC25B_+_3776612.23-P1P2	CDC25B	GTCACCTGGGATCACCGCTA	P1P2
CDC25C_-_137667439.23-P1P2	CDC25C	GCGACTGGGTAGGCCAACGT	P1P2
CDC25C_-_137667477.23-P1P2	CDC25C	GGAGCAGAAGGCCAAAGTTA	P1P2
CDC25C_+_137667466.23-P1P2	CDC25C	GTGCTCAGAGGCCGTAACTT	P1P2
CDC25C_-_137667425.23-P1P2	CDC25C	GGCAGCTCTGCCTTCCGACT	P1P2
CDC25C_-_137667079.23-P1P2	CDC25C	GACCGACGAGAGGCAACCTT	P1P2
CDC25C_-_137667020.23-P1P2	CDC25C	GGAAGAGGGGCAACCCCGAA	P1P2
CDC25C_+_137667059.23-P1P2	CDC25C	GTCCTAAGGTTGCCTCTCGT	P1P2
CDC25C_-_137667069.23-P1P2	CDC25C	GACCTGAATTCACCGACGAG	P1P2
CDC25C_+_137667248.23-P1P2	CDC25C	GCGTCTCCGCCACGGAATCA	P1P2
CDC25C_-_137667429.23-P1P2	CDC25C	GCTCTGCCTTCCGACTGGGT	P1P2
CDC7_-_91966696.23-P1P2	CDC7	GTCTCTGGCCCGAGGGAAGC	P1P2
CDC7_+_91966603.23-P1P2	CDC7	GGAGGGATCCGAAGGGGGGC	P1P2
CDC7_+_91966479.23-P1P2	CDC7	GTAAGGGAGTACGACTTCTG	P1P2
CDC7_+_91966764.23-P1P2	CDC7	GCCTGGCCACGAGTACTGGG	P1P2
CDC7_-_91966438.23-P1P2	CDC7	GCGCATCCGATCGACTCGGT	P1P2
CDC7_-_91966442.23-P1P2	CDC7	GTCCGATCGACTCGGTAGGT	P1P2
CDC7_+_91966462.23-P1P2	CDC7	GTGTGGCTCCCCAGATGCCT	P1P2
CDC7_+_91966767.23-P1P2	CDC7	GGACCCTGGCCACGAGTACT	P1P2
CDC7_+_91966607.23-P1P2	CDC7	GGTCGGAGGGATCCGAAGGG	P1P2
CDC7_+_91966818.23-P1P2	CDC7	GGCGCCAGGAGGCTCGTCCA	P1P2
CDCA2_-_25316823.23-P1P2	CDCA2	GGGTCAGCCGTCGGGACCTC	P1P2
CDCA2_-_25317169.23-P1P2	CDCA2	GTAGAGCTGCGTCTTGAGAG	P1P2
CDCA2_+_25317172.23-P1P2	CDCA2	GGCGAAAACCTGAATCATAA	P1P2
CDCA2_+_25317218.23-P1P2	CDCA2	GGCACCAAAGCAGACCCCAA	P1P2
CDCA2_-_25316790.23-P1P2	CDCA2	GCGCAGGCCAGGATCAGCGC	P1P2
CDCA2_-_25316814.23-P1P2	CDCA2	GGTGAGTCCAGGTCAGCCGT	P1P2
CDCA2_-_25316842.23-P1P2	CDCA2	GGGGCTCCGGGTTCGAAGAG	P1P2
CDCA2_-_25316993.23-P1P2	CDCA2	GCAGGTGCGGCGTGAGAGGT	P1P2
CDCA2_+_25317207.23-P1P2	CDCA2	GGACCCCAAAGGATAAGCCA	P1P2
CDCA2_-_25317212.23-P1P2	CDCA2	GCGCTACGGTTGAAAAGCCA	P1P2
CDCA3_-_6961161.23-P1P2	CDCA3	GCCTTAGGAGCGCTTCTCAT	P1P2
CDCA3_-_6961262.23-P1P2	CDCA3	GGGCGCATGCCCCTAACGAG	P1P2
CDCA3_+_6960400.23-P1P2	CDCA3	GCGAGCTGTTGTGCATCCAG	P1P2
CDCA3_+_6961072.23-P1P2	CDCA3	GGCACGTAGAGCAGCTAGGT	P1P2
CDCA3_+_6960198.23-P1P2	CDCA3	GTCCGACGTGGAAGAGATAA	P1P2
CDCA3_-_6960406.23-P1P2	CDCA3	GCGGGCCCCAATTCCACCTC	P1P2
CDCA3_-_6960004.23-P1P2	CDCA3	GTGGCCCAGAGTACCTGGAT	P1P2
CDCA3_+_6960397.23-P1P2	CDCA3	GGCTGTTGTGCATCCAGAGG	P1P2
CDCA3_+_6960857.23-P1P2	CDCA3	GAGTGAGGCGGAGCTTGAGG	P1P2
CDCA3_-_6961109.23-P1P2	CDCA3	GACGTGCGCTCCCGCCCTGG	P1P2
CDCA4_-_105487023.23-P1P2	CDCA4	GCAGCCGGGCCCTCGTGAAG	P1P2
CDCA4_-_105486977.23-P1P2	CDCA4	GTCCGCTGCAACTAGAGCCG	P1P2
CDCA4_+_105487010.23-P1P2	CDCA4	GCGCGGGAGCCGCTTCACGA	P1P2
CDCA4_+_105487186.23-P1P2	CDCA4	GGCGCCCGGGACCACCGCTG	P1P2
CDCA4_+_105486957.23-P1P2	CDCA4	GACCTCGGCTCTAGTTGCAG	P1P2
CDCA4_-_105487095.23-P1P2	CDCA4	GCCGCAAGGAACGCAGACGG	P1P2
CDCA4_-_105486983.23-P1P2	CDCA4	GGCAACTAGAGCCGAGGTAC	P1P2
CDCA4_-_105486913.23-P1P2	CDCA4	GACATCCGCGGCCCTCTCCG	P1P2
CDCA4_-_105486932.23-P1P2	CDCA4	GCGGCCGGGCTCCGACAGAG	P1P2
CDCA4_-_105487036.23-P1P2	CDCA4	GGTGAAGCGGCTCCCGCGTG	P1P2
CDCA5_-_64851168.23-P1P2	CDCA5	GTCCGCTGGGACCTCCGCAG	P1P2
CDCA5_-_64851512.23-P1P2	CDCA5	GgggcgcgcgccAACCGGGA	P1P2
CDCA5_+_64851140.23-P1P2	CDCA5	GGGAGGTCCCAGCGGAAATC	P1P2
CDCA5_-_64851702.23-P1P2	CDCA5	GGCCGCACCCGGAAGAGACG	P1P2
CDCA5_-_64851865.23-P1P2	CDCA5	GACTGGGGTCTGTAGAGAAG	P1P2
CDCA5_-_64851508.23-P1P2	CDCA5	GccccgggcgcgcgccAACC	P1P2
CDCA5_+_64851500.23-P1P2	CDCA5	GAGCGAGTGGCCTTCCCGGT	P1P2
CDCA5_-_64851177.23-P1P2	CDCA5	GACCTCCGCAGAGGCTTAGT	P1P2
CDCA5_+_64851290.23-P1P2	CDCA5	GGGAGGAGGCGCCCTTAAAA	P1P2
CDCA5_-_64851121.23-P1P2	CDCA5	GCTTCGGCCAGATTTCAGGG	P1P2
CDCA8_+_38158347.23-P1P2	CDCA8	GGAGCCATGGCGCTCGGCGG	P1P2
CDCA8_+_38158230.23-P1P2	CDCA8	GACCTGCGGTCCCGAGACAA	P1P2
CDCA8_-_38158209.23-P1P2	CDCA8	GTAGAGCCGCTCTCTCTCAC	P1P2
CDCA8_+_38158244.23-P1P2	CDCA8	GGTCGCCAGGCACGTACCTG	P1P2
CDCA8_+_38158545.23-P1P2	CDCA8	GGGCAGAGCCGACAGGACAC	P1P2
CDCA8_+_38158616.23-P1P2	CDCA8	GGTTATCCACCTCCTTGAGG	P1P2
CDCA8_-_38158691.23-P1P2	CDCA8	GGGCTCTGCGCGAGATGAAC	P1P2
CDCA8_+_38158405.23-P1P2	CDCA8	GGCGAGCTTCCGCCTCCGTA	P1P2
CDCA8_+_38158538.23-P1P2	CDCA8	GCCGACAGGACACGGGTCAC	P1P2
CDCA8_-_38158610.23-P1P2	CDCA8	GCAAGCAAATTGAGTCAGAC	P1P2
CDK1_+_62538309.23-P1P2	CDK1	GTACCCGGCTTATTATTCCG	P1P2
CDK1_-_62538382.23-P1P2	CDK1	GGACGGCCGAGGGCCTCGGA	P1P2
CDK1_-_62538284.23-P1P2	CDK1	GAATTGAGCGGAGAGCGACG	P1P2
CDK1_+_62538726.23-P1P2	CDK1	GTCCCACCCCCGAGGCGGGA	P1P2
CDK1_-_62538605.23-P1P2	CDK1	GTGCAGTCATGAGTCGAGGT	P1P2
CDK1_+_62538306.23-P1P2	CDK1	GCCGGCTTATTATTCCGCGG	P1P2
CDK1_-_62538512.23-P1P2	CDK1	GTGGCCGTGTGAGCCACACT	P1P2
CDK1_-_62538254.23-P1P2	CDK1	GTCGCACTTGGCTTCAAAGC	P1P2
CDK1_-_62538742.23-P1P2	CDK1	GCCCTGCCATCCCGCCTCGG	P1P2
CDK1_+_62538711.23-P1P2	CDK1	GGGGATGGCAGGGCGCGCAG	P1P2
CDK10_-_89753136.23-P1P2	CDK10	GGGCATGGCGGAGCCAGATC	P1P2
CDK10_+_89753127.23-P1P2	CDK10	GTCTGCTCGCACTCCAGATC	P1P2
CDK10_-_89753493.23-P1P2	CDK10	GAAGCTCCGGGATCCAGCTC	P1P2
CDK10_-_89753124.23-P1P2	CDK10	GGGGCCAGCGCTCGGCATGG	P1P2
CDK10_-_89753103.23-P1P2	CDK10	GCGCCTGCGCGCAAGAGAGG	P1P2
CDK10_-_89753452.23-P1P2	CDK10	GCTCGCGCCCGCGGAGAGAC	P1P2
CDK10_-_89753481.23-P1P2	CDK10	GCTTGGGAAGAGCAAGCTCC	P1P2
CDK10_+_89753190.23-P1P2	CDK10	GCGCGCACCCTGTGTTCCGG	P1P2
CDK10_-_89753187.23-P1P2	CDK10	GCGTAAGGAGGGCTTCTTCA	P1P2
CDK10_+_89753387.23-P1P2	CDK10	GCCCTCAGATCTCCAGGGAC	P1P2
CDKN1B_+_12870313.23-P1P2	CDKN1B	GCAATATGGCGGTGGAAGGG	P1P2
CDKN1B_-_12870352.23-P1P2	CDKN1B	GATTGGGCCACTAAAAAAAG	P1P2
CDKN1B_+_12870316.23-P1P2	CDKN1B	GGCCCAATATGGCGGTGGAA	P1P2
CDKN1B_-_12870766.23-P1P2	CDKN1B	GGAGGCGGTCGTGCAGACCC	P1P2
CDKN1B_+_12870802.23-P1P2	CDKN1B	GGTCCATCCGCTCCAGGCTA	P1P2
CDKN1B_-_12870703.23-P1P2	CDKN1B	GAGGGGTTCGGGCTGCGTAG	P1P2
CDKN1B_-_12870491.23-P1P2	CDKN1B	GCACCCGCCCAGACTCGGAC	P1P2
CDKN1B_-_12870685.23-P1P2	CDKN1B	GAGTCGCTGGGCTTCCGAGA	P1P2
CDKN1B_+_12870476.23-P1P2	CDKN1B	GGCAAAGCCCGTCCGAGTCT	P1P2
CDKN1B_+_12870321.23-P1P2	CDKN1B	GTAGTGGCCCAATATGGCGG	P1P2
CDT1_+_88870234.23-P1P2	CDT1	GACGCGGCGCTGCTCCATGG	P1P2
CDT1_+_88870258.23-P1P2	CDT1	GcggcggcgcgcgAAGAAGT	P1P2
CDT1_-_88870686.23-P1P2	CDT1	GATGAGCAGGAGGCACTGGG	P1P2
CDT1_-_88871385.23-P1P2	CDT1	GGGCCCAGCGAGCCTGTCAG	P1P2
CDT1_+_88870237.23-P1P2	CDT1	GGTGACGCGGCGCTGCTCCA	P1P2
CDT1_+_88871386.23-P1P2	CDT1	GCCCTGGAAGGAGCAGACCT	P1P2
CDT1_+_88870250.23-P1P2	CDT1	GcgcgAAGAAGTCGGTGACG	P1P2
CDT1_-_88870605.23-P1P2	CDT1	GACGGGGCGCAGGGAACTCT	P1P2
CDT1_-_88870474.23-P1P2	CDT1	GTGTCGGTGGACGAGGTGAG	P1P2
CDT1_+_88870222.23-P1P2	CDT1	GTCCATGGCGGCGGAGTGCG	P1P2
CENPA_+_26987183.23-P1	CENPA	GTGGGGTTCGCTCCAGTTAG	P1
CENPA_+_26987200.23-P1	CENPA	GGCCATGTCGGCGGACGCTG	P1
CENPA_-_26987167.23-P1	CENPA	GCGCTCGCGCAGGAGACCCC	P1
CENPA_+_26987576.23-P1	CENPA	GTTGGACGCCAGCACTGGAA	P1
CENPA_-_26987175.23-P1	CENPA	GCAGGAGACCCCGGGTGACG	P1
CENPA_+_26987519.23-P1	CENPA	GGACGTGGAAACAGGAGCGG	P1
CENPA_+_26987565.23-P1	CENPA	GCACTGGAAGGGCCGTGGAA	P1
CENPA_+_26987631.23-P1	CENPA	GCTCATGTGCACAAGTCCAG	P1
CENPA_+_26987161.23-P1	CENPA	GCGCCGGGCCCCGTCACCCG	P1
CENPA_+_26987610.23-P1	CENPA	GGTCTCTCCCAGCTCGTGGA	P1
CENPA_-_27008953.23-P2	CENPA	GCCAAGCACCGGCTCATGTG	P2
CENPA_-_27008976.23-P2	CENPA	GTCGCGGCACAGCGTTCTCT	P2
CENPA_-_27008960.23-P2	CENPA	GCCGGCTCATGTGAGGCTCG	P2
CENPA_+_27008992.23-P2	CENPA	GTGCCGGGTCCGGGAGCGAA	P2
CENPA_-_27008942.23-P2	CENPA	GGCGGACTTCTGCCAAGCAC	P2
CENPA_-_27008895.23-P2	CENPA	GACGCCGGCCGTGAAGTGGG	P2
CENPA_+_27009158.23-P2	CENPA	GGGCCGCGGCCGGTTACCTA	P2
CENPA_-_27009357.23-P2	CENPA	GGCGGTTCCGAAAGCGGGAA	P2
CENPA_+_27009219.23-P2	CENPA	GATCGGGACTCGGGAGATCC	P2
CENPA_-_27009308.23-P2	CENPA	GCATCCGCTCCGGGCACGGG	P2
CENPC_+_68411190.23-P1P2	CENPC	GGGCAGTCGCCTGAGACTTA	P1P2
CENPC_-_68411111.23-P1P2	CENPC	GCCAGCGCAACTGTCTGAGG	P1P2
CENPC_-_68411178.23-P1P2	CENPC	GTCGCCGGAATACCAGGCCG	P1P2
CENPC_-_68410826.23-P1P2	CENPC	GCCTCTCAAGAGTAAGACGT	P1P2
CENPC_-_68411108.23-P1P2	CENPC	GGAGCCAGCGCAACTGTCTG	P1P2
CENPC_-_68411172.23-P1P2	CENPC	GAACGAATCGCCGGAATACC	P1P2
CENPC_+_68411160.23-P1P2	CENPC	GTGGCCGCGGCCTGGTATTC	P1P2
CENPC_-_68411233.23-P1P2	CENPC	GGCGAGAGCTGCGATCCGGA	P1P2
CENPC_+_68411054.23-P1P2	CENPC	GAACATGGCTGCGTCCGGTC	P1P2
CENPC_-_68410689.23-P1P2	CENPC	GTATTTGGAGGCCTAGGAAC	P1P2
CENPE_+_104119462.23-P1P2	CENPE	GCTGATAGGATGGCGGAGGA	P1P2
CENPE_+_104119357.23-P1P2	CENPE	GGGCGCCGCCCTGAGCCGGA	P1P2
CENPE_+_104119029.23-P1P2	CENPE	GCCAGACCCTCTGAAGACAA	P1P2
CENPE_+_104119466.23-P1P2	CENPE	GCAGCCTGATAGGATGGCGG	P1P2
CENPE_+_104119472.23-P1P2	CENPE	GCCAGTTCAGCCTGATAGGA	P1P2
CENPE_-_104119433.23-P1P2	CENPE	GCCCCCTACCTGCTGTTCAG	P1P2
CENPE_-_104119064.23-P1P2	CENPE	GGGGTCTGGAGACAGCAGTT	P1P2
CENPE_+_104119106.23-P1P2	CENPE	GCCGCCTAGAGAAGTCGTAT	P1P2
CENPE_-_104119523.23-P1P2	CENPE	GAAATGGCCAGGACCCTCCG	P1P2
CENPE_-_104119537.23-P1P2	CENPE	GCTCCGCGGCCGGCACTTCA	P1P2
CENPF_-_214776686.23-P1P2	CENPF	GTGAGCGTCCTGACTGGGTC	P1P2
CENPF_-_214776800.23-P1P2	CENPF	GATCACTCTCCCGGCCCTGT	P1P2
CENPF_-_214776566.23-P1P2	CENPF	GGCGAATTGGGCACCGGTGG	P1P2
CENPF_-_214776554.23-P1P2	CENPF	GGACCAGAAGCGGGCGAATT	P1P2
CENPF_+_214776771.23-P1P2	CENPF	GGCCGGGAGAGTGATCCCAG	P1P2
CENPF_+_214776920.23-P1P2	CENPF	GGTGAGTCCGTGACCGAGTA	P1P2
CENPF_+_214776734.23-P1P2	CENPF	GCCCGCCGGCAAAAAGCCAG	P1P2
CENPF_-_214776563.23-P1P2	CENPF	GCGGGCGAATTGGGCACCGG	P1P2
CENPF_-_214776560.23-P1P2	CENPF	GAAGCGGGCGAATTGGGCAC	P1P2
CENPF_+_214776616.23-P1P2	CENPF	GCTCTCGGAGAGTACAGTTC	P1P2
CENPI_-_100353197.23-P1P2	CENPI	GGAATTCCGGAGGCGGCATT	P1P2
CENPI_-_100353237.23-P1P2	CENPI	GGCTGCAGGTAGAGTGTCTT	P1P2
CENPI_-_100353200.23-P1P2	CENPI	GTTCCGGAGGCGGCATTCGG	P1P2
CENPI_-_100353207.23-P1P2	CENPI	GGGCGGCATTCGGTGGTCAG	P1P2
CENPI_-_100353245.23-P1P2	CENPI	GTAGAGTGTCTTAGGTGAGG	P1P2
CENPI_-_100353273.23-P1P2	CENPI	GTAAGCACCGCGCGAAATGG	P1P2
CENPI_+_100353181.23-P1P2	CENPI	GGACCACCGAATGCCGCCTC	P1P2
CENPI_+_100353208.23-P1P2	CENPI	GACTCTACCTGCAGCCGCAC	P1P2
CENPI_-_100353394.23-P1P2	CENPI	GGCGCTGGGATGGTTCAACT	P1P2
CENPI_-_100353187.23-P1P2	CENPI	GCAGCTTCTTTGAATTCCGG	P1P2
CENPL_+_173793242.23-P1P2	CENPL	GTCTCTTGTGAACCCACTTG	P1P2
CENPL_+_173793293.23-P1P2	CENPL	GAGGGCCCGCCCCGCGTCTG	P1P2
CENPL_+_173793946.23-P1P2	CENPL	GCGGCCAGAACCGGAAAACA	P1P2
CENPL_-_173793997.23-P1P2	CENPL	GTCTCGAGAAGCGTGGAAAG	P1P2
CENPL_+_173793565.23-P1P2	CENPL	GAATCGGCGAGGCGCCAAGG	P1P2
CENPL_+_173793965.23-P1P2	CENPL	GGCTTCTCGAGAGGCTCCCG	P1P2
CENPL_-_173793832.23-P1P2	CENPL	GAAGGGCGCTTGGACCCCAG	P1P2
CENPL_+_173793568.23-P1P2	CENPL	GCGGAATCGGCGAGGCGCCA	P1P2
CENPL_-_173793815.23-P1P2	CENPL	GACTAGCGGGCGGAGTTGAA	P1P2
CENPL_+_173793534.23-P1P2	CENPL	GTGGGGCCGCAGAGCGAGTC	P1P2
CENPO_-_25016322.23-P1P2	CENPO	GAAAGCACGCCGGGACCGGT	P1P2
CENPO_+_25015951.23-P1P2	CENPO	GGGAGGTGCTGAGACATCGA	P1P2
CENPO_-_25016383.23-P1P2	CENPO	GTGGCCTGGGTGAGCTAGAA	P1P2
CENPO_-_25016746.23-P1P2	CENPO	GACATTGGAGTCCCTATCAC	P1P2
CENPO_-_25016291.23-P1P2	CENPO	GGCGCCGCCATGCTTTTGTA	P1P2
CENPO_-_25016767.23-P1P2	CENPO	GGTTGCCTAGACAACTTCAT	P1P2
CENPO_-_25016327.23-P1P2	CENPO	GACGCCGGGACCGGTTGGTT	P1P2
CENPO_-_25016318.23-P1P2	CENPO	GTCGCAAAGCACGCCGGGAC	P1P2
CENPO_-_25016834.23-P1P2	CENPO	GCAGATGGCGAGTCCAAAGG	P1P2
CENPO_+_25015993.23-P1P2	CENPO	GATGCGCAAAGTGGTCCTCG	P1P2
CEP112_+_64187813.23-P1P2	CEP112	GGTCCAAGAGTCTGACCCAA	P1P2
CEP112_-_64188189.23-P1P2	CEP112	GcaccgccgccCCTGCCAAA	P1P2
CEP112_-_64187820.23-P1P2	CEP112	GCTCCCAGTCGCAAACCCTT	P1P2
CEP112_+_64187801.23-P1P2	CEP112	GGACCCAAGGGTTTGCGACT	P1P2
CEP112_+_64187717.23-P1P2	CEP112	GAGGAAGGGACTGCCAGGAA	P1P2
CEP112_+_64188207.23-P1P2	CEP112	GCTGGGCGGCGGCGACCCAG	P1P2
CEP112_-_64187934.23-P1P2	CEP112	GCCTGCCGGGGACACCACAG	P1P2
CEP112_+_64188182.23-P1P2	CEP112	GGCAAGGATTTGAAACCGTT	P1P2
CEP112_-_64187582.23-P1P2	CEP112	GCAGGGTAGCATCCTACATG	P1P2
CEP112_+_64188173.23-P1P2	CEP112	GTGAAACCGTTTGGCAGGgg	P1P2
CEP128_+_81408038.23-P1P2	CEP128	GAGTCTGGGGAGAGCACAGT	P1P2
CEP128_-_81408010.23-P1P2	CEP128	GCGGCTACCAGTGACCCAGA	P1P2
CEP128_-_81407661.23-P1P2	CEP128	GTAGAGCAAGCTGCTCCCAA	P1P2
CEP128_-_81408070.23-P1P2	CEP128	GCTCCCCAGACTCGCAGCTA	P1P2
CEP128_+_81407803.23-P1P2	CEP128	GCAGAGCGGCGCGGGATCTG	P1P2
CEP128_-_81407849.23-P1P2	CEP128	GTCCCCACCCCTGGGACGAG	P1P2
CEP128_+_81407709.23-P1P2	CEP128	GCCCTCGGCAGGGGTGTCCG	P1P2
CEP128_-_81407639.23-P1P2	CEP128	GAAAGCTTCACAGATGCTAG	P1P2
CEP128_+_81407718.23-P1P2	CEP128	GGGCCTCCCTCCCTCGGCAG	P1P2
CEP128_-_81407665.23-P1P2	CEP128	GGCAAGCTGCTCCCAAAGGA	P1P2
CEP135_+_56815279.23-P1P2	CEP135	GCCCGCGGGTACCGCCCAGA	P1P2
CEP135_+_56815273.23-P1P2	CEP135	GGGTACCGCCCAGAAGGCGA	P1P2
CEP135_+_56815222.23-P1P2	CEP135	GCTCCCACATCCGGACTCAC	P1P2
CEP135_+_56815045.23-P1P2	CEP135	GGTTGCCCCGGTAACGGGAG	P1P2
CEP135_+_56815089.23-P1P2	CEP135	GTGGCGCGGAGGGACGATCG	P1P2
CEP135_+_56814997.23-P1P2	CEP135	GACGCGCTTGGCGACGATGG	P1P2
CEP135_+_56815031.23-P1P2	CEP135	GGGGAGCGGCGGACGATTAG	P1P2
CEP135_+_56815077.23-P1P2	CEP135	GACGATCGGGGCCGACACGG	P1P2
CEP135_-_56815370.23-P1P2	CEP135	GGGCCAGGCCGGGTCAGACC	P1P2
CEP135_+_56815074.23-P1P2	CEP135	GATCGGGGCCGACACGGAGG	P1P2
CEP44_-_175205101.23-P1P2	CEP44	GAAGGTCTTGCGGTGGTGCG	P1P2
CEP44_-_175205047.23-P1P2	CEP44	GCGGTGTGGAATCGGCAGCG	P1P2
CEP44_-_175205492.23-P1P2	CEP44	GAACGAAGTGGGAAGTATCG	P1P2
CEP44_+_175205554.23-P1P2	CEP44	GTCACCCCAGAGGATCCAAT	P1P2
CEP44_-_175205094.23-P1P2	CEP44	GAGCTTTGAAGGTCTTGCGG	P1P2
CEP44_+_175205241.23-P1P2	CEP44	GTCAAAGGCCCAGCACGACA	P1P2
CEP44_-_175205104.23-P1P2	CEP44	GGTCTTGCGGTGGTGCGTGG	P1P2
CEP44_-_175205334.23-P1P2	CEP44	GGGCTGCGCCTGGTATTGGG	P1P2
CEP44_+_175205355.23-P1P2	CEP44	GTCCGCCCGGGGTCTCTGTA	P1P2
CEP44_-_175205314.23-P1P2	CEP44	GGAGCCCCGAGGAGACGGCA	P1P2
CEP68_-_65283588.23-P1P2	CEP68	GAGGGCCGCAGTTGCAGTCA	P1P2
CEP68_-_65283603.23-P1P2	CEP68	GGTCAGGGTCCGCCAGCTCG	P1P2
CEP68_+_65283626.23-P1P2	CEP68	GACGCTTCGCACGTCCGGAG	P1P2
CEP68_+_65283590.23-P1P2	CEP68	GTGCGCTGGCCCCGAGCTGG	P1P2
CEP68_+_65283757.23-P1P2	CEP68	GAGGCACCGAAGAGAcgcgg	P1P2
CEP68_-_65284033.23-P1P2	CEP68	GTGGTCGGCCTGGGCCCCGG	P1P2
CEP68_+_65284052.23-P1P2	CEP68	GAACAGCCCACGCCCGGGAG	P1P2
CEP68_+_65284044.23-P1P2	CEP68	GACGCCCGGGAGAGGCCTGA	P1P2
CEP68_+_65283785.23-P1P2	CEP68	GCAGACGGCCCGCACCGCAA	P1P2
CEP68_+_65283776.23-P1P2	CEP68	GCGCACCGCAAGGGCCCCGC	P1P2
CEP72_-_612462.23-P1P2	CEP72	GccgcgcAGGCGCCGTCCGA	P1P2
CEP72_+_612873.23-P1P2	CEP72	GGAGGTGATCCCCAGCGGGA	P1P2
CEP72_+_612895.23-P1P2	CEP72	GGAGTGGGCCCAGGAGAACC	P1P2
CEP72_+_612452.23-P1P2	CEP72	GTTCAAACGGAGCCCTCGGA	P1P2
CEP72_-_612534.23-P1P2	CEP72	GAGGCGGTTCGGGCGAAGAG	P1P2
CEP72_-_612479.23-P1P2	CEP72	GGAGGGCTCCGTTTGAAACA	P1P2
CEP72_+_612808.23-P1P2	CEP72	GCGGATGTAACCCCCAGTCA	P1P2
CEP72_+_612728.23-P1P2	CEP72	GGGCCGCACCTGGGCACGGG	P1P2
CEP72_+_612465.23-P1P2	CEP72	GGCCCGCGCCATGTTTCAAA	P1P2
CEP72_+_612844.23-P1P2	CEP72	GCGCTCCTGGACAGCAAGGC	P1P2
CEP76_-_12702683.23-P1P2	CEP76	GCGCCTAGCGCAGCTCCCGG	P1P2
CEP76_-_12702630.23-P1P2	CEP76	GGGCCGGGCCAGGGAGCGTT	P1P2
CEP76_-_12702639.23-P1P2	CEP76	GAGGGAGCGTTAGGAGCGAC	P1P2
CEP76_+_12702657.23-P1P2	CEP76	GGGGAGCTGCGCTAGGCGAA	P1P2
CEP76_+_12702651.23-P1P2	CEP76	GTGCGCTAGGCGAACGGCTG	P1P2
CEP76_+_12702249.23-P1P2	CEP76	GTCTGGGGCGATAGAACGAG	P1P2
CEP76_+_12702266.23-P1P2	CEP76	GGCAGGTGCTAGCAAGAGTC	P1P2
CEP76_+_12702582.23-P1P2	CEP76	GCGCGCAGTTAGGGCATCTG	P1P2
CEP76_+_12702347.23-P1P2	CEP76	GGGGGTGCGCAACGCAGAGT	P1P2
CEP76_+_12702664.23-P1P2	CEP76	GGTCCCCCGGGAGCTGCGCT	P1P2
CHKB_+_51021247.23-P1P2	CHKB	GCGAGCCCGTCCGAAGGGAG	P1P2
CHKB_+_51021203.23-P1P2	CHKB	GGGTCGAGCCCGCGCCATGG	P1P2
CHKB_-_51020899.23-P1P2	CHKB	GcaggcgcgggcgcAAGAGG	P1P2
CHKB_+_51021206.23-P1P2	CHKB	GCCCGGTCGAGCCCGCGCCA	P1P2
CHKB_+_51021054.23-P1P2	CHKB	GCGAGCGCCGAGCCTACCAA	P1P2
CHKB_-_51021064.23-P1P2	CHKB	GTACTCCCGGCACCATTGGT	P1P2
CHKB_+_51020783.23-P1P2	CHKB	GGCCTGGTGTGGGTCTGCAG	P1P2
CHKB_+_51021185.23-P1P2	CHKB	GGCGGCCGAGGCGACAGCTG	P1P2
CHKB_-_51021014.23-P1P2	CHKB	GGGTAAACCCTCAGCTCCTC	P1P2
CHKB_+_51020824.23-P1P2	CHKB	GgccggggccgcggcAGGTA	P1P2
CKAP2_-_53029622.23-P1P2	CKAP2	GTTAGCCGCGGTGCAGACTG	P1P2
CKAP2_+_53030125.23-P1P2	CKAP2	GTCGCTAGGGACCTAAGAGG	P1P2
CKAP2_+_53029605.23-P1P2	CKAP2	GGCCGCCGCAGTCTGCACCG	P1P2
CKAP2_-_53029638.23-P1P2	CKAP2	GCTGCGGCGGCGGTGGTCTG	P1P2
CKAP2_+_53029947.23-P1P2	CKAP2	GGCACAGTAACACCACGCAG	P1P2
CKAP2_+_53029861.23-P1P2	CKAP2	GCAGGGATCTCACAGAGCGG	P1P2
CKAP2_-_53029574.23-P1P2	CKAP2	GTCACGCAGGAACCAATGGG	P1P2
CKAP2_+_53030060.23-P1P2	CKAP2	GCCGCCCCCAAGCGGACCCA	P1P2
CKAP2_+_53030128.23-P1P2	CKAP2	GAATTCGCTAGGGACCTAAG	P1P2
CKAP2_-_53030056.23-P1P2	CKAP2	GCTCAGGCCGGGGTCGGTGT	P1P2
CKAP2L_-_113522146.23-P1P2	CKAP2L	GCGGTCGTACTCACCGACAG	P1P2
CKAP2L_+_113522167.23-P1P2	CKAP2L	GGTCACTGAAGAGTCATGGT	P1P2
CKAP2L_-_113522165.23-P1P2	CKAP2L	GCGGCAGCAGCGGTAGGCCC	P1P2
CKAP2L_-_113521793.23-P1P2	CKAP2L	GCTCTGCCTGGAGCCAAATG	P1P2
CKAP2L_-_113522127.23-P1P2	CKAP2L	GCTGAGAATAACGGGAACAG	P1P2
CKAP2L_+_113521976.23-P1P2	CKAP2L	GGAGCGCAGACGGGACCCCC	P1P2
CKAP2L_-_113521982.23-P1P2	CKAP2L	GGGACCCAGACGTCTACCTG	P1P2
CKAP2L_+_113522205.23-P1P2	CKAP2L	GCCGGTCCTGGCTACAGGCG	P1P2
CKAP2L_+_113522171.23-P1P2	CKAP2L	GAACTGTCACTGAAGAGTCA	P1P2
CKAP2L_+_113521964.23-P1P2	CKAP2L	GGACCCCCAGGTAGACGTCT	P1P2
CLHC1_+_55459181.23-P1P2	CLHC1	GACGCTCCTTGGGCCTTCAA	P1P2
CLHC1_+_55459344.23-P1P2	CLHC1	GGACTGGAGGTAGGATGAAG	P1P2
CLHC1_-_55459077.23-P1P2	CLHC1	GTAGGCTGGGAGAGACTCGG	P1P2
CLHC1_+_55459043.23-P1P2	CLHC1	GCCCAGCCTAGGGAAGAGTC	P1P2
CLHC1_-_55459431.23-P1P2	CLHC1	GGATAGTAACTAGGGAATCT	P1P2
CLHC1_+_55459392.23-P1P2	CLHC1	GTATCTCTAAGCACTGAAGT	P1P2
CLHC1_-_55459423.23-P1P2	CLHC1	GTGCTTAGAGATAGTAACTA	P1P2
CLHC1_+_55459370.23-P1P2	CLHC1	GTGTTTGGAGAAAAGGACTC	P1P2
CLHC1_+_55459336.23-P1P2	CLHC1	GGTAGGATGAAGCGGAATAA	P1P2
CLHC1_-_55459027.23-P1P2	CLHC1	GATTAAAGCGTGTCACACTA	P1P2
CLK1_+_201728942.23-P1P2	CLK1	GCGGCGGAGCTGTAAGATGG	P1P2
CLK1_+_201728945.23-P1P2	CLK1	GCCTCGGCGGAGCTGTAAGA	P1P2
CLK1_-_201729161.23-P1P2	CLK1	GTGTGCAGCCTGGGAGTGAA	P1P2
CLK1_-_201729341.23-P1P2	CLK1	GAAGCTTGTAACGCAATCAC	P1P2
CLK1_+_201728988.23-P1P2	CLK1	GCGCCTGACGCGGGACGGTC	P1P2
CLK1_-_201728981.23-P1P2	CLK1	GGCCGAGGCGGTTCACAACA	P1P2
CLK1_-_201729128.23-P1P2	CLK1	GTCGGCCGCGCAGGAAAGAG	P1P2
CLK1_-_201729027.23-P1P2	CLK1	GGGCGGCGCCGCTTCCTCAG	P1P2
CLK1_-_201729314.23-P1P2	CLK1	GGACAAAGACTCCAAGTCGA	P1P2
CLK1_-_201729048.23-P1P2	CLK1	GGAGGGCAGAAGCTCCAAGA	P1P2
CLK3_-_74908249.23-P1	CLK3	GCCTGGGAGACGGTAAGTGT	P1
CLK3_+_74908222.23-P1	CLK3	GCTTACCGTCTCCCAGGCTC	P1
CLK3_-_74908201.23-P1	CLK3	GGCGGAAGAGGCGCTCGGAG	P1
CLK3_+_74908403.23-P1	CLK3	GCTGCAGTGACCGCCCTCCG	P1
CLK3_+_74908610.23-P1	CLK3	GTCAAACTCCAGGCCGCCAA	P1
CLK3_+_74908359.23-P1	CLK3	GAGAGGTCGCGGCCCGATAT	P1
CLK3_+_74908607.23-P1	CLK3	GAACTCCAGGCCGCCAAGGG	P1
CLK3_+_74908638.23-P1	CLK3	GACAGAGGGAAAGCCGGACT	P1
CLK3_-_74908208.23-P1	CLK3	GAGGCGCTCGGAGCGGGGAG	P1
CLK3_+_74908318.23-P1	CLK3	GGGAGTAGGCCGAGACCGAA	P1
CLK3_+_74890865.23-P2	CLK3	GCCAGGGGTGCCCCTCGCAG	P2
CLK3_+_74890844.23-P2	CLK3	GGCAGAGGCGCAGCCTGTAG	P2
CLK3_-_74890853.23-P2	CLK3	GGCGGAGGGAGATCCACTAC	P2
CLK3_-_74891315.23-P2	CLK3	GGGTGTGCGGAGGAGCCCAA	P2
CLK3_-_74890906.23-P2	CLK3	GGGGTCTCTGGGAAACGGAA	P2
CLK3_-_74890910.23-P2	CLK3	GCTCTGGGAAACGGAATGGA	P2
CLK3_+_74890859.23-P2	CLK3	GGTGCCCCTCGCAGGGGCAG	P2
CLK3_-_74891026.23-P2	CLK3	GGCCGGGCTTGGACACAGTG	P2
CLK3_-_74891089.23-P2	CLK3	GTCTCCTCACTGGGCGGGGT	P2
CLK3_-_74891261.23-P2	CLK3	GCCGAAGCCAGTCAGGCTAA	P2
CLSTN3_+_7283033.23-P1	CLSTN3	GTGAGGCGGTGGACTTGCAG	P1
CLSTN3_+_7283059.23-P1	CLSTN3	GCCTGGGCAGATCCCAATCT	P1
CLSTN3_+_7283439.23-P1	CLSTN3	GAGCAGGTCTGAGAACGGAT	P1
CLSTN3_+_7283401.23-P1	CLSTN3	GAGAGGGCCAGACACCTGTC	P1
CLSTN3_-_7283029.23-P1	CLSTN3	GACGCTGGGCTGGGGGAAAC	P1
CLSTN3_+_7283237.23-P1	CLSTN3	GCAGCAGGAGGGTCATGGTG	P1
CLSTN3_+_7283050.23-P1	CLSTN3	GATCCCAATCTGGGTAGCTG	P1
CLSTN3_+_7283127.23-P1	CLSTN3	GCAAGGAGCGGGGTACAGCA	P1
CLSTN3_-_7283350.23-P1	CLSTN3	GGTACCGAAAGAGGGGCGTC	P1
CLSTN3_-_7283409.23-P1	CLSTN3	GAGGCTCCCTGGCACCTGAC	P1
CLSTN3_-_7308498.23-P2	CLSTN3	GTAGTTGGCCCTGGAGTGCG	P2
CLSTN3_+_7308484.23-P2	CLSTN3	GTCAGCTGCCACGCACTCCA	P2
CLSTN3_-_7308549.23-P2	CLSTN3	GGGGCGCTGCAGCAGGGTGT	P2
CLSTN3_-_7308543.23-P2	CLSTN3	GGGAGAGGGGCGCTGCAGCA	P2
CLSTN3_+_7308883.23-P2	CLSTN3	GAGGAAAGCCCGCAGCCCCA	P2
CLSTN3_+_7308468.23-P2	CLSTN3	GCCAGGGCCAACTAGGTGTG	P2
CLSTN3_+_7308583.23-P2	CLSTN3	GACAGACAGAGCAGAGCGTA	P2
CLSTN3_-_7308834.23-P2	CLSTN3	GGTGACCCAGCTGCCCGTAA	P2
CLSTN3_-_7308808.23-P2	CLSTN3	GAGGGGTGTGCACCCATGTG	P2
CLSTN3_+_7308826.23-P2	CLSTN3	GTCCAGGCCCAGGGCCCTTA	P2
CNKSR3_+_154831733.23-P1P2	CNKSR3	GCTGCCAGGGCGGCACGGGA	P1P2
CNKSR3_+_154831730.23-P1P2	CNKSR3	GCCAGGGCGGCACGGGAGGG	P1P2
CNKSR3_+_154831262.23-P1P2	CNKSR3	GGACTCTCCAGCCCAGCGAG	P1P2
CNKSR3_+_154831317.23-P1P2	CNKSR3	GGGGCGCGCCCTCCCGGGAA	P1P2
CNKSR3_+_154831695.23-P1P2	CNKSR3	GACCTGCGCCGGGAAGGCTC	P1P2
CNKSR3_+_154831254.23-P1P2	CNKSR3	GAGCCCAGCGAGAGGCGAAG	P1P2
CNKSR3_+_154831640.23-P1P2	CNKSR3	GAGCCAGCAGGCGAGAAGAC	P1P2
CNKSR3_+_154831597.23-P1P2	CNKSR3	GCTCGAGAGATCCGAGGAAG	P1P2
CNKSR3_+_154831737.23-P1P2	CNKSR3	GGGCCCTGCCAGGGCGGCAC	P1P2
CNKSR3_+_154831603.23-P1P2	CNKSR3	GTCGCGCCTCGAGAGATCCG	P1P2
CNTRL_+_123837287.23-P1P2	CNTRL	GGGTAGAGCGGGAGAAGTTC	P1P2
CNTRL_+_123837298.23-P1P2	CNTRL	GCCGCAGGCTGAGGTAGAGC	P1P2
CNTRL_+_123837264.23-P1P2	CNTRL	GTCTTTCCTCAGGGGCCCAG	P1P2
CNTRL_+_123837307.23-P1P2	CNTRL	GCGAGCAGTCCCGCAGGCTG	P1P2
CNTRL_+_123837259.23-P1P2	CNTRL	GCCTCAGGGGCCCAGCGGCG	P1P2
CNTRL_+_123837272.23-P1P2	CNTRL	GGTTCGGGCTCTTTCCTCAG	P1P2
CNTRL_-_123837255.23-P1P2	CNTRL	GCCGGCACAACACAACAAAA	P1P2
CNTRL_-_123837703.23-P1P2	CNTRL	GGGATGTGCCAGCTGTCTGT	P1P2
CNTRL_-_123837611.23-P1P2	CNTRL	GGGATGAAGAACCAGAGTGT	P1P2
CNTRL_-_123837634.23-P1P2	CNTRL	GAGGTGTGGAAGTTAGGGTG	P1P2
CPA4_+_129933045.23-P1	CPA4	GCAGATGCTGGACCCAATAA	P1
CPA4_+_129932993.23-P1	CPA4	GCGGGGAGTCAGTCATACAG	P1
CPA4_-_129933028.23-P1	CPA4	GACTCCCCGGGGACATGAGG	P1
CPA4_-_129933042.23-P1	CPA4	GTGAGGTGGATACTGTTCAT	P1
CPA4_-_129933055.23-P1	CPA4	GGTTCATTGGGGCCCTTATT	P1
CPA4_+_129933010.23-P1	CPA4	GTATCCACCTCATGTCCCCG	P1
CPA4_+_129933212.23-P1	CPA4	Gcttgtccaggatgacacag	P1
CPA4_+_129933336.23-P1	CPA4	GGACCTTATAAGTAAGAACT	P1
CPA4_+_129933383.23-P1	CPA4	GTCTTAGTAATTAATAAGGT	P1
CPA4_-_129933504.23-P1	CPA4	GCATGCATAAAGGGAAACCC	P1
CPA4_+_129948108.23-P2	CPA4	GGGAGGGGACAAACAACCAG	P2
CPA4_+_129948080.23-P2	CPA4	GAGATCACCGAAGAGGGCTA	P2
CPA4_+_129948077.23-P2	CPA4	GTCACCGAAGAGGGCTAGGG	P2
CPA4_+_129948063.23-P2	CPA4	GTAGGGTGGAGATGACACGC	P2
CPA4_+_129948058.23-P2	CPA4	GTGGAGATGACACGCAGGCA	P2
CPA4_+_129948086.23-P2	CPA4	GCAGATCAGATCACCGAAGA	P2
CPA4_+_129948284.23-P2	CPA4	GCTCAGAGCACTGGTAGACC	P2
CPA4_+_129948124.23-P2	CPA4	GCTGAAAAAGCCACCAAGGA	P2
CPA4_-_129948095.23-P2	CPA4	GTCTCCACCCTAGCCCTCTT	P2
CPA4_-_129948169.23-P2	CPA4	GCCGATTATGGAGGAAGACG	P2
CPT1C_-_50194438.23-P1P2	CPT1C	GGTGACGGTGATCTCGGGGT	P1P2
CPT1C_-_50194433.23-P1P2	CPT1C	GTCTGGGTGACGGTGATCTC	P1P2
CPT1C_-_50194831.23-P1P2	CPT1C	GGACACCATCCCCCTCGCCT	P1P2
CPT1C_-_50194387.23-P1P2	CPT1C	GGGACCTGAATACCCGGCTA	P1P2
CPT1C_-_50194843.23-P1P2	CPT1C	GCTCGCCTTGGCATGAAAAG	P1P2
CPT1C_+_50194461.23-P1P2	CPT1C	GGTGCAAGGAGTCCACCACC	P1P2
CPT1C_+_50194755.23-P1P2	CPT1C	GGCCCGTGCTGGAGGGAATG	P1P2
CPT1C_-_50194617.23-P1P2	CPT1C	GGGTAAGTACTGGACCCCAG	P1P2
CPT1C_-_50194579.23-P1P2	CPT1C	GGACCCCAGGATCCGATCAG	P1P2
CPT1C_+_50194674.23-P1P2	CPT1C	GGAGCGTCGAGGACAAGTGA	P1P2
CREB3L4_+_153940391.23-P1P2	CREB3L4	GCAAGAGGGAGATCATGGCA	P1P2
CREB3L4_+_153940618.23-P1P2	CREB3L4	GCTTGCCAGGAGCCACGGTA	P1P2
CREB3L4_+_153940378.23-P1P2	CREB3L4	GATGGCAGGGTTGTAAACAA	P1P2
CREB3L4_-_153940436.23-P1P2	CREB3L4	GAAAGCGAGGGCTACAGAAC	P1P2
CREB3L4_-_153940767.23-P1P2	CREB3L4	GGGGCTATGCTGGCTTGACA	P1P2
CREB3L4_-_153940424.23-P1P2	CREB3L4	GCTCCCTCTTGCAAAAGCGA	P1P2
CREB3L4_-_153940830.23-P1P2	CREB3L4	GTGTCTAAACCTGAGGGATA	P1P2
CREB3L4_+_153939930.23-P1P2	CREB3L4	GTGGGTTCCGCCAGCCTAAA	P1P2
CREB3L4_+_153940396.23-P1P2	CREB3L4	GTTTTGCAAGAGGGAGATCA	P1P2
CREB3L4_-_153940772.23-P1P2	CREB3L4	GATGCTGGCTTGACAGGGCT	P1P2
CRTC1_+_18794936.23-P1P2	CRTC1	GCCCCTGTCAGGTAACGACG	P1P2
CRTC1_-_18794886.23-P1P2	CRTC1	GCTGCATCACTGCTCCCCGG	P1P2
CRTC1_+_18794878.23-P1P2	CRTC1	GGAGGCCCCTGTCTCCTCCG	P1P2
CRTC1_-_18794535.23-P1P2	CRTC1	GGGCGACTTCGAACAATCCG	P1P2
CRTC1_-_18794578.23-P1P2	CRTC1	GCTGCACAATCAGAAGCAGG	P1P2
CRTC1_+_18794967.23-P1P2	CRTC1	GCCTCGGGTAACAATGATGT	P1P2
CRTC1_-_18794581.23-P1P2	CRTC1	GCACAATCAGAAGCAGGCGG	P1P2
CRTC1_+_18794845.23-P1P2	CRTC1	GAGGGCACCTGTACCCCATC	P1P2
CRTC1_+_18794530.23-P1P2	CRTC1	GTCTTCTCGCTGAATTTCCG	P1P2
CRTC1_-_18794575.23-P1P2	CRTC1	GGCGCTGCACAATCAGAAGC	P1P2
CTIF_+_46065872.23-P1P2	CTIF	GCCCCACCGAGGGGGAGGAG	P1P2
CTIF_+_46065880.23-P1P2	CTIF	GGTGCAGTTCCCCACCGAGG	P1P2
CTIF_+_46065406.23-P1P2	CTIF	GACACAGGGAAAGAGAATGT	P1P2
CTIF_-_46065591.23-P1P2	CTIF	GCCGAACTCGAGGCAGGAGT	P1P2
CTIF_-_46065771.23-P1P2	CTIF	GGAGGAGGGCTGCGTGACGT	P1P2
CTIF_-_46065683.23-P1P2	CTIF	GGGCGGCCAGAGGAACCCCG	P1P2
CTIF_+_46065641.23-P1P2	CTIF	GCGCGCCAAGCCCGAGTCgg	P1P2
CTIF_+_46065903.23-P1P2	CTIF	GCAGGGAGGGGGCGACACTG	P1P2
CTIF_+_46065676.23-P1P2	CTIF	GCGAGGAGATGCTCACCTCG	P1P2
CTIF_+_46065973.23-P1P2	CTIF	GCCTTGGCGCCGGAGCTCCA	P1P2
CTNS_-_3540097.23-P1P2	CTNS	GAGGCTCATGCGTCCCGTGA	P1P2
CTNS_-_3540066.23-P1P2	CTNS	GAACGCGGTGCATTCCTGAC	P1P2
CTNS_-_3540100.23-P1P2	CTNS	GCTCATGCGTCCCGTGAGGG	P1P2
CTNS_-_3540051.23-P1P2	CTNS	GCTAGCCGGGCAGGGGAACG	P1P2
CTNS_-_3540452.23-P1P2	CTNS	GGAGAGCGCCGGTTGACGTG	P1P2
CTNS_-_3540011.23-P1P2	CTNS	GGGCGGAGGTCAGGTGACAG	P1P2
CTNS_-_3540279.23-P1P2	CTNS	GGCGACACGGGACAACCCCC	P1P2
CTNS_-_3540309.23-P1P2	CTNS	GCCCGAGCGGTGGTCAGCCG	P1P2
CTNS_-_3540044.23-P1P2	CTNS	GCCAAAGTCTAGCCGGGCAG	P1P2
CTNS_-_3540117.23-P1P2	CTNS	GGGCGGTTCCTCGAGCCTGG	P1P2
CTTNBP2_+_117513455.23-P1P2	CTTNBP2	GGCAGGAAGATGGCGACGGA	P1P2
CTTNBP2_+_117513459.23-P1P2	CTTNBP2	GTAGAGCAGGAAGATGGCGA	P1P2
CTTNBP2_-_117513084.23-P1P2	CTTNBP2	GCAGAAGCGACCGCAGCGGA	P1P2
CTTNBP2_+_117513267.23-P1P2	CTTNBP2	GCCGTAAGCCCGGGACTCTC	P1P2
CTTNBP2_-_117513020.23-P1P2	CTTNBP2	GAGCGAGAGGTGAACAATGG	P1P2
CTTNBP2_-_117513107.23-P1P2	CTTNBP2	GGTGGGCATAGGGGTCGCAC	P1P2
CTTNBP2_-_117513440.23-P1P2	CTTNBP2	GtccggggcccgggACAAGT	P1P2
CTTNBP2_+_117513465.23-P1P2	CTTNBP2	GATCCGCTAGAGCAGGAAGA	P1P2
CTTNBP2_-_117513096.23-P1P2	CTTNBP2	GCAGCGGAGGGAGTGGGCAT	P1P2
CTTNBP2_-_117513242.23-P1P2	CTTNBP2	GCCGCCGTGTGGGCATCCCG	P1P2
CYTH3_+_6311994.23-P1P2	CYTH3	Gtcgccggaggagacggggt	P1P2
CYTH3_-_6312231.23-P1P2	CYTH3	GAGGGAGCGCGCAGGCGACC	P1P2
CYTH3_+_6311923.23-P1P2	CYTH3	GGCCGAGGCTGGGTCTCCGG	P1P2
CYTH3_+_6311871.23-P1P2	CYTH3	GTCGGCGCTGGCGAGGGTCT	P1P2
[truncated: 4,098 more rows]
