# Supplementary material for: High-content imaging-based pooled CRISPR screens in mammalian cells
Source: J Cell Biol. 2021 Jan 19;220(2):e202008158. doi: 10.1083/jcb.202008158 (PMC7821101; doi:10.1083/jcb.202008158)
Supplement: Table S4 — describes the sgRNAs used for verifying hits identified from both nuclear size screen replicates. [file JCB_202008158_TableS4.txt]

#sgID	gene_strand targeted_PAM coordinante.sgRNA length-transcript
#gene	gene targeted by the sgRNA or "negative control"
#protospacer sequence	protospacer sequence; 5'G is included whether or not it is present in the genome
#transcript	transcript start site (TSS) targeted by the sgRNA
#All the sgRNAs were selected based on hCRISPRi-v2 libraries designed in Jonathan Weissman lab, for more information, see Horlbeck et al. eLife 2016;5:e19760. DOI: 10.7554/eLife.19760
sgID	gene	protospacer sequence	transcript
CASP8AP2_+_90539869.23-P1P2	CASP8AP2	GAGGACCACAGAGGGACGCA	P1P2
CASP8AP2_-_90539614.23-P1P2	CASP8AP2	GATGCCAGGGAGACCTCGGT	P1P2
CASP8AP2_-_90539669.23-P1P2	CASP8AP2	GGGCGGGTAAGTTGTCGTAG	P1P2
CASP8AP2_-_90539639.23-P1P2	CASP8AP2	GAAAGGAACCGGGTTGTCTT	P1P2
AURKB_-_8113837.23-P1P2	AURKB	GGCGCAAGGCCTGCGACAGG	P1P2
AURKB_+_8113846.23-P1P2	AURKB	GTAGCAGTGCCTTGGACCCC	P1P2
AURKB_+_8113717.23-P1P2	AURKB	GGTAGGGACGATAGCAGGGC	P1P2
RAD51_+_40987440.23-P1P2	RAD51	GGTTCCCAGCTGCACGCCTC	P1P2
RAD51_+_40987382.23-P1P2	RAD51	GGCTGCGCGCGGTCCGCCAG	P1P2
RAD51_+_40987418.23-P1P2	RAD51	GAAGCGCCGCACTCTCCTTA	P1P2
RAD51_-_40987434.23-P1P2	RAD51	GCCGAGCCCTAAGGAGAGTG	P1P2
TACC3_+_1725435.23-P2	TACC3	GCACCTGTTGCGGAGTGAGG	P2
TACC3_+_1725634.23-P2	TACC3	GCAAGAACCATCGGACAGAG	P2
TACC3_+_1725283.23-P2	TACC3	GTAGCTTTGGCCAGGTTCTT	P2
TACC3_+_1725320.23-P2	TACC3	GGGCCAGCCACACACTGTAC	P2
INCENP_-_61891556.23-P1P2	INCENP	GCGAAGGCCCGGAGCCAAGT	P1P2
INCENP_+_61891577.23-P1P2	INCENP	GCAAGTCCGGTGGTATCCCT	P1P2
INCENP_-_61891562.23-P1P2	INCENP	GCCCGGAGCCAAGTGGGTCT	P1P2
INCENP_+_61891697.23-P1P2	INCENP	GGGTCCGGAGTCGACAGGGA	P1P2
TICRR_-_90118774.23-P1P2	TICRR	GGGAAGGGACTAAGGGACGG	P1P2
TICRR_-_90119155.23-P1P2	TICRR	GGACGCTGCTAGACTACCAG	P1P2
TICRR_+_90118911.23-P1P2	TICRR	GCCGAATCGGCAACTCAGAT	P1P2
TICRR_-_90118820.23-P1P2	TICRR	GggcggcggcACGGCCGATA	P1P2
TOP2A_+_38573771.23-P1P2	TOP2A	GTCTAGGGGCAGGAGTCCGT	P1P2
TOP2A_-_38573777.23-P1P2	TOP2A	GGGATCCACTACGGGACCAA	P1P2
TOP2A_+_38574121.23-P1P2	TOP2A	GACGCGCGTCTGTGGAGAAG	P1P2
TOP2A_-_38573979.23-P1P2	TOP2A	GGGCGGCCAGAGAGATGCCC	P1P2
CDCA8_+_38158616.23-P1P2	CDCA8	GGTTATCCACCTCCTTGAGG	P1P2
CDCA8_+_38158405.23-P1P2	CDCA8	GGCGAGCTTCCGCCTCCGTA	P1P2
CDCA8_+_38158347.23-P1P2	CDCA8	GGAGCCATGGCGCTCGGCGG	P1P2
CDCA8_+_38158230.23-P1P2	CDCA8	GACCTGCGGTCCCGAGACAA	P1P2
FBXO5_+_153304114.23-P1P2	FBXO5	GGGAGCGGTTCCTCCACCTG	P1P2
FBXO5_+_153303697.23-P1P2	FBXO5	GTGCGGGTCGTGGCATCCCA	P1P2
FBXO5_-_153304123.23-P1P2	FBXO5	GACGTGGAGTCTGCCTCAGG	P1P2
FBXO5_-_153304068.23-P1P2	FBXO5	GGAGCAGCGGGGTGGCCGTA	P1P2
KIF11_-_94352926.23-P1P2	KIF11	GGGAGACGAGATTAGTGATT	P1P2
KIF11_+_94353079.23-P1P2	KIF11	GCGCGGACCTGGGCGCTGTG	P1P2
KIF11_-_94353272.23-P1P2	KIF11	GTGCTGGGCCCCCTACTGCG	P1P2
SPDL1_+_169010802.23-P1P2	SPDL1	GACGCTAACTCCACAGTCGC	P1P2
SPDL1_-_169011175.23-P1P2	SPDL1	GGGATCTGCGCTGTGCGGTA	P1P2
SPDL1_+_169010824.23-P1P2	SPDL1	GGCTCAGGGCGTCCACATTG	P1P2
DNA2_-_70231407.23-P1P2	DNA2	GAGGCAGGCCCCGACTCCGG	P1P2
DNA2_+_70231419.23-P1P2	DNA2	GGGACCCGGTGCAGCTCCCT	P1P2
DNA2_-_70231468.23-P1P2	DNA2	GCCCGGGCCCGGTCAGTCTG	P1P2
DNA2_+_70231531.23-P1P2	DNA2	GGGAGCTGTGAGCGGAGAGG	P1P2
KRI1_-_10676181.23-P1P2	KRI1	GCACATCAGAGTGGGCAGGT	P1P2
KRI1_+_10675454.23-P1P2	KRI1	Gacggtagcatctcccctca	P1P2
KRI1_+_10676632.23-P1P2	KRI1	GTCGCAGCTGCGGGTGAACG	P1P2
KRI1_-_10676291.23-P1P2	KRI1	GAGGATGGGACGCTCCCGCA	P1P2
SKA1_+_47901696.23-P1P2	SKA1	GCTCCGCCGGTGAGAGAGAA	P1P2
SKA1_+_47901591.23-P1P2	SKA1	GCTACCTCGGGCGCTTCCAA	P1P2
SKA1_+_47901470.23-P1P2	SKA1	GAAGCCCAGGATGGTGAGAC	P1P2
SKA1_-_47901488.23-P1P2	SKA1	GAGTCCCGTCTCACCATCCT	P1P2
NUP62_+_50432687.23-P1P2	NUP62	GAGCTGCGAAAGGGCGGGAA	P1P2
NUP62_-_50432350.23-P1P2	NUP62	GCCCTGATCCCCAGGAGGAG	P1P2
NUP62_-_50432793.23-P1P2	NUP62	GGGCGCAGAAGTAGTACGGT	P1P2
NUP62_+_50432696.23-P1P2	NUP62	GAGGGCCACGAGCTGCGAAA	P1P2
